# Supplementary material for: Crystal structure of 3-bromo­pyridine N-oxide
Source: Acta Crystallogr E Crystallogr Commun. 2015 Oct 24;71(Pt 11):o869. doi: 10.1107/S205698901501909X (PMC4645004; doi:10.1107/S205698901501909X)
Supplement: Supplementary file 1 [file e-71-0o869-sup1.cif]

##############################################################################
#                                                                            #
# This CIF contains the data in a paper accepted for publication in          #
# Acta Crystallographica Section E. It conforms to the requirements of       #
# Notes for Authors for Acta Crystallographica Section E, and has been       #
# peer reviewed under the auspices of the IUCr Commission on Journals.       #
#                                                                            #
# Full details of the Crystallographic Information File format               #
# are given in the paper "The Crystallographic Information File (CIF):       #
# a New Standard Archive File for Crystallography" by S. R. Hall, F. H.      #
# Allen and I. D. Brown [Acta Cryst. (1991), A47, 655-685].                  #
#                                                                            #
# The current version of the core CIF dictionary is obtainable from          #
# ftp://ftp.iucr.org/pub/cif_core.dic.                                       #
#                                                                            #
# Software is freely available for graphical display of the structure(s)     #
# in this CIF. For information consult the CIF software page                 #
# http://www.iucr.org/resources/cif/software.                                #
#                                                                            #
# This file may be used for bona fide research purposes within the           #
# scientific community so long as proper attribution is given to the journal # 
# article from which it was obtained.                                        #
#                                                                            #
##############################################################################
data_I
_audit_creation_method
;
Olex2 1.2
(compiled 2015.01.26 svn.r3150 for OlexSys, GUI svn.r4998)
;
_journal_date_recd_electronic     2015-09-23
_journal_date_accepted     2015-10-09
_journal_name_full     'Acta Crystallographica, Section E'
_journal_year     2015
_journal_volume     71
_journal_issue     11
_journal_page_first     o869
_journal_page_last     o869
_journal_paper_category     HO
_journal_paper_doi     10.1107/S205698901501909X
_journal_coeditor_code     LH5792
_publ_contact_author_name     'Clifford W. Padgett'
_publ_contact_author_address
;
Department of Chemistry and Physics, Armstrong State University, Savannah,
GA 31419, USA
;
_publ_contact_author_email     'clifford.padgett@armstrong.edu'
_publ_contact_author_fax     ?
_publ_contact_author_phone     '9123442719'
_publ_section_title
;
Crystal structure of 3-bromopyridine <i>N</i>-oxide
;
_publ_section_title_footnote     .
loop_
    _publ_author_name
    _publ_author_footnote
    _publ_author_address
    'Hutchinson, Matthew G.' .
;
Department of Chemistry and Physics, Armstrong State University, Savannah,
GA 31419, USA
;
    'Lynch, Will E.' .
;
Department of Chemistry and Physics, Armstrong State University, Savannah,
GA 31419, USA
;
    'Padgett, Clifford W.' .
;
Department of Chemistry and Physics, Armstrong State University, Savannah,
GA 31419, USA
;
_publ_section_synopsis
;
The crystal structure of 3-bromopyridine <i>N</i>-oxide is presented
;
_database_code_depnum_ccdc_archive     'CCDC 1430552'
_chemical_name_systematic
;
3-Bromopyridine <i>N</i>-oxide
;
_chemical_name_common     ?
_chemical_formula_moiety     'C5 H4 Br N O'
_chemical_formula_sum     'C5 H4 Br N O'
_chemical_formula_iupac     'C5 H4 Br N O'
_chemical_formula_weight     174.00
_chemical_melting_point     ?
_shelx_space_group_comment
;
The symmetry employed for this shelxl refinement is uniquely defined
by the following loop, which should always be used as a source of
symmetry information in preference to the above space-group names.
They are only intended as comments.
;
_space_group_crystal_system     monoclinic
_space_group_name_H-M_alt     'P 21/n'
_space_group_name_Hall     '-P 2yn'
loop_
    _space_group_symop_operation_xyz
    'x, y, z'
    '-x+1/2, y+1/2, -z+1/2'
    '-x, -y, -z'
    'x-1/2, -y-1/2, z-1/2'
_cell_length_a     7.832(5)
_cell_length_b     18.398(10)
_cell_length_c     8.298(5)
_cell_angle_alpha     90
_cell_angle_beta     92.906(5)
_cell_angle_gamma     90
_cell_volume     1194.2(12)
_cell_formula_units_Z     8
_cell_measurement_reflns_used     2269
_cell_measurement_theta_min     1.6
_cell_measurement_theta_max     27.4
_cell_measurement_temperature     173
_exptl_crystal_description     'Prism'
_exptl_crystal_colour     'Colorless'
_exptl_crystal_size_max     0.3
_exptl_crystal_size_mid     0.3
_exptl_crystal_size_min     0.2
_exptl_crystal_density_diffrn     1.936
_exptl_crystal_density_meas     ?
_exptl_crystal_density_method     ''not measured'
_exptl_crystal_F_000     672
_exptl_absorpt_coefficient_mu     6.774
_exptl_absorpt_correction_type     multi-scan
_exptl_absorpt_process_details
;
(<i>REQAB</i>; Rigaku, 1998)
;
_shelx_estimated_absorpt_T_min     0.236
_shelx_estimated_absorpt_T_max     0.344
_exptl_absorpt_correction_T_min     0.189
_exptl_absorpt_correction_T_max     0.257
_exptl_special_details     ?
_diffrn_ambient_temperature     173
_diffrn_radiation_type     MoK\a
_diffrn_radiation_wavelength     0.71073
_diffrn_radiation_monochromator     'Graphite Monochromator'
_diffrn_measurement_device_type     'Rigaku XtaLAB mini'
_diffrn_measurement_device
;
XtaLABmini: Fixed Chi 2 circle
;
_diffrn_measurement_method     '\w scans'
_diffrn_detector_area_resol_mean     13.6612
_diffrn_reflns_number     12561
_diffrn_reflns_av_R_equivalents     0.0555
_diffrn_reflns_theta_min     2.696
_diffrn_reflns_theta_max     27.484
_diffrn_reflns_theta_full     25.242
_diffrn_measured_fraction_theta_max     0.997
_diffrn_measured_fraction_theta_full     0.999
_diffrn_reflns_limit_h_min     -10
_diffrn_reflns_limit_h_max     10
_diffrn_reflns_limit_k_min     -23
_diffrn_reflns_limit_k_max     23
_diffrn_reflns_limit_l_min     -10
_diffrn_reflns_limit_l_max     10
_diffrn_standards_number     0
_refine_special_details     ?
_reflns_number_total     2732
_reflns_number_gt     1881
_reflns_threshold_expression     'I > 2\s(I)'
_refine_ls_structure_factor_coef     Fsqd
_refine_ls_matrix_type     full
_refine_ls_R_factor_all     0.0710
_refine_ls_R_factor_gt     0.0409
_refine_ls_wR_factor_gt     0.0780
_refine_ls_wR_factor_ref     0.0920
_refine_ls_goodness_of_fit_ref     1.089
_refine_ls_restrained_S_all     1.089
_refine_ls_number_reflns     2732
_refine_ls_number_parameters     146
_refine_ls_number_restraints     0
_refine_ls_hydrogen_treatment     constr
_refine_ls_weighting_scheme     calc
_refine_ls_weighting_details
              'w=1/[\s^2^(Fo^2^)+(0.0225P)^2^+1.1840P] where P=(Fo^2^+2Fc^2^)/3'
_atom_sites_solution_hydrogens     geom
_atom_sites_solution_primary     direct
_atom_sites_solution_secondary     ?
_refine_ls_shift/su_max     0.000
_refine_ls_shift/su_mean     0.000
_refine_diff_density_max     0.495
_refine_diff_density_min     -0.670
_refine_ls_extinction_method
;
SHELXL2014 (Sheldrick, 2015b)
;
_refine_ls_extinction_coef     0.0059(6)
_refine_ls_extinction_expression
                                  'Fc^*^=kFc[1+0.001xFc^2^\l^3^/sin(2\q)]^-1/4^'
loop_
    _atom_type_symbol
    _atom_type_description
    _atom_type_scat_dispersion_real
    _atom_type_scat_dispersion_imag
    _atom_type_scat_source
    'C' 'C' 0.0033 0.0016
                         'International Tables Vol C Tables 4.2.6.8 and 6.1.1.4'
    'H' 'H' 0.0000 0.0000
                         'International Tables Vol C Tables 4.2.6.8 and 6.1.1.4'
    'N' 'N' 0.0061 0.0033
                         'International Tables Vol C Tables 4.2.6.8 and 6.1.1.4'
    'O' 'O' 0.0106 0.0060
                         'International Tables Vol C Tables 4.2.6.8 and 6.1.1.4'
    'Br' 'Br' -0.2901 2.4595
                         'International Tables Vol C Tables 4.2.6.8 and 6.1.1.4'
_computing_data_collection
;
<i>CrystalClear-SM Expert</i> (Rigaku, 2011)
;
_computing_cell_refinement
;
<i>CrystalClear-SM Expert</i> (Rigaku, 2011)
;
_computing_data_reduction
;
<i>CrystalClear-SM Expert</i> (Rigaku, 2011)
;
_computing_structure_solution
;
SHELXT (Sheldrick, 2015a)
;
_computing_structure_refinement
;
SHELXL2014 (Sheldrick, 2015b)
;
_computing_molecular_graphics
;
<i>OLEX2</i> (Dolomanov <i>et al.</i>,  2009)
;
_computing_publication_material
;
<i>OLEX2</i> (Dolomanov <i>et al.</i>,  2009)
;
loop_
    _atom_site_type_symbol
    _atom_site_label
    _atom_site_fract_x
    _atom_site_fract_y
    _atom_site_fract_z
    _atom_site_U_iso_or_equiv
    _atom_site_adp_type
    _atom_site_calc_flag
    _atom_site_occupancy
    _atom_site_disorder_assembly
    _atom_site_disorder_group
    Br Br2 0.67164(6) 0.60185(3) 0.12441(6) 0.0635(2) Uani d 1 . .
    Br Br1 0.49425(6) 0.20942(3) 0.64430(6) 0.0639(2) Uani d 1 . .
    O O2 0.3319(3) 0.40963(15) 0.4152(4) 0.0529(8) Uani d 1 . .
    N N2 0.3246(4) 0.46580(17) 0.3178(4) 0.0405(7) Uani d 1 . .
    O O1 0.8214(4) 0.41613(18) 0.3888(4) 0.0688(10) Uani d 1 . .
    N N1 0.8315(4) 0.36058(18) 0.4861(4) 0.0458(8) Uani d 1 . .
    C C6 0.4715(5) 0.4993(2) 0.2786(4) 0.0399(9) Uani d 1 . .
    H H6 0.5765 0.4832 0.3222 0.048 Uiso calc 1 . .
    C C2 0.6948(5) 0.2634(2) 0.6143(4) 0.0423(9) Uani d 1 . .
    C C1 0.6861(5) 0.3230(2) 0.5159(5) 0.0439(9) Uani d 1 . .
    H H1 0.5814 0.3380 0.4694 0.053 Uiso calc 1 . .
    C C7 0.4632(5) 0.5572(2) 0.1741(5) 0.0419(9) Uani d 1 . .
    C C3 0.8487(6) 0.2403(2) 0.6878(5) 0.0494(10) Uani d 1 . .
    H H3 0.8548 0.1997 0.7547 0.059 Uiso calc 1 . .
    C C10 0.1717(5) 0.4901(2) 0.2572(5) 0.0473(10) Uani d 1 . .
    H H10 0.0713 0.4681 0.2873 0.057 Uiso calc 1 . .
    C C5 0.9832(5) 0.3399(2) 0.5567(5) 0.0500(10) Uani d 1 . .
    H H5 1.0818 0.3659 0.5372 0.060 Uiso calc 1 . .
    C C4 0.9919(5) 0.2807(2) 0.6567(5) 0.0519(11) Uani d 1 . .
    H H4 1.0970 0.2673 0.7049 0.062 Uiso calc 1 . .
    C C8 0.3107(5) 0.5830(2) 0.1079(5) 0.0525(11) Uani d 1 . .
    H H8 0.3062 0.6223 0.0375 0.063 Uiso calc 1 . .
    C C9 0.1645(5) 0.5475(3) 0.1510(5) 0.0571(12) Uani d 1 . .
    H H9 0.0589 0.5628 0.1073 0.069 Uiso calc 1 . .
loop_
    _atom_site_aniso_label
    _atom_site_aniso_U_11
    _atom_site_aniso_U_22
    _atom_site_aniso_U_33
    _atom_site_aniso_U_12
    _atom_site_aniso_U_13
    _atom_site_aniso_U_23
    Br2 0.0504(3) 0.0630(3) 0.0777(4) -0.0142(2) 0.0089(2) 0.0102(2)
    Br1 0.0534(3) 0.0706(4) 0.0674(3) -0.0198(2) 0.0011(2) 0.0044(2)
    O2 0.0458(17) 0.0450(17) 0.0679(19) -0.0009(13) 0.0033(15) 0.0144(14)
    N2 0.0385(19) 0.0358(18) 0.0471(18) 0.0008(14) 0.0014(15) 0.0007(14)
    O1 0.0456(19) 0.072(2) 0.089(2) 0.0061(15) 0.0075(17) 0.0410(18)
    N1 0.0341(18) 0.049(2) 0.055(2) 0.0025(15) 0.0058(16) 0.0087(17)
    C6 0.030(2) 0.044(2) 0.046(2) -0.0008(16) -0.0014(17) -0.0017(17)
    C2 0.039(2) 0.047(2) 0.041(2) -0.0045(18) 0.0027(18) -0.0059(18)
    C1 0.034(2) 0.052(3) 0.046(2) 0.0011(18) -0.0014(17) -0.0006(19)
    C7 0.039(2) 0.040(2) 0.047(2) -0.0015(17) 0.0039(18) -0.0035(18)
    C3 0.053(3) 0.046(2) 0.048(2) -0.002(2) -0.009(2) 0.0049(19)
    C10 0.028(2) 0.054(3) 0.060(3) 0.0035(18) 0.0047(19) 0.001(2)
    C5 0.030(2) 0.061(3) 0.059(3) 0.0003(19) 0.0000(19) 0.006(2)
    C4 0.041(2) 0.055(3) 0.058(3) 0.006(2) -0.008(2) 0.001(2)
    C8 0.046(3) 0.052(3) 0.059(3) 0.010(2) 0.003(2) 0.018(2)
    C9 0.039(2) 0.064(3) 0.067(3) 0.014(2) -0.006(2) 0.004(2)
_geom_special_details
;
All e.s.d.'s (except the e.s.d. in the dihedral angle between two l.s. planes)
are estimated using the full covariance matrix. The cell e.s.d.'s are taken
into account individually in the estimation of e.s.d.'s in distances, angles
and torsion angles; correlations between e.s.d.'s in cell parameters are only
used when they are defined by crystal symmetry. An approximate (isotropic)
treatment of cell e.s.d.'s is used for estimating e.s.d.'s involving l.s.
planes.
;
loop_
    _geom_bond_atom_site_label_1
    _geom_bond_atom_site_label_2
    _geom_bond_site_symmetry_2
    _geom_bond_distance
    _geom_bond_publ_flag
    Br2 C7 . 1.892(4) ?
    Br1 C2 . 1.885(4) ?
    O2 N2 . 1.312(4) ?
    N2 C6 . 1.359(5) ?
    N2 C10 . 1.351(5) ?
    O1 N1 . 1.302(4) ?
    N1 C1 . 1.365(5) ?
    N1 C5 . 1.352(5) ?
    C6 H6 . 0.9300 ?
    C6 C7 . 1.373(5) ?
    C2 C1 . 1.367(5) ?
    C2 C3 . 1.390(5) ?
    C1 H1 . 0.9300 ?
    C7 C8 . 1.373(5) ?
    C3 H3 . 0.9300 ?
    C3 C4 . 1.381(6) ?
    C10 H10 . 0.9300 ?
    C10 C9 . 1.374(6) ?
    C5 H5 . 0.9300 ?
    C5 C4 . 1.369(6) ?
    C4 H4 . 0.9300 ?
    C8 H8 . 0.9300 ?
    C8 C9 . 1.380(6) ?
    C9 H9 . 0.9300 ?
loop_
    _geom_angle_atom_site_label_1
    _geom_angle_atom_site_label_2
    _geom_angle_atom_site_label_3
    _geom_angle_site_symmetry_1
    _geom_angle_site_symmetry_3
    _geom_angle
    _geom_angle_publ_flag
    O2 N2 C6 . . 119.6(3) ?
    O2 N2 C10 . . 120.0(3) ?
    C10 N2 C6 . . 120.4(3) ?
    O1 N1 C1 . . 119.0(3) ?
    O1 N1 C5 . . 120.9(3) ?
    C5 N1 C1 . . 120.1(3) ?
    N2 C6 H6 . . 120.4 ?
    N2 C6 C7 . . 119.2(3) ?
    C7 C6 H6 . . 120.4 ?
    C1 C2 Br1 . . 119.0(3) ?
    C1 C2 C3 . . 121.5(4) ?
    C3 C2 Br1 . . 119.4(3) ?
    N1 C1 C2 . . 119.9(4) ?
    N1 C1 H1 . . 120.1 ?
    C2 C1 H1 . . 120.1 ?
    C6 C7 Br2 . . 117.4(3) ?
    C6 C7 C8 . . 122.3(4) ?
    C8 C7 Br2 . . 120.3(3) ?
    C2 C3 H3 . . 121.7 ?
    C4 C3 C2 . . 116.7(4) ?
    C4 C3 H3 . . 121.7 ?
    N2 C10 H10 . . 120.0 ?
    N2 C10 C9 . . 120.0(4) ?
    C9 C10 H10 . . 120.0 ?
    N1 C5 H5 . . 119.9 ?
    N1 C5 C4 . . 120.2(4) ?
    C4 C5 H5 . . 119.9 ?
    C3 C4 H4 . . 119.2 ?
    C5 C4 C3 . . 121.7(4) ?
    C5 C4 H4 . . 119.2 ?
    C7 C8 H8 . . 121.7 ?
    C7 C8 C9 . . 116.7(4) ?
    C9 C8 H8 . . 121.7 ?
    C10 C9 C8 . . 121.4(4) ?
    C10 C9 H9 . . 119.3 ?
    C8 C9 H9 . . 119.3 ?
loop_
    _geom_torsion_atom_site_label_1
    _geom_torsion_atom_site_label_2
    _geom_torsion_atom_site_label_3
    _geom_torsion_atom_site_label_4
    _geom_torsion_site_symmetry_1
    _geom_torsion_site_symmetry_2
    _geom_torsion_site_symmetry_3
    _geom_torsion_site_symmetry_4
    _geom_torsion
    _geom_torsion_publ_flag
    Br2 C7 C8 C9 . . . . -179.7(3) ?
    Br1 C2 C1 N1 . . . . -176.6(3) ?
    Br1 C2 C3 C4 . . . . 177.8(3) ?
    O2 N2 C6 C7 . . . . 178.8(3) ?
    O2 N2 C10 C9 . . . . -177.9(4) ?
    N2 C6 C7 Br2 . . . . 179.8(3) ?
    N2 C6 C7 C8 . . . . 0.4(6) ?
    N2 C10 C9 C8 . . . . -2.1(7) ?
    O1 N1 C1 C2 . . . . 178.3(4) ?
    O1 N1 C5 C4 . . . . -179.0(4) ?
    N1 C5 C4 C3 . . . . 0.4(7) ?
    C6 N2 C10 C9 . . . . 2.2(6) ?
    C6 C7 C8 C9 . . . . -0.3(6) ?
    C2 C3 C4 C5 . . . . -0.8(6) ?
    C1 N1 C5 C4 . . . . 0.8(6) ?
    C1 C2 C3 C4 . . . . 0.1(6) ?
    C7 C8 C9 C10 . . . . 1.1(7) ?
    C3 C2 C1 N1 . . . . 1.1(6) ?
    C10 N2 C6 C7 . . . . -1.4(5) ?
    C5 N1 C1 C2 . . . . -1.6(6) ?
_shelx_hkl_file
;
   0   0  -1    0.44    0.34
   0   0   1    2.16    0.37
   0   0   2  188.26    9.69
   0   0   2  198.35   10.56
   0   0  -2  180.60    9.72
   0   0   3    1.79    1.22
   0   0   3   -0.71    0.78
   0   0  -3    3.34    0.98
   0   0   4 2960.05  136.83
   0   0   4 3015.20  139.15
   0   0  -4 2897.82  104.43
   0   0   5   -0.81    1.86
   0   0   5    5.16    1.52
   0   0  -5   -0.95    2.16
   0   0   6  164.91    8.40
   0   0   6  175.20    9.38
   0   0  -6  172.30   10.36
   0   0   7   -2.13    2.46
   0   0   7    2.94    0.74
   0   0  -7   -0.71    1.92
   0   0   8  118.16   22.68
   0   0   8  141.45   16.44
   0   0  -8  117.59   22.68
   0   0   9    4.62    2.60
   0   0  -9   -8.37    3.14
   0   0  10   -0.95    3.48
   0   0 -10    4.59    3.48
   0   1   1  127.11    6.48
   0  -1   1  126.30    6.62
   0  -1  -1  113.88    5.81
   0   1   1  106.62    5.43
   0   1  -1  118.53    6.04
   0  -1   1  126.43    6.41
   0  -1  -1  116.74    6.21
   0  -1   1  117.01    6.04
   0   1   2  300.01   13.33
   0  -1   2  293.19   13.37
   0   1   2  268.66   11.44
   0  -1   2  280.33   12.39
   0  -1  -2  281.31   12.49
   0  -1   2  291.20   12.96
   0   1   3  913.10   38.17
   0  -1   3  922.01   40.20
   0   1   3  888.09   37.02
   0  -1   3  918.16   38.31
   0   1  -3  914.92   38.51
   0  -1  -3  893.66   38.58
   0   1   4  247.26    9.59
   0  -1   4  237.44    9.15
   0   1   4  243.28    8.91
   0  -1   4  250.97    9.15
   0   1  -4  252.05    9.89
   0  -1  -4  258.43   10.26
   0   1   5  245.67   11.17
   0  -1   5  245.88   11.04
   0   1   5  251.95   11.24
   0  -1   5  256.81   11.17
   0   1  -5  260.12   12.39
   0  -1  -5  264.88   12.12
   0   1   6    4.49    2.26
   0  -1   6    4.93    2.33
   0   1   6   -0.64    1.18
   0  -1   6    0.95    0.54
   0   1  -6   -1.79    2.46
   0  -1  -6    3.31    1.99
   0   1   7  112.39    7.56
   0  -1   7  134.56    8.54
   0   1   7  116.17    9.79
   0  -1   7  132.13    8.07
   0   1  -7  128.59   19.37
   0  -1  -7  128.86   20.22
   0   1   8   67.81    9.38
   0  -1   8   48.33    9.05
   0   1   8   53.33   10.23
   0  -1   8   55.25    6.92
   0   1  -8   54.17   11.31
   0  -1  -8   57.78   11.34
   0   1   9   -3.51    3.31
   0  -1   9   -1.59    2.97
   0   1  -9   -2.16    3.24
   0  -1  -9    4.66    2.90
   0   1  10   -1.35    3.54
   0  -1  10   -1.45    3.44
   0   1 -10    1.18    2.84
   0  -1 -10    1.22    2.70
   0   2   1  204.29    9.69
   0   2  -1  204.06    9.32
   0  -2   1  200.28    9.79
   0  -2  -1  178.27    9.01
   0   2   1  177.97    9.01
   0  -2   1  195.08    9.92
   0  -2  -1  187.52    9.79
   0  -2   1  192.14    9.96
   0   2   2   83.94    4.66
   0  -2   2   82.96    4.46
   0   2   2   68.65    3.88
   0  -2   2   77.39    8.37
   0  -2  -2   75.37    5.23
   0  -2   2   76.38    4.49
   0   2   3  217.90   10.02
   0  -2   3  218.84    9.96
   0   2   3  222.22   10.23
   0  -2   3  206.39    9.79
   0  -2  -3  216.82    9.89
   0  -2   3  228.26   11.24
   0   2   4  166.59    9.05
   0  -2   4  151.64    7.73
   0   2   4  153.50    7.73
   0  -2   4  166.49    9.28
   0   2  -4  156.71    8.64
   0  -2  -4  150.33    8.13
   0   2   5   20.01    2.97
   0  -2   5   22.65    2.40
   0   2   5   27.91    2.19
   0  -2   5   22.82    2.77
   0   2  -5   22.17    3.38
   0  -2  -5   27.34    3.48
   0   2   6  146.85    7.73
   0  -2   6  153.06    7.90
   0   2   6  159.91    7.59
   0  -2   6  172.33    8.37
   0   2  -6  166.73   25.82
   0  -2  -6  144.45   19.91
   0   2   7   19.17    4.29
   0  -2   7   35.44    7.26
   0   2   7   27.00    5.10
   0  -2   7   26.43    4.86
   0   2  -7   25.11    6.08
   0  -2  -7   27.37    6.11
   0   2   8    6.31    3.88
   0  -2   8    5.20    2.63
   0   2   8    3.07    1.96
   0  -2   8    4.19    2.03
   0   2  -8    1.79    1.42
   0  -2  -8    9.25    4.66
   0   2   9    2.50    2.63
   0  -2   9   -3.41    3.14
   0   2  -9    2.80    3.65
   0  -2  -9    5.30    2.60
   0   2  10   -1.99    3.17
   0  -2  10   10.09    3.75
   0   2 -10    6.82    6.92
   0  -2 -10    5.97    5.03
   0   3   0    2.84    0.41
   0   3   0    3.48    0.74
   0  -3   0    1.89    0.47
   0   3   1   19.54    2.80
   0   3   1   36.96    4.73
   0  -3   1   29.50    3.75
   0  -3   1   32.00    3.65
   0   3   2 9999.00  458.47
   0  -3   2 9919.55  443.93
   0   3   2 8639.79  374.87
   0  -3   2 9654.57  397.25
   0  -3  -2 9477.58  392.19
   0  -3   2 9012.76  371.60
   0   3   3 1510.79   62.78
   0  -3   3 1593.61   66.22
   0   3   3 1456.72   60.52
   0  -3   3 1546.53   64.26
   0  -3  -3 1581.53   66.56
   0  -3   3 1580.86   65.98
   0   3   4  150.83    7.66
   0  -3   4  161.06    8.37
   0   3   4  157.11    7.97
   0  -3   4  171.49    8.71
   0  -3  -4  162.27   15.53
   0  -3   4  175.47   10.02
   0   3   5   24.06    3.85
   0  -3   5   35.98    3.00
   0   3   5   34.97    2.94
   0  -3   5   34.26    2.63
   0   3  -5   32.70    4.76
   0  -3  -5   23.73    4.42
   0   3   6  531.31   22.88
   0  -3   6  530.16   22.75
   0   3   6  552.94   23.36
   0  -3   6  558.88   23.83
   0   3  -6  560.26   24.64
   0  -3  -6  527.09   23.09
   0   3   7   28.96    5.77
   0  -3   7   29.06    6.01
   0   3   7   23.49    5.13
   0  -3   7   28.59    5.74
   0   3  -7   21.53    5.10
   0  -3  -7   21.97    5.60
   0   3   8   10.97    5.40
   0  -3   8   10.02    4.89
   0  -3   8   13.23    5.77
   0   3  -8   12.15    5.91
   0  -3  -8   19.61   12.02
   0   3   9    0.71    3.24
   0  -3   9    1.96    2.03
   0   3  -9   -3.31    3.31
   0  -3  -9    1.38    2.23
   0   3  10    3.88    4.86
   0  -3  10    7.80    2.97
   0   3 -10    3.27    3.65
   0  -3 -10    6.51    6.51
   0  -4   0    5.03    1.42
   0   4   0    8.17    1.55
   0  -4   0    3.95    1.01
   0   4  -1 1110.30   46.07
   0   4   1 1275.18   52.69
   0   4   1 1155.36   47.99
   0  -4   1 1240.95   51.71
   0  -4  -1 1210.10   50.26
   0  -4   1 1162.21   48.26
   0   4   2 1637.32   67.91
   0  -4   2 1585.28   65.54
   0   4   2 1482.24   61.53
   0  -4   2 1558.65   64.70
   0  -4  -2 1546.23   64.36
   0  -4   2 1503.87   64.50
   0   4   3  222.18    9.99
   0  -4   3  226.03   10.56
   0   4   3  206.69   11.48
   0  -4   3  208.65    9.38
   0  -4  -3  208.38    9.79
   0  -4   3  216.85   10.16
   0   4   4   55.66    8.57
   0  -4   4   67.10    4.12
   0   4   4   61.43    8.54
   0  -4   4   61.02    3.75
   0  -4  -4   69.46    8.67
   0  -4   4   68.04    9.32
   0   4   5  733.64   32.97
   0  -4   5  696.35   28.76
   0   4   5  728.21   30.65
   0  -4   5  745.83   30.95
   0  -4  -5  727.94   30.95
   0  -4   5  787.48   35.37
   0   4   6   28.65    3.92
   0  -4   6   39.49    5.50
   0   4   6   43.00    4.49
   0  -4   6   41.11    4.62
   0   4  -6   45.23    6.78
   0  -4  -6   41.72    7.22
   0   4   7   14.78    5.30
   0  -4   7   12.15    4.29
   0   4   7    9.72    3.65
   0  -4   7    9.25    3.17
   0   4  -7    6.14    3.27
   0  -4  -7   13.10    4.73
   0   4   8   17.89    3.44
   0  -4   8    5.87    4.49
   0  -4   8   12.45    6.58
   0   4  -8   15.29    3.14
   0  -4  -8   20.82    3.44
   0   4   9   29.36    8.10
   0  -4   9   28.35    7.73
   0   4  -9   24.13    7.46
   0  -4  -9    8.91    4.49
   0   4  10    0.07    3.27
   0  -4  10    0.27    3.44
   0   4 -10    1.69    2.73
   0  -4 -10   -4.69    3.75
   0  -5   0    1.11    0.24
   0   5   0    1.76    0.51
   0   5   0   -2.23    1.32
   0  -5   0    0.24    0.98
   0   5  -1   47.62    3.11
   0   5   1   52.99    3.04
   0   5   1   54.44    6.51
   0  -5  -1   50.22    5.20
   0  -5   1   52.01    3.38
   0   5   2    3.81    1.05
   0  -5   2    3.11    0.68
   0   5   2    1.01    1.18
   0  -5   2    0.34    1.18
   0  -5  -2    0.91    1.38
   0  -5   2    2.80    1.32
   0  -5   3    3.24    0.68
   0   5   3    6.35    1.69
   0  -5   3    3.51    1.52
   0  -5  -3    3.75    1.92
   0  -5   3    2.50    0.68
   0   5   4   20.15    2.23
   0  -5   4   25.58    3.38
   0   5   4   25.95    2.26
   0  -5   4   27.37    3.14
   0  -5  -4   28.01    2.97
   0  -5   4   32.37    3.04
   0   5   5    8.24    3.44
   0  -5   5    2.90    0.57
   0   5   5    4.93    1.49
   0  -5   5    2.60    1.15
   0  -5   5    8.74    2.63
   0   5   6   22.82    6.75
   0  -5   6   28.38    7.36
   0   5   6   21.57    6.08
   0  -5   6   23.02    6.28
   0   5  -6   18.33    5.43
   0  -5  -6   18.63    5.50
   0   5   7    8.74    4.49
   0  -5   7   11.54    4.29
   0   5   7   11.91    4.49
   0  -5   7   12.52    4.52
   0   5  -7   14.28    5.43
   0  -5  -7    8.27    3.85
   0   5   8   -1.18    2.84
   0  -5   8   -1.15    2.57
   0  -5   8    2.53    2.33
   0   5  -8    5.30    3.65
   0  -5  -8    2.13    2.09
   0   5   9   25.95    6.51
   0  -5   9   13.37   14.41
   0  -5   9   20.28    5.06
   0   5  -9   19.98    5.81
   0  -5  -9   19.88    5.77
   0   5  10    0.68    1.96
   0  -5  10    3.14    4.29
   0   5 -10   -0.71    4.15
   0  -5 -10    1.35    3.85
   0   6   0 1666.08   69.46
   0   6   0 1576.17   65.92
   0  -6   0 1567.29   65.07
   0   6  -1 1464.15   60.41
   0   6   1 1556.66   64.30
   0   6  -1 1486.22   61.87
   0   6   1 1401.74   61.29
   0  -6  -1 1469.21   61.12
   0  -6   1 1436.84   61.63
   0   6   2    0.54    1.11
   0  -6   2    0.30    0.30
   0   6   2    4.15    1.28
   0  -6   2    2.26    1.52
   0  -6   2    0.07    1.42
   0   6   3  205.00    8.81
   0  -6   3  213.31    7.83
   0   6   3  220.49    9.59
   0  -6   3  199.27    7.76
   0  -6  -3  206.32    8.13
   0  -6   3  212.26    8.64
   0   6   4 1468.80   59.17
   0  -6   4 1489.32   59.87
   0   6   4 1393.34   63.18
   0  -6   4 1400.90   56.67
   0  -6  -4 1359.76   55.28
   0  -6   4 1499.18   60.99
   0   6   5  401.30   22.04
   0  -6   5  448.95   31.52
   0   6   5  443.25   24.30
   0  -6   5  422.59   23.25
   0  -6  -5  406.12   22.75
   0  -6   5  428.57   24.06
   0   6   6    1.96    1.52
   0  -6   6    4.32    1.62
   0   6   6    2.09    1.35
   0  -6   6    2.40    0.98
   0  -6  -6    4.12    2.80
   0  -6   6    3.44    2.97
   0   6   7    4.56    3.00
   0  -6   7    6.82    3.00
   0   6   7   13.50    4.86
   0  -6   7    8.57    2.90
   0   6  -7   10.90    3.98
   0  -6  -7    6.08    2.19
   0   6   8   12.12    7.59
   0  -6   8   10.06    6.45
   0  -6   8   11.98    6.55
   0   6  -8    7.83    5.03
   0  -6  -8   13.10    8.03
   0   6   9   16.71    4.76
   0  -6   9   15.12    3.92
   0  -6   9   20.72    4.89
   0   6  -9   30.78    8.27
   0  -6  -9   22.41    6.14
   0   6  10   -1.01    2.30
   0  -6  10    6.85    3.61
   0   6 -10   -1.32    4.08
   0  -6 -10    5.70    7.05
   0   7   0   -0.61    0.37
   0   7   0    0.41    0.88
   0  -7   0   -0.64    0.68
   0   7  -1  825.85   35.44
   0   7   1  905.43   37.70
   0   7  -1  832.74   36.55
   0   7   1  859.09   36.18
   0  -7  -1  879.72   39.29
   0  -7   1  853.49   35.98
   0   7  -2  718.05   27.84
   0   7   2  830.41   32.60
   0   7   2  769.55   26.39
   0  -7   2  781.67   28.35
   0  -7  -2  772.29   26.43
   0  -7   2  763.17   27.44
   0   7   3  545.08   20.18
   0  -7   3  532.22   18.26
   0   7   3  531.17   18.87
   0  -7   3  515.81   18.29
   0  -7  -3  546.87   19.37
   0  -7   3  555.30   19.78
   0   7   4  147.32    7.12
   0  -7   4  145.94    6.99
   0   7   4  136.96    6.78
   0  -7   4  132.27   12.99
   0  -7  -4  149.01    7.73
   0  -7   4  147.26    7.70
   0   7   5    6.08    2.13
   0  -7   5    5.16    1.18
   0   7   5    3.61    1.69
   0  -7   5    5.77    2.16
   0  -7  -5    4.62    1.52
   0  -7   5    2.30    1.28
   0   7   6  194.91   14.14
   0  -7   6  193.73   19.37
   0   7   6  218.44   15.46
   0  -7   6  206.05   15.19
   0  -7  -6  185.26   13.67
   0  -7   6  219.48   16.37
   0   7   7   75.97    7.76
   0  -7   7   70.94   11.78
   0   7   7   59.17    8.91
   0  -7   7   74.32   11.51
   0   7  -7   83.13   14.34
   0  -7  -7   80.19   12.56
   0   7   8   -0.81    2.63
   0  -7   8    0.07    2.50
   0  -7   8    1.42    2.23
   0   7  -8   -1.52    3.27
   0  -7  -8   -3.17    3.21
   0  -7   9   -4.52    2.57
   0  -7   9    2.63    2.73
   0   7  -9    9.82   10.09
   0  -7  -9   -0.51    3.51
   0   7  10    6.45    3.44
   0  -7  10    5.74    6.18
   0   7 -10   11.81    4.29
   0  -7 -10   16.84    6.45
   0   8   0    1.11    0.37
   0   8   0    3.68    1.35
   0  -8   0    1.05    1.32
   0   8  -1    1.05    0.68
   0   8   1    0.91    0.37
   0   8  -1    3.38    2.50
   0   8   1    2.53    0.91
   0  -8  -1    1.89    1.79
   0  -8   1   -0.81    1.69
   0   8  -2   24.00    3.75
   0   8   2   30.00    2.26
   0   8  -2   25.01    2.87
   0   8   2   26.29    4.62
   0  -8  -2   27.30    3.95
   0  -8   2   21.47    2.80
   0   8  -3    1.59    0.51
   0   8   3    0.84    0.64
   0   8   3   -0.14    2.16
   0  -8   3   -2.43    1.82
   0  -8   3   -0.68    2.16
   0   8   4   39.76    3.34
   0  -8   4   34.90    2.97
   0   8   4   34.46    3.54
   0  -8   4   39.62    4.35
   0  -8  -4   41.41    5.60
   0  -8   4   43.67    6.14
   0  -8   5    5.23    1.52
   0   8   5    3.85    1.05
   0  -8   5    0.24    1.89
   0  -8  -5   -1.82    2.36
   0  -8   5    2.16    2.46
   0  -8   6    4.79    2.57
   0   8   6    9.65    3.00
   0  -8   6   14.41    3.31
   0  -8  -6    8.74    3.34
   0  -8   6    5.23    2.23
   0   8   7   29.43    5.27
   0  -8   7   30.71    4.35
   0   8   7   28.89    5.60
   0  -8   7   34.02    5.33
   0  -8  -7   22.95    4.19
   0  -8   7   25.41    4.93
   0   8   8    2.19    3.11
   0  -8   8    2.33    2.60
   0  -8   8    5.33    3.24
   0   8  -8   -1.11    3.04
   0  -8  -8    6.58    4.29
   0   8   9   -0.95    3.07
   0  -8   9   -0.54    2.53
   0  -8   9    1.79    2.90
   0   8  -9   -2.77    3.92
   0  -8  -9   -0.37    3.44
   0   8  10    2.43    2.73
   0  -8  10    3.14    3.04
   0  -8 -10   -3.41    3.34
   0   9   0   -0.71    0.27
   0   9   0   -2.09    2.53
   0  -9   0    2.13    1.01
   0   9   1  699.18   23.49
   0   9  -1  632.83   22.28
   0   9   1  660.64   23.12
   0  -9  -1  653.45   24.81
   0  -9   1  658.58   22.98
   0   9  -2   47.86    3.58
   0   9   2   53.06    3.11
   0   9  -2   50.69    7.09
   0   9   2   49.24    6.08
   0  -9  -2   53.19    3.92
   0  -9   2   56.33    8.64
   0   9  -3  214.66    9.21
   0   9   3  215.74   11.54
   0   9   3  217.93   10.33
   0  -9   3  214.08   10.23
   0  -9  -3  204.29    9.82
   0  -9   3  223.06   10.56
   0   9  -4  142.93    8.37
   0   9   4  132.34    8.13
   0   9   4  144.69    9.38
   0  -9   4  142.12    9.05
   0  -9  -4  130.95    8.34
   0  -9   4  135.61    8.74
   0   9   5   69.93    5.94
   0  -9   5   69.63    7.73
   0   9   5   60.99    5.50
   0  -9   5   60.11    5.47
   0  -9  -5   61.26    5.54
   0  -9   5   73.44    7.12
   0   9   6    6.28    2.94
   0  -9   6   11.07    3.75
   0  -9   6    5.57    2.97
   0  -9  -6    9.38    3.98
   0  -9   6    6.72    3.58
   0   9   7   87.41   11.17
   0  -9   7   75.40   12.89
   0   9   7   93.73   11.44
   0  -9   7   92.71   11.31
   0  -9  -7   94.23   11.68
   0  -9   7   99.77   13.26
   0   9   8   37.90    8.00
   0  -9   8   33.01    6.48
   0  -9   8   45.56    9.69
   0   9  -8   47.32   10.80
   0  -9  -8   41.11    8.17
   0   9   9   -3.14    3.04
   0  -9   9    1.05    2.94
   0  -9   9    2.23    2.30
   0   9  -9    5.00    4.19
   0  -9  -9   10.26    5.54
   0  10   0 1552.41   51.47
   0  10   0 1549.03   52.31
   0 -10   0 1462.12   64.57
   0  10  -1  118.16    5.81
   0  10   1  129.47    6.24
   0  10  -1  117.15   15.76
   0  10   1  126.19   17.38
   0 -10  -1  115.26    6.41
   0 -10   1  123.73   13.74
   0  10  -2   33.31    5.23
   0  10   2   34.63    4.52
   0  10  -2   46.88    6.99
   0  10   2   41.11    6.01
   0 -10  -2   34.86    3.31
   0 -10   2   39.86    5.37
   0  10  -3    3.75    0.51
   0  10   3    4.39    1.38
   0  10  -3    6.01    2.06
   0  10   3    1.92    2.23
   0 -10  -3    7.29    1.76
   0 -10   3    7.16    2.26
   0  10  -4  676.74   30.81
   0  10   4  699.93   29.60
   0  10   4  700.77   30.41
   0 -10   4  702.15   30.95
   0 -10  -4  713.09   30.38
   0 -10   4  719.94   30.75
   0  10  -5    5.94    1.82
   0  10   5    8.91    3.04
   0  10   5   14.41    4.19
   0 -10   5    4.59    1.86
   0 -10  -5   15.86    4.76
   0 -10   5    7.70    3.34
   0  10   6   -1.89    2.26
   0 -10   6    2.80    1.32
   0  10   6    0.10    1.89
   0 -10   6   -1.72    2.46
   0 -10  -6    2.06    1.35
   0 -10   6   -1.11    2.84
   0  10   7    5.57    4.22
   0 -10   7    6.89    4.29
   0  10   7    8.54    5.67
   0 -10   7    5.06    3.58
   0 -10  -7    3.27    3.65
   0 -10   7   10.94    7.22
   0  10   8   67.70   16.17
   0 -10   8   57.34   14.78
   0 -10   8   78.00   21.30
   0 -10  -8   72.63   17.65
   0 -10   8   62.20   18.09
   0  10  -9    2.60    2.33
   0  10   9   -0.91    3.27
   0  10  -9    6.95    5.94
   0 -10  -9   -2.97    3.61
   0  11   0    2.23    0.41
   0  11   0    4.86    1.65
   0 -11   0   -1.52    2.19
   0  11   1   16.00    1.28
   0  11  -1   15.59    2.50
   0  11   1   14.41    2.63
   0 -11  -1   13.50    2.33
   0 -11   1   18.02    2.77
   0  11  -2    6.28    0.91
   0  11   2    4.96    1.28
   0  11  -2    9.38    1.99
   0  11   2    4.62    2.36
   0 -11  -2    9.52    2.43
   0 -11   2    7.93    2.50
   0  11  -3   -1.38    0.74
   0  11   3   -1.69    1.25
   0  11  -3    3.98    1.45
   0  11   3    2.84    1.65
   0 -11   3    3.31    2.26
   0  11  -4    3.04    0.91
   0  11   4    9.05    1.92
   0  11  -4    4.08    1.86
   0  11   4    8.51    2.57
   0 -11  -4    9.86    2.77
   0 -11   4   -2.30    2.70
   0  11  -5   38.44    8.40
   0  11   5   43.57    8.00
   0  11   5   37.29    6.85
   0 -11  -5   34.66    7.36
   0 -11   5   50.59    4.96
   0  11  -6    2.23    1.01
   0  11   6    4.86    2.73
   0  11   6    1.15    2.13
   0 -11  -6    7.12    3.17
   0 -11   6    4.22    3.17
   0  11  -7    4.42    2.63
   0  11   7    8.64    5.77
   0  11   7    2.19    1.89
   0 -11  -7    9.08    5.77
   0 -11   7    5.40    4.12
   0  11  -8    2.33    2.57
   0  11   8   13.57   14.92
   0  11  -8   12.59    8.57
   0 -11  -8    2.19    2.80
   0 -11   8    8.40    5.81
   0  11  -9    3.92    3.92
   0  11   9    3.51    4.59
   0  11  -9    1.86    2.70
   0  11  -9    6.11    2.46
   0 -11  -9    6.62    4.22
   0  12   0   22.75    3.92
   0 -12   0   28.79    5.43
   0  12   1   25.48    2.57
   0  12  -1   31.89    5.30
   0  12   1   27.34    4.32
   0 -12  -1   28.11    3.38
   0 -12   1   35.00    5.33
   0  12   2   49.41    5.81
   0  12  -2   51.98    7.49
   0  12   2   56.67    7.02
   0 -12  -2   51.07    8.54
   0 -12   2   44.25    7.09
   0  12  -3   76.88    6.28
   0  12   3   79.89    9.75
   0  12  -3   79.08   11.68
   0  12   3   96.66   10.90
   0 -12  -3   93.69   12.35
   0 -12   3   86.60    6.14
   0  12  -4   52.25    8.27
   0  12   4   60.08    4.79
   0  12  -4   72.19   10.43
   0  12   4   77.73   10.23
   0 -12  -4   78.57   11.54
   0 -12   4   73.88    6.51
   0  12  -5   14.78    4.96
   0  12   5   19.71    6.82
   0  12  -5   19.85    7.49
   0  12   5   30.98    4.66
   0 -12  -5   19.74    7.16
   0 -12   5   25.95    4.22
   0  12  -6  112.39   20.18
   0  12   6  126.67   15.12
   0  12  -6  141.69   28.42
   0  12   6  118.63   15.29
   0 -12  -6  118.53   20.96
   0 -12   6  133.89   16.61
   0  12  -7    6.31    3.34
   0  12   7   10.33    5.20
   0  12  -7    6.99    3.54
   0 -12  -7    3.65    3.71
   0 -12   7    4.12    2.33
   0  12  -8   -0.57    2.13
   0  12   8    6.41    5.47
   0  12  -8    1.22    4.56
   0 -12  -8    0.64    1.92
   0 -12   8    1.38    3.48
   0  12  -9    3.61    3.31
   0  12   9    7.43    2.73
   0  12  -9    2.80    2.40
   0  12  -9   -2.87    4.02
   0 -12  -9    4.19    4.05
   0  13   0   -6.55    3.14
   0 -13   0    2.26    2.40
   0  13   1  142.33    6.21
   0  13  -1  163.66   24.64
   0  13   1  155.02    9.92
   0 -13  -1  159.34   21.43
   0 -13   1  147.63   16.07
   0  13   2  788.05   32.30
   0  13  -2  834.83   35.64
   0  13   2  810.46   35.13
   0 -13  -2  783.05   34.83
   0 -13   2  849.81   36.01
   0  13   3   33.21    8.27
   0  13  -3   37.43    7.83
   0  13   3   43.67    5.74
   0 -13  -3   30.48    8.67
   0 -13   3   31.12    8.67
   0  13  -4    8.88    1.96
   0  13   4    5.40    2.30
   0  13  -4    9.79    3.27
   0  13   4    8.44    3.04
   0 -13  -4    3.41    2.97
   0 -13   4    7.22    3.11
   0  13  -5   20.35    7.22
   0  13   5   22.51    7.70
   0  13  -5   31.32   11.54
   0  13   5   24.47    8.61
   0 -13  -5   34.19    4.73
   0 -13   5   28.52   10.23
   0  13  -6  164.64   17.92
   0  13   6  173.92   89.00
   0  13  -6  151.44   24.64
   0  13   6  167.27   13.33
   0 -13  -6  162.75   27.20
   0 -13   6  186.41   95.51
   0  13  -7    6.21    3.11
   0  13   7    4.93    3.21
   0  13  -7    3.95    2.50
   0 -13  -7    2.19    2.67
   0 -13   7    3.88    3.61
   0  13  -8    4.35    3.24
   0  13   8    1.42    3.17
   0  13  -8   -3.81    4.02
   0 -13  -8   -0.17    3.71
   0 -13   8   -0.84    3.48
   0  13   9    5.27    4.25
   0  13  -9    1.42    2.19
   0  13  -9   -2.67    3.85
   0  14   0    1.35    1.96
   0 -14   0   -4.93    2.57
   0  14  -1   12.99    5.33
   0  14   1   13.50    2.50
   0 -14  -1    9.65    3.14
   0 -14   1   15.86    3.38
   0  14   2    1.28    1.11
   0  14  -2    3.21    1.99
   0  14   2   10.94    4.22
   0 -14  -2    5.64    3.34
   0 -14   2    0.54    0.88
   0  14   3   66.42    4.19
   0  14  -3   66.56   10.40
   0  14   3   59.30    6.78
   0 -14  -3   72.50    5.60
   0 -14   3   70.98    9.59
   0  14   4    3.88    1.79
   0  14  -4    9.59    5.10
   0  14   4    3.24    3.07
   0 -14  -4   12.08    4.96
   0 -14   4    2.77    1.49
   0  14   5   12.89    5.60
   0  14  -5   12.93    6.99
   0  14   5   11.61    6.45
   0 -14  -5   15.49    7.70
   0 -14   5   12.79    6.31
   0  14  -6    1.96    1.32
   0  14   6   -1.18    1.92
   0  14  -6    2.26    1.89
   0  14   6    3.07    2.87
   0 -14  -6    7.73    5.10
   0 -14   6   -2.13    3.48
   0  14   7   13.87   15.09
   0  14  -7    7.63    5.27
   0 -14  -7    1.89    2.33
   0 -14   7    7.56    4.86
   0  14   8    3.21    3.14
   0  14  -8   -2.70    4.15
   0 -14  -8    3.61    3.24
   0 -14   8   -0.54    3.75
   0  15   0   -1.28    3.75
   0 -15   0    2.94    1.96
   0  15  -1   -5.03    3.71
   0 -15  -1   -5.37    3.17
   0 -15   1   -3.95    2.84
   0  15   2   65.04    3.95
   0  15  -2   69.63   10.33
   0  15   2   70.13    7.97
   0 -15  -2   63.49    8.61
   0 -15   2   60.82    6.21
   0  15   3    1.89    0.95
   0  15  -3   -0.44    3.71
   0  15   3   -5.81    3.41
   0 -15  -3   -3.81    3.14
   0 -15   3   -2.06    3.24
   0  15   4   52.92    5.33
   0  15  -4   54.61    8.51
   0  15   4   56.47    7.22
   0 -15  -4   54.64   10.33
   0 -15   4   55.82    6.24
   0  15   5    8.27    5.43
   0  15  -5   -1.76    3.98
   0  15   5    4.46    3.98
   0 -15  -5    5.23    3.54
   0 -15   5    5.74    5.06
   0  15   6    9.38    5.06
   0  15  -6    6.89    5.57
   0  15   6   10.50    5.47
   0 -15  -6   14.04    7.29
   0 -15   6    5.64    4.32
   0  15   7   -3.41    2.70
   0  15  -7    3.92    3.44
   0 -15  -7    3.61    3.51
   0 -15   7    2.87    3.81
   0  15   8   13.26    4.83
   0  15  -8    9.21    4.32
   0 -15  -8   11.17    4.15
   0 -15   8    3.68    5.13
   0  16   0  237.94   37.60
   0 -16   0  261.27   24.00
   0  16  -1  234.80   25.92
   0  16   1  216.31   33.38
   0 -16  -1  237.84   23.83
   0 -16   1  262.55   30.85
   0  16  -2   -1.38    4.05
   0  16   2   -5.30    3.95
   0 -16  -2    2.19    3.24
   0 -16   2    3.98    1.99
   0  16   3   88.39    7.80
   0  16  -3   81.91   13.70
   0  16   3   85.22   13.40
   0 -16  -3   95.21   14.51
   0 -16   3  101.69   13.57
   0  16   4  144.01   10.73
   0  16  -4  151.95   21.77
   0  16   4  156.44   12.93
   0 -16  -4  141.45   12.12
   0 -16   4  149.69   12.89
   0  16   5   40.30    7.83
   0  16  -5   54.51   12.56
   0  16   5   44.28    8.81
   0 -16  -5   51.91   11.68
   0 -16   5   40.47   10.26
   0  16   6    5.43    3.68
   0  16  -6    3.04    2.57
   0  16   6    2.77    2.87
   0 -16  -6   -5.47    3.48
   0 -16   6   -3.14    3.17
   0  16   7    2.03    2.19
   0  16  -7   -2.03    3.78
   0 -16  -7    4.39    4.35
   0 -16   7    8.37    3.88
   0  17   0    8.24    3.85
   0 -17   0    0.64    3.31
   0  17  -1   10.40    4.76
   0  17   1    5.60    3.48
   0 -17  -1   15.63    6.48
   0 -17   1   12.83    6.45
   0  17  -2   34.86    7.39
   0  17   2   32.57    6.85
   0 -17  -2   28.72    5.03
   0 -17   2   33.99    7.80
   0  17  -3   19.64    5.27
   0  17   3    6.21    4.25
   0 -17   3    7.19    4.56
   0  17   4   -0.54    1.28
   0  17  -4    8.71    5.50
   0  17   4   -0.84    2.94
   0 -17  -4    0.51    2.03
   0 -17   4   -0.74    3.61
   0  17   5    6.75    3.44
   0  17  -5   10.56    5.50
   0  17   5    6.21    4.15
   0 -17  -5   11.41    6.51
   0 -17   5    7.16    4.22
   0  17   6   14.65    4.19
   0  17  -6    9.11    7.49
   0  17   6   16.77    5.74
   0 -17  -6    5.47    4.52
   0 -17   6   19.24    5.74
   0  17   7    3.92    3.88
   0  17  -7    5.67    7.09
   0 -17  -7    8.27    4.52
   0 -17   7    1.18    3.58
   0  18   0   23.09    5.00
   0 -18   0    4.29    3.95
   0  18  -1    0.07    3.75
   0  18   1    2.30    2.53
   0 -18  -1    1.01    3.58
   0 -18   1    1.59    3.65
   0  18  -2   -2.26    4.66
   0  18   2   10.97    7.16
   0 -18  -2   12.49    7.09
   0 -18   2   13.97    7.63
   0  18  -3   -6.41    4.39
   0  18   3   -5.00    3.75
   0 -18  -3    8.88    5.97
   0 -18   3    1.38    1.99
   0  18  -4    1.01    1.92
   0  18   4    4.59    3.88
   0 -18  -4   12.45    6.62
   0 -18   4    1.15    3.54
   0  18  -5    5.74    4.76
   0  18   5    3.68    3.68
   0 -18   5    4.69    4.25
   0  18  -6   -3.78    4.25
   0 -18  -6   -4.12    3.51
   0 -18   6   -0.20    3.78
   0  18  -7   -1.82    2.67
   0 -18  -7    2.90    3.14
   0 -18   7   -2.57    3.61
   0  19   0    5.74    3.68
   0 -19   0   -0.88    3.95
   0  19  -1   94.74   20.22
   0  19   1  101.52   19.64
   0 -19  -1   89.61   17.35
   0 -19   1  105.74   16.37
   0  19  -2   10.23    6.31
   0  19   2   17.79    5.16
   0 -19  -2   17.18    5.16
   0  19  -3   61.63   17.15
   0  19   3   61.33   16.50
   0 -19  -3   57.31   16.61
   0 -19   3   59.60   15.93
   0  19  -4   -2.53    4.35
   0  19   4   -2.26    3.44
   0 -19  -4    7.80    4.73
   0 -19   4    0.88    3.54
   0  19  -5   12.05    3.11
   0  19   5    8.30    6.62
   0 -19  -5   11.37    3.88
   0 -19   5    7.56    6.35
   0  19  -6   -6.31    4.15
   0 -19  -6   -2.09    3.61
   0 -19   6   -5.23    3.75
   0  20   0   84.48   24.00
   0 -20   0   78.23   21.47
   0  20  -1   -3.21    4.79
   0  20   1    7.53    4.86
   0 -20  -1    4.96    4.76
   0 -20   1   -2.33    3.85
   0  20  -2    4.76    2.97
   0  20   2    3.00    3.14
   0 -20  -2   -0.10    2.16
   0 -20   2    7.09    3.58
   0  20  -3    6.45    5.30
   0  20   3   -2.80    3.54
   0 -20  -3    3.27    2.23
   0 -20   3    1.72    2.26
   0  20  -4   26.06    8.91
   0  20   4   32.40    8.98
   0 -20  -4   43.17   10.46
   0 -20   4   27.74    7.46
   0  20  -5    5.16    4.93
   0  20   5    1.55    3.54
   0 -20  -5    7.29    2.80
   0 -20   5    0.27    3.54
   0  21   0    6.62    5.00
   0 -21   0    1.55    4.02
   0  21  -1    4.08    2.97
   0  21   1   -0.71    4.46
   0 -21  -1   -1.52    4.42
   0 -21   1   -6.62    4.39
   0  21  -2    9.01    7.22
   0  21   2    8.84    7.09
   0 -21  -2   -0.95    4.32
   0 -21   2   -2.90    3.98
   0  21  -3    5.47    4.66
   0  21   3    6.82    5.00
   0 -21  -3    2.43    4.69
   0 -21   3    9.89    4.96
   0  21  -4   -2.53    4.93
   0  21   4   -1.52    3.75
   0 -21  -4   -1.65    4.19
   0 -21   4    1.69    4.42
   0  21  -5   -3.14    5.00
   0  21   5    1.38    3.38
   0 -21  -5   -4.49    4.22
   0 -21   5   11.51    5.43
   0  22   0   -4.76    4.79
   0 -22   0   -1.59    4.59
   0  22  -1   12.12    3.81
   0  22   1   22.92    7.49
   0 -22  -1   12.52    5.43
   0 -22   1   12.89    4.39
   0  22  -2   -6.85    5.23
   0  22   2    8.91    4.73
   0 -22  -2   -2.03    4.56
   0 -22   2   -2.09    4.79
   0  22  -3    9.52    4.42
   0  22   3    7.97    5.06
   0 -22  -3    8.27    3.58
   0 -22   3    5.10    6.58
   0  22  -4    8.44    2.63
   0  22   4    9.28    4.93
   0 -22  -4    1.45    2.33
   0 -22   4    2.30    4.73
   0  23   0    1.22    2.77
   0 -23   0   12.15    5.94
   0  23  -1    0.84    3.04
   0  23   1    8.07    4.12
   0 -23  -1   -7.73    4.73
   0 -23   1    7.09    3.14
   0  23  -2   27.17    9.32
   0  23   2   13.33    5.70
   0 -23  -2   30.04    7.19
   0 -23   2   18.09    6.08
  -1   0  10    1.76    3.61
  -1   0   9   18.70    5.94
  -1   0   9   16.61    8.10
   1   0  -9   20.69    6.48
  -1   0   8   -5.97    2.94
  -1   0   8   -1.86    1.52
   1   0  -8    6.35    3.61
  -1   0   7  144.69   18.06
  -1   0   7  169.63    9.92
   1   0  -7  151.10   21.84
  -1   0   6   -2.03    2.19
  -1   0   6   -1.52    1.69
   1   0  -6    2.26    1.11
  -1   0   5  185.02   12.35
  -1   0   5  186.44    8.67
   1   0  -5  191.84    9.92
  -1   0   4   -2.77    1.62
  -1   0   4    1.42    0.88
   1   0  -4   -0.27    1.22
  -1   0   3 1263.26   55.25
  -1   0   3 1228.46   51.84
   1   0  -3 1240.45   52.08
  -1   0   2    0.10    0.84
   1   0  -2   -0.07    0.54
   1   0  -1   52.01    3.00
  -1   0   1   50.39    3.31
  -1   0   0    0.44    0.47
   1   0   1   25.55    3.54
  -1   0  -1   30.27    2.03
  -1   0  -1   27.44    4.42
   1   0   2    1.25    0.98
  -1   0  -2   -0.20    0.24
  -1   0  -2   -0.64    0.74
   1   0   3   -0.81    1.45
   1   0   3    1.38    0.41
  -1   0  -3   -3.85    1.96
   1   0   4   -1.42    1.62
   1   0   4    1.28    0.54
  -1   0  -4   -0.34    2.36
   1   0   5   95.78   12.35
   1   0   5   82.12    4.83
  -1   0  -5   89.95   12.32
   1   0   6   -2.46    2.26
   1   0   6    0.78    0.34
   1   0   7    0.78    2.50
   1   0   7   -1.32    0.84
  -1   0  -7    3.71    2.77
   1   0   8    4.12    3.24
  -1   0  -8   -3.31    3.61
   1   0   9   -0.78    3.38
  -1   0  -9    7.73    4.32
   1   0  10   -0.17    2.36
  -1   0 -10    0.20    3.41
  -1   1  10    1.49    3.51
  -1  -1  10   10.40    5.06
  -1   1   9   14.21    7.32
  -1  -1   9   12.08    7.09
  -1   1   9    7.46    3.68
  -1  -1   9    6.35    3.71
   1   1  -9    5.10    3.21
   1  -1  -9    6.68    3.61
  -1   1   8    4.86    3.68
  -1  -1   8   -0.64    2.77
  -1   1   8    0.34    1.82
  -1  -1   8    1.11    1.69
   1   1  -8    3.17    2.40
   1  -1  -8    1.32    1.25
  -1   1   7   66.86    5.10
  -1  -1   7   76.04    6.21
  -1   1   7   68.38   10.40
  -1  -1   7   78.81   10.60
   1   1  -7   70.71   11.81
   1  -1  -7   58.49    9.96
  -1   1   6   52.01    5.40
  -1  -1   6   51.98    9.92
  -1   1   6   57.78    5.97
  -1  -1   6   56.74    5.57
   1   1  -6   59.23   10.02
   1  -1  -6   60.52   10.23
  -1   1   5  391.44   16.67
  -1  -1   5  369.98   15.83
  -1   1   5  409.03   17.52
  -1  -1   5  395.53   18.06
   1   1  -5  415.71   17.82
   1  -1  -5  396.44   19.81
  -1   1   4   32.74    4.39
  -1  -1   4   32.10    2.60
  -1  -1   4   31.42    2.67
   1   1  -4   25.52    4.49
   1  -1  -4   27.51    4.02
  -1   1   3  656.18   27.64
  -1  -1   3  668.40   28.18
  -1   1   3  631.78   26.83
  -1  -1   3  677.01   28.69
   1   1  -3  658.45   27.74
   1  -1  -3  639.78   27.91
  -1   1   2  238.89   10.29
  -1  -1   2  238.72   10.36
  -1   1   2  221.64    9.82
  -1  -1   2  235.45   10.53
   1   1  -2  234.60    9.99
   1  -1  -2  247.09   10.80
   1  -1  -1   17.15    2.80
   1   1  -1   16.84    2.46
  -1   1   1   15.42    2.33
  -1  -1   1   20.82    3.04
  -1   1   1   18.63    3.17
   1  -1  -1   18.66    2.63
   1   1  -1   19.64    1.15
  -1  -1   1   20.82    1.18
  -1   1   0  143.17    7.29
   1  -1   0  150.73    8.13
   1   1   0  150.19    7.76
  -1   1   0  151.88    8.00
  -1  -1   0  166.59    8.47
   1   1   0  163.56    8.37
  -1  -1   0  155.36    8.81
   1  -1   0  158.53    8.03
   1   1   1 3409.72  140.67
   1  -1   1 3263.47  137.87
  -1   1  -1 2921.10  120.25
   1   1   1 3051.05  125.45
  -1  -1  -1 3272.18  134.53
  -1  -1  -1 3006.56  127.81
   1  -1   1 2986.65  124.47
   1   1   2  716.13   31.05
   1  -1   2  735.53   30.75
  -1   1  -2  724.26   30.00
  -1  -1  -2  675.35   29.97
   1  -1   2  717.27   30.34
   1   1   3  116.81    6.58
   1  -1   3  120.52    6.82
   1  -1   3  129.64    6.72
  -1   1  -3  115.53    6.89
  -1  -1  -3  113.91   14.48
   1   1   4    2.53    1.86
   1  -1   4    5.64    1.76
   1   1   4    3.81    0.61
   1  -1   4    3.17    0.54
  -1   1  -4    4.12    0.98
  -1  -1  -4    6.58    1.11
   1   1   5  645.35   27.07
   1  -1   5  616.39   25.65
   1   1   5  698.81   28.99
   1  -1   5  696.89   28.42
  -1   1  -5  682.58   29.90
  -1  -1  -5  643.80   29.97
   1   1   6   12.89    2.16
   1  -1   6   10.50    2.50
   1   1   6    9.38    1.59
   1  -1   6    9.99    1.55
  -1   1  -6    8.44    2.73
   1   1   7    4.89    3.00
   1  -1   7   -2.36    2.46
   1  -1   7    2.94    1.18
  -1   1  -7    5.37    2.33
  -1  -1  -7    4.29    2.06
   1   1   8   -0.64    2.87
   1  -1   8    0.37    1.22
  -1   1  -8   -0.57    3.81
  -1  -1  -8    1.92    2.33
   1   1   9   73.24   17.28
   1  -1   9   76.34   18.16
  -1   1  -9   87.99   24.64
  -1  -1  -9   74.96   20.25
   1   1  10    9.35    4.08
   1  -1  10    0.24    3.41
  -1   1 -10   -0.03    2.09
  -1  -1 -10    6.55    5.70
  -1   2  10    0.20    3.54
  -1  -2  10   -1.42    2.97
   1  -2 -10   -0.98    2.77
  -1   2   9   -5.94    3.41
  -1  -2   9    3.81    3.51
  -1  -2   9    1.89    1.86
   1   2  -9    6.85    3.71
   1  -2  -9   -1.65    2.70
  -1   2   8    3.17    1.82
  -1  -2   8    2.33    3.04
  -1   2   8   -3.78    1.79
  -1  -2   8    1.25    1.08
   1   2  -8   -4.62    2.57
   1  -2  -8   -2.53    2.53
  -1   2   7   82.12    6.55
  -1  -2   7   76.68    6.01
  -1   2   7   86.87    6.08
  -1  -2   7   82.93    5.94
   1   2  -7   88.06   14.78
   1  -2  -7   76.95   11.44
  -1   2   6   44.31    6.95
  -1  -2   6   42.42    4.66
  -1   2   6   47.32    5.16
  -1  -2   6   45.06    5.00
   1   2  -6   45.43    7.22
   1  -2  -6   42.36    6.55
  -1   2   5  144.42    7.22
  -1  -2   5  141.18    7.05
  -1   2   5  153.50    7.66
  -1  -2   5  156.06    7.73
   1   2  -5  158.29   10.02
   1  -2  -5  144.96    8.81
  -1   2   4  266.77   10.16
  -1  -2   4  271.83   10.33
  -1   2   4  259.78    9.96
  -1  -2   4  268.93   10.13
   1   2  -4  266.50   10.02
   1  -2  -4  259.98   10.16
  -1   2   3   83.87    4.83
  -1  -2   3   88.93    5.43
  -1   2   3  100.95    6.01
  -1  -2   3   88.83   12.08
   1  -2  -3   81.10    5.94
  -1  -2   3   87.55    5.06
   1   2  -2 2941.86  122.62
  -1   2   2 3049.63  130.18
  -1   2   2 2782.12  115.12
  -1  -2   2 3054.39  126.19
   1  -2  -2 3010.95  124.14
  -1  -2   2 2833.82  117.35
   1  -2  -1  304.26   13.47
   1   2  -1  307.47   13.57
  -1   2   1  315.17   14.61
  -1  -2   1  323.74   14.48
   1   2  -1  301.19   12.59
   1  -2  -1  294.44   12.86
  -1  -2   1  295.15   12.35
  -1   2   0  254.75   11.24
   1  -2   0  249.05   11.14
   1   2   0  244.26   10.56
  -1   2   0  267.68   11.54
  -1  -2   0  278.95   11.85
  -1  -2   0  268.35   12.12
   1  -2   0  273.96   11.71
   1   2   1  608.66   26.29
   1  -2   1  560.10   23.63
  -1   2  -1  558.58   23.63
   1   2   1  582.03   24.10
  -1  -2  -1  557.80   23.12
  -1  -2  -1  542.88   24.06
   1  -2   1  539.91   22.88
   1   2   2  943.47   40.26
   1  -2   2  981.04   40.80
  -1   2  -2  937.90   38.91
  -1  -2  -2  953.46   39.29
   1   2   2  926.93   38.24
  -1  -2  -2  946.98   39.76
   1  -2   2  941.55   39.52
   1   2   3 1004.46   42.53
   1  -2   3  943.94   41.99
   1   2   3  972.40   40.20
   1  -2   3 1034.97   46.10
  -1  -2  -3  935.54   39.62
   1  -2   3  999.80   42.32
   1   2   4  605.22   22.21
   1  -2   4  592.43   21.47
   1   2   4  634.52   21.20
   1  -2   4  648.02   22.17
  -1   2  -4  561.55   20.93
  -1  -2  -4  601.78   23.29
   1   2   5   28.65    4.83
   1  -2   5   25.79    4.69
   1   2   5   27.44    3.61
   1  -2   5   28.96    3.65
  -1   2  -5   26.06    5.40
  -1  -2  -5   35.84    6.41
   1   2   6  173.95    8.74
   1  -2   6  182.15    9.08
   1   2   6  178.51   11.71
   1  -2   6  189.17   13.20
  -1   2  -6  181.98   26.80
   1   2   7  171.39   15.73
   1  -2   7  176.82   16.27
   1  -2   7  217.15   19.34
  -1   2  -7  202.54   34.63
  -1  -2  -7  200.38   34.09
   1   2   8   24.74    3.81
   1  -2   8   28.28    4.76
  -1   2  -8   17.42    4.69
  -1  -2  -8   19.81    2.43
   1   2   9    0.84    3.34
   1  -2   9    2.87    4.05
  -1   2  -9   -0.74    3.81
  -1  -2  -9    6.99    3.65
   1   2  10   -3.27    3.48
   1  -2  10    4.02    4.05
  -1   2 -10    0.78    5.20
  -1  -2 -10    5.94    6.58
  -1   3  10    4.79    5.30
  -1  -3  10    4.19    3.95
   1  -3 -10    6.04    5.40
  -1  -3   9   21.53    6.14
  -1  -3   9   20.72    5.94
   1  -3  -9   27.78    7.26
  -1   3   8    1.11    1.55
  -1  -3   8   -1.55    2.87
  -1   3   8    3.41    2.43
  -1  -3   8   -1.76    1.96
   1   3  -8   -0.41    2.63
   1  -3  -8   -2.97    2.40
  -1   3   7   63.35    4.83
  -1  -3   7   74.15    5.40
  -1   3   7   79.89   11.07
  -1  -3   7   76.78    5.23
   1   3  -7   88.60   14.04
   1  -3  -7   81.17    6.55
  -1   3   6  196.80    9.45
  -1  -3   6  221.57   10.70
  -1   3   6  213.51   10.53
  -1  -3   6  217.83   10.70
   1   3  -6  228.49   12.42
   1  -3  -6  226.40   10.87
  -1   3   5  206.42    9.42
  -1  -3   5  207.43    9.48
  -1   3   5  238.35   11.04
  -1  -3   5  232.24   10.70
   1   3  -5  230.69   10.94
   1  -3  -5  211.04   10.53
  -1   3   4  168.65    9.92
  -1  -3   4  172.67    9.35
  -1   3   4  171.05    9.15
  -1  -3   4  168.18    8.91
   1  -3  -4  187.08    7.56
  -1  -3   4  199.50    8.10
  -1   3   3   23.86    2.73
  -1  -3   3   24.57    4.25
  -1   3   3   21.80    2.87
  -1  -3   3   27.54    3.65
   1  -3  -3   27.54    2.53
  -1  -3   3   22.85    2.26
   1   3  -2  370.72   16.20
  -1   3   2  384.19   16.37
  -1   3   2  375.38   17.11
  -1  -3   2  376.49   16.27
   1  -3  -2  388.84   16.64
  -1  -3   2  369.64   15.66
   1   3  -1  109.35   12.29
  -1   3   1  107.53    6.95
  -1  -3   1  114.18    8.17
   1  -3  -1  109.42    6.01
  -1  -3   1  107.77    5.87
  -1   3   0 1387.30   57.28
   1  -3   0 1281.72   53.02
   1   3   0 1268.76   53.02
  -1   3   0 1336.97   57.38
  -1  -3   0 1374.07   57.14
  -1  -3   0 1355.33   56.57
   1  -3   0 1355.17   56.33
   1   3   1   76.82    4.79
   1  -3   1   77.73    4.15
   1   3   1   73.48    4.25
  -1   3  -1   71.55    9.59
  -1  -3  -1   75.74    4.73
   1  -3   1   80.29    9.89
   1   3   2   17.35    1.76
   1  -3   2   20.39    1.62
  -1   3  -2   17.11    2.57
   1   3   2   16.88    1.22
  -1  -3  -2   18.39    2.87
   1  -3   2   20.66    2.09
   1   3   3   80.93    4.96
   1  -3   3   95.14    5.67
   1   3   3   82.45    5.97
   1  -3   3   88.90    5.03
  -1  -3  -3   85.15   11.48
   1  -3   3   89.81    6.04
   1   3   4   48.33    7.59
   1  -3   4   46.04    7.12
   1   3   4   48.30    2.63
   1  -3   4   46.24    2.97
  -1  -3  -4   43.74    6.78
   1  -3   4   38.68    3.71
   1   3   5   14.48    1.96
   1  -3   5   14.14    2.67
   1   3   5   15.02    2.30
   1  -3   5   17.89    2.77
  -1   3  -5   14.85    2.94
  -1  -3  -5   17.15    3.54
   1   3   6    0.00    2.36
   1  -3   6    2.67    1.86
   1   3   6    2.33    0.71
   1  -3   6    1.72    0.81
  -1   3  -6    4.49    1.99
  -1  -3  -6   -0.88    3.24
   1   3   7   24.20    4.52
   1  -3   7   17.48    6.24
   1  -3   7   15.02    5.00
  -1   3  -7    9.82    5.60
  -1  -3  -7   17.31    6.11
   1   3   8    0.34    2.19
   1  -3   8    1.42    2.60
  -1   3  -8    0.07    3.75
  -1  -3  -8   -0.03    3.68
   1   3   9    2.50    3.78
   1  -3   9    0.61    2.97
  -1   3  -9    2.13    3.07
  -1  -3  -9    6.68    4.02
   1   3  10    2.46    3.88
   1  -3  10   -2.23    3.51
  -1   3 -10   -1.42    4.89
  -1  -3 -10    6.01    5.20
  -1   4  10   -1.49    3.21
  -1  -4  10    3.24    3.07
   1  -4 -10    1.86    2.60
  -1   4   9   13.64    7.09
  -1  -4   9   10.26    5.57
  -1  -4   9    9.86    4.83
   1   4  -9   13.87    6.72
   1  -4  -9    6.92    4.15
  -1   4   8   65.21   11.14
  -1  -4   8   54.74    5.57
  -1   4   8   66.86    9.15
  -1  -4   8   65.04    6.08
   1   4  -8   74.22   10.29
   1  -4  -8   71.15   12.02
  -1   4   7    6.55    2.40
  -1  -4   7    5.40    2.84
  -1   4   7    4.56    2.26
  -1  -4   7   11.71    4.15
   1   4  -7    9.21    3.81
   1  -4  -7    7.16    3.21
  -1   4   6   33.82    6.18
  -1  -4   6   43.74    5.13
  -1   4   6   40.03    5.91
  -1  -4   6   40.80    6.04
   1   4  -6   45.87    7.19
   1  -4  -6   43.74    4.69
  -1   4   5  268.29   12.22
  -1  -4   5  258.50   12.02
  -1   4   5  274.02   12.56
  -1  -4   5  271.93   19.04
   1   4  -5  256.68   14.45
   1  -4  -5  270.48   12.25
  -1   4   4  117.12    6.62
  -1  -4   4  118.74    6.24
  -1   4   4  118.43    7.80
  -1  -4   4  110.47    9.21
   1  -4  -4  118.53    6.31
  -1  -4   4  125.86   11.24
   1   4  -3  120.22    6.78
  -1   4   3  112.42    6.38
  -1   4   3  112.59   14.99
  -1  -4   3  116.44    6.78
   1  -4  -3  111.51    6.35
  -1  -4   3  127.04    7.09
   1   4  -2  720.38   30.27
  -1   4   2  759.02   31.66
  -1   4   2  708.03   30.00
  -1  -4   2  741.24   32.03
   1  -4  -2  755.31   31.66
  -1  -4   2  741.03   30.98
   1   4  -1 3933.16  162.27
  -1   4   1 3666.83  160.45
  -1   4   1 3861.67  159.37
  -1  -4   1 4054.63  167.24
   1  -4  -1 3934.88  172.20
  -1  -4   1 3880.98  159.88
  -1   4   0  486.89   20.15
   1  -4   0  497.99   20.69
   1   4   0  478.55   20.28
  -1   4   0  518.08   22.24
  -1  -4   0  545.52   23.69
  -1  -4   0  521.18   21.90
   1  -4   0  531.51   22.41
   1   4   1   46.07    6.89
   1  -4   1   45.12    2.70
   1   4   1   41.38    5.67
  -1   4  -1   42.76    5.97
  -1  -4  -1   46.54    6.82
   1  -4   1   43.37    3.24
   1   4   2  162.95    9.45
   1  -4   2  170.64    8.78
  -1   4  -2  179.12    9.45
   1   4   2  161.77    8.30
  -1  -4  -2  158.83   10.80
   1  -4   2  171.62    9.35
   1   4   3  794.97   33.58
   1  -4   3  811.27   27.30
  -1   4  -3  807.39   34.93
   1   4   3  750.55   31.35
  -1  -4  -3  792.40   34.63
   1  -4   3  792.00   33.75
   1   4   4   16.94    2.63
   1  -4   4   12.42    1.76
   1   4   4   16.74    1.35
   1  -4   4   11.95    1.45
  -1  -4  -4   16.37    2.67
   1  -4   4   13.67    2.80
   1   4   5   21.40    2.77
   1  -4   5   23.56    2.87
   1   4   5   18.29    1.59
   1  -4   5   20.35    2.30
  -1  -4  -5   18.77    2.70
   1  -4   5   21.80    3.68
   1   4   6   60.41    5.47
   1  -4   6   52.92    4.69
   1   4   6   57.31    4.66
   1  -4   6   56.60    4.66
  -1   4  -6   61.53   10.29
  -1  -4  -6   62.68    9.86
   1   4   7  104.39   10.26
   1  -4   7  104.05   10.13
   1  -4   7  123.39   11.41
  -1   4  -7  120.42   20.49
  -1  -4  -7  107.63   19.00
   1   4   8    9.45    6.28
   1  -4   8   13.74    7.93
   1  -4   8    7.90    4.89
  -1   4  -8   16.64    3.85
  -1  -4  -8    8.07    5.23
   1   4   9    8.78    6.01
   1  -4   9   -0.74    2.67
  -1   4  -9    4.32    3.38
  -1  -4  -9    5.70    3.58
   1   4  10   -8.71    3.81
   1  -4  10   -0.47    3.34
  -1   4 -10    3.14    3.75
  -1  -4 -10   -0.71    4.56
  -1   5  10    9.28    4.76
  -1  -5  10    4.12    4.12
   1  -5 -10    5.50    5.64
  -1   5   9   -1.82    3.04
  -1  -5   9   -0.41    1.55
  -1  -5   9    1.96    2.13
   1   5  -9    4.49    2.70
   1  -5  -9   -0.91    2.80
  -1   5   8   30.07    5.16
  -1  -5   8   22.58    3.51
  -1   5   8   29.94    5.00
  -1  -5   8   25.14    3.54
   1   5  -8   23.49    3.44
   1  -5  -8   26.97    4.15
  -1   5   7   -0.17    2.53
  -1  -5   7   -1.28    2.23
  -1   5   7   -1.79    1.89
  -1  -5   7    2.50    2.43
   1  -5  -7   -4.73    2.16
  -1   5   6    4.29    1.92
  -1  -5   6   12.52    4.25
  -1   5   6   10.97    3.71
  -1  -5   6    7.73    2.87
   1   5  -6   12.45    3.92
   1  -5  -6    7.90    3.17
  -1   5   5    9.48    2.19
  -1  -5   5   20.79    3.75
  -1   5   5   18.09    2.97
  -1  -5   5   13.87    2.26
   1  -5  -5   15.39    2.73
  -1  -5   5   12.52    2.19
  -1   5   4  943.17   38.34
  -1  -5   4  956.33   40.94
  -1   5   4  995.95   40.94
  -1  -5   4 1024.00   42.12
   1  -5  -4 1061.94   43.17
  -1  -5   4  988.43   40.84
   1   5  -3   43.98    5.97
  -1   5   3   40.30    2.94
  -1   5   3   47.62    4.29
  -1  -5   3   43.30    5.20
   1  -5  -3   40.70    5.94
  -1  -5   3   37.33    2.94
   1   5  -2  198.59    9.42
  -1   5   2  210.84    9.48
  -1   5   2  207.16    9.86
  -1  -5   2  206.29   10.26
   1  -5  -2  206.56    9.89
  -1  -5   2  210.03    9.72
   1   5  -1  316.89   18.43
  -1   5   1  323.87   14.72
  -1   5   1  312.03   13.77
  -1  -5   1  326.98   14.18
   1  -5  -1  322.52   14.28
  -1  -5   1  293.23   12.62
   1  -5   0 2582.11  106.28
   1   5   0 2358.54   98.32
   1  -5   0 2572.36  105.88
  -1   5   0 2673.10  111.07
  -1  -5   0 2739.79  113.20
  -1  -5   0 2605.50  107.87
   1  -5   0 2566.96  106.08
   1   5   1   45.63    3.14
   1  -5   1   41.34    2.23
   1   5   1   37.70    4.46
  -1   5  -1   45.09    6.24
  -1  -5  -1   41.65    3.17
   1  -5   1   39.02    5.70
   1   5   2  603.50   26.49
   1  -5   2  627.56   26.19
  -1   5  -2  612.75   26.60
   1   5   2  607.04   25.48
  -1  -5  -2  602.66   26.09
   1  -5   2  599.42   26.06
   1   5   3   25.95    2.33
   1  -5   3   27.44    1.96
  -1   5  -3   28.05    3.78
   1   5   3   27.61    3.48
  -1  -5  -3   29.16    3.17
   1  -5   3   29.97    3.71
   1   5   4 1215.57   49.34
   1  -5   4 1265.52   54.91
   1   5   4 1219.12   48.97
   1  -5   4 1319.69   53.73
  -1  -5  -4 1186.88   48.53
   1  -5   4 1289.49   56.40
   1   5   5   45.46    3.98
   1  -5   5   46.14    7.70
   1   5   5   41.45    5.64
   1  -5   5   55.55    8.07
  -1  -5  -5   45.06    6.38
   1  -5   5   60.92    6.62
   1   5   6  278.95   19.78
   1  -5   6  276.62   19.85
   1  -5   6  310.00   21.30
  -1   5  -6  329.48   34.66
  -1  -5  -6  293.57   21.60
   1   5   7   13.13    4.96
   1  -5   7   12.02    4.29
   1  -5   7    8.81    3.41
  -1   5  -7    4.08    2.80
  -1  -5  -7    6.99    4.25
   1   5   8   38.98    5.47
   1  -5   8   36.75    4.35
   1  -5   8   38.61    7.02
  -1   5  -8   42.83    7.93
  -1  -5  -8   39.35    6.01
   1   5   9    3.88    2.84
   1  -5   9    2.26    2.57
  -1  -5  -9    2.46    4.83
   1   5  10    7.73    4.02
   1  -5  10    8.44    4.19
  -1   5 -10    8.54    4.76
  -1  -5 -10   14.45    6.48
   1   6 -10   -2.19    3.75
  -1   6  10   -1.79    3.44
   1  -6 -10   -3.65    2.80
  -1   6   9   30.07    7.05
  -1  -6   9   17.21    3.81
  -1  -6   9   21.16    6.31
   1   6  -9   27.03    6.31
   1  -6  -9   17.82    4.62
  -1   6   8  102.43   19.71
  -1  -6   8   95.99   18.93
  -1   6   8  109.08   16.57
  -1  -6   8  117.89   17.79
   1   6  -8   96.02   19.74
   1  -6  -8  117.08   22.24
  -1   6   7    0.74    1.38
  -1  -6   7   -0.37    2.16
  -1   6   7    1.22    1.11
  -1  -6   7   12.56    5.16
   1   6  -7   -0.14    2.43
   1  -6  -7    7.29    3.58
  -1   6   6   40.80    4.08
  -1  -6   6   37.97    6.89
  -1   6   6   34.83    9.82
  -1  -6   6   28.59    7.46
   1  -6  -6   34.43    9.15
  -1  -6   6   52.65    5.20
  -1   6   5   41.92    4.12
  -1  -6   5   36.48    5.30
  -1   6   5   32.64    4.29
  -1  -6   5   41.85    3.78
   1  -6  -5   30.38    3.48
  -1  -6   5   33.58    3.81
   1   6  -4 1154.58   46.74
  -1   6   4 1137.98   46.14
  -1   6   4 1086.95   58.22
  -1  -6   4 1111.99   45.39
   1  -6  -4 1135.08   54.31
  -1  -6   4 1107.60   45.12
   1   6  -3   76.24    6.48
  -1   6   3   74.69    4.39
  -1   6   3   82.93    5.33
  -1  -6   3   76.41   10.33
   1  -6  -3   81.78   11.85
  -1  -6   3   70.57    4.22
   1   6  -2  585.68   24.67
  -1   6   2  619.94   26.43
  -1   6   2  630.53   27.17
  -1  -6   2  610.49   26.12
   1  -6  -2  608.02   25.79
  -1  -6   2  599.25   26.26
   1   6  -1  496.00   20.99
  -1   6   1  502.72   20.96
  -1   6   1  469.07   20.89
  -1  -6   1  494.45   21.47
   1  -6  -1  462.66   21.06
  -1  -6   1  479.90   20.39
   1   6   0  296.60   12.93
   1  -6   0  337.34   13.97
  -1   6   0  289.82   15.39
  -1  -6   0  297.18   13.30
  -1  -6   0  301.33   14.04
   1  -6   0  302.17   13.40
   1   6   1   44.48    7.46
   1   6   1   35.71    4.76
  -1   6  -1   39.25    5.57
  -1  -6  -1   37.77    2.90
   1  -6   1   39.18    2.87
   1   6   2  391.61   16.94
   1  -6   2  416.96   17.55
  -1   6  -2  397.42   17.38
   1   6   2  383.75   16.84
  -1  -6  -2  392.22   17.35
   1  -6   2  414.39   18.19
   1   6   3  323.67   12.52
   1  -6   3  315.10   13.16
  -1   6  -3  332.21   12.08
   1   6   3  322.22   11.71
  -1  -6  -3  324.99   12.62
   1  -6   3  320.26   12.12
   1   6   4    5.33    1.69
   1  -6   4    4.62    1.69
  -1   6  -4    2.13    1.65
   1   6   4    2.30    0.98
  -1  -6  -4    4.59    1.96
   1  -6   4    6.72    3.51
   1   6   5   19.37    3.11
   1  -6   5   17.99    2.09
   1   6   5   18.19    1.92
   1  -6   5   23.73    3.81
  -1  -6  -5   24.54    4.46
   1  -6   5   25.14    4.02
   1   6   6    8.54    3.04
   1  -6   6   17.72    5.06
   1  -6   6   13.30    3.65
  -1  -6  -6   14.61    5.10
   1  -6   6   21.26    6.58
   1   6   7   37.23    5.37
   1  -6   7   35.67    4.62
   1  -6   7   30.27   10.80
  -1   6  -7   34.63    6.92
  -1  -6  -7   38.04    5.23
   1   6   8   -1.96    2.90
   1  -6   8    6.24    3.51
  -1   6  -8    3.00    3.51
  -1  -6  -8    7.66    5.54
   1   6   9    5.40    4.39
   1  -6   9    0.07    2.63
  -1   6  -9   -0.88    4.66
  -1  -6  -9    0.68    4.12
   1   6  10   -0.20    3.24
   1  -6  10    4.56    4.86
  -1   6 -10   -0.17    2.73
  -1  -6 -10   -4.86    4.46
   1   7 -10   10.26    4.46
  -1   7  10   12.29    4.96
   1  -7 -10    7.70    3.04
   1   7  -9    0.51    1.79
  -1   7   9    5.47    4.96
  -1  -7   9    0.98    2.57
   1   7  -9   -0.71    2.87
   1  -7  -9    0.78    2.97
  -1   7   8    9.79    5.67
  -1  -7   8   12.69    5.87
  -1   7   8    3.65    2.70
  -1  -7   8   12.66    6.55
   1  -7  -8    3.92    3.14
  -1   7   7   58.96    9.18
  -1  -7   7   55.69    6.58
  -1   7   7   68.72    6.85
  -1  -7   7   55.52    7.73
   1   7  -7   64.53   10.09
   1  -7  -7   62.07    6.35
  -1   7   6  109.52   14.31
  -1  -7   6  114.82   14.31
  -1   7   6  117.45    7.76
  -1  -7   6  109.05   15.19
   1  -7  -6  119.28    7.53
  -1  -7   6  113.74    7.86
   1   7  -5   22.28    3.54
  -1   7   5   15.26    3.11
  -1   7   5   18.12    3.54
  -1  -7   5   21.16    3.11
   1  -7  -5   24.10    4.35
  -1  -7   5   15.42    2.80
   1   7  -4  460.33   24.23
  -1   7   4  475.28   19.88
  -1   7   4  440.82   20.15
  -1  -7   4  464.04   19.95
   1  -7  -4  468.93   19.98
  -1  -7   4  518.65   32.16
   1   7  -3 1184.25   42.49
  -1   7   3 1256.17   41.99
  -1   7   3 1288.27   48.77
  -1  -7   3 1180.94   43.47
   1  -7  -3 1249.90   42.19
  -1  -7   3 1226.54   41.45
   1   7  -2  250.36    9.08
  -1   7   2  245.44    9.42
  -1   7   2  250.94   10.02
  -1  -7   2  245.88   10.36
   1  -7  -2  247.02    9.25
  -1  -7   2  250.53   11.44
   1   7  -1  180.60    9.55
  -1   7   1  177.43    9.01
  -1   7   1  187.32   13.37
  -1  -7   1  183.27    9.96
   1  -7  -1  185.76   10.13
  -1  -7   1  169.56   11.00
   1   7   0  620.07   26.29
  -1   7   0  612.38   26.26
  -1  -7   0  613.32   26.09
   1  -7   0  622.03   26.46
   1   7   1  570.46   24.13
   1  -7   1  562.76   23.25
   1   7   1  558.81   23.83
  -1   7  -1  554.02   23.76
  -1  -7  -1  566.88   24.37
   1  -7   1  563.23   24.23
   1   7   2  128.62    6.65
   1  -7   2  133.52    6.35
  -1   7  -2  125.69   17.72
   1   7   2  118.16    6.31
  -1  -7  -2  129.94    7.39
   1  -7   2  131.16    7.22
   1   7   3  324.62   12.08
   1  -7   3  342.71   11.95
  -1   7  -3  313.85   11.75
   1   7   3  317.06   12.32
  -1  -7  -3  330.86   12.69
   1  -7   3  325.53   12.76
   1   7   4  139.05    7.26
   1  -7   4  151.58    6.95
  -1   7  -4  147.76    8.64
  -1  -7  -4  149.79   17.15
   1  -7   4  163.42    8.88
   1   7   5   59.91    5.97
   1  -7   5   71.15    6.62
  -1   7  -5   72.09   11.10
   1   7   5   68.14    6.28
  -1  -7  -5   62.47    9.65
   1  -7   5   68.62    7.12
   1   7   6   45.77   15.53
   1  -7   6   41.88    7.43
  -1   7  -6   48.37    4.42
  -1  -7  -6   49.75    5.74
   1  -7   6   50.19    6.45
   1   7   7   -1.49    2.70
   1  -7   7    0.10    1.28
  -1   7  -7    1.32    2.33
  -1   7  -7    3.41    2.80
  -1  -7  -7    3.34    3.65
   1   7   8   15.32    4.79
   1  -7   8   14.82    3.48
  -1   7  -8   13.57    3.51
  -1   7  -8    7.80    5.27
  -1  -7  -8   10.77    6.35
   1   7   9   -3.98    3.78
   1  -7   9    3.41    2.80
  -1   7  -9    3.78    3.48
  -1  -7  -9   -0.14    4.22
   1   7  10    5.20    5.27
   1  -7  10    3.78    3.85
  -1   7 -10    0.84    3.14
  -1  -7 -10   -0.81    2.70
   1   8 -10    7.36    2.60
  -1   8  10    5.81    5.30
   1  -8 -10   -4.56    2.97
   1   8  -9    2.16    2.87
  -1   8   9   -1.65    2.90
  -1  -8   9   -1.01    2.53
   1   8  -9   -0.27    2.90
   1  -8  -9   -0.54    3.00
   1   8  -8    2.94    1.89
  -1   8   8    0.34    1.69
  -1   8   8    1.82    1.52
  -1  -8   8    0.61    2.23
   1   8  -8   -2.84    2.80
   1  -8  -8    2.87    2.73
   1   8  -7   53.09    9.35
  -1   8   7   58.52    9.96
  -1   8   7   49.45    9.79
  -1  -8   7   55.89    9.99
   1  -8  -7   69.19    8.84
  -1  -8   7   61.53    8.20
   1   8  -6  153.30   21.26
  -1   8   6  160.15    9.35
  -1   8   6  189.17   12.76
  -1  -8   6  186.71   11.91
   1  -8  -6  174.59   16.98
  -1  -8   6  197.51   12.52
   1   8  -5   53.16    8.30
  -1   8   5   52.96    5.60
  -1   8   5   51.98    5.97
  -1  -8   5   49.78    7.66
   1  -8  -5   50.93    8.74
  -1  -8   5   64.63    6.92
   1   8  -4    2.26    1.28
  -1   8   4    2.16    1.55
  -1   8   4    4.62    2.30
   1  -8  -4    4.62    1.35
  -1  -8   4    2.77    1.82
   1   8  -3    2.19    0.81
  -1   8   3    0.41    1.25
  -1   8   3    0.34    2.26
  -1  -8   3    1.89    2.13
   1  -8  -3   -0.88    1.79
  -1  -8   3    1.35    1.65
   1   8  -2  598.30   20.59
  -1   8   2  629.93   22.17
  -1   8   2  591.35   23.32
  -1  -8   2  595.87   21.87
   1  -8  -2  614.20   21.43
  -1  -8   2  587.00   22.31
   1   8  -1  280.50   11.14
  -1   8   1  281.08    9.55
  -1   8   1  281.45   16.94
  -1  -8   1  296.37   11.27
   1  -8  -1  303.56   11.34
  -1  -8   1  289.18   12.59
   1   8   0  454.46   17.62
   1   8   0  451.49   16.37
  -1   8   0  444.90   16.03
  -1  -8   0  439.37   15.56
   1  -8   0  436.64   15.63
   1   8   1   70.10    7.73
   1   8   1   71.65   10.29
  -1   8  -1   70.74    9.15
  -1  -8  -1   65.92    7.86
   1  -8   1   69.53   11.07
   1   8   2 1690.61   56.90
   1  -8   2 1764.12   58.02
  -1   8  -2 1687.21   56.53
   1   8   2 1607.12   53.77
  -1  -8  -2 1583.96   53.36
   1  -8   2 1688.08   56.67
   1   8   3  208.58    9.32
   1  -8   3  244.26   10.36
  -1   8  -3  212.73   11.64
   1   8   3  208.99   20.49
  -1  -8  -3  226.30   10.87
   1  -8   3  215.16   10.13
   1   8   4  257.15   14.61
   1  -8   4  263.12   14.65
  -1   8  -4  267.91   18.36
   1   8   4  247.80   14.01
  -1  -8  -4  268.05   15.42
   1  -8   4  280.13   16.50
   1   8   5    6.85    1.76
   1  -8   5    5.13    1.72
  -1   8  -5    2.03    1.25
   1   8   5    1.76    0.95
  -1  -8  -5   -1.55    2.84
   1  -8   5    2.53    3.04
   1   8   6  157.45   16.03
   1  -8   6  149.38   15.42
  -1   8  -6  161.94   24.20
   1   8   6  168.79    9.45
  -1  -8  -6  188.73   25.45
   1  -8   6  172.91   24.74
   1   8   7   37.83    6.31
   1  -8   7   20.72    3.31
  -1   8  -7   30.41    6.04
  -1  -8  -7   34.22    5.67
   1  -8   7   23.83    5.06
   1   8   8   50.49   10.40
   1  -8   8   42.09    9.42
  -1   8  -8   47.08   12.52
  -1   8  -8   57.04   13.06
  -1  -8  -8   51.54   11.64
   1   8   9   -0.14    3.27
   1  -8   9   -1.45    2.57
  -1   8  -9    4.32    3.98
  -1  -8  -9    1.32    2.70
   1   8  10    6.04    5.74
   1  -8  10    3.38    3.58
  -1   8 -10   -5.13    3.98
  -1  -8 -10    4.19    5.23
   1   9  -9    1.72    1.96
  -1   9   9    9.35    7.22
  -1  -9   9   -0.61    2.57
   1  -9  -9    0.14    3.04
   1   9  -8    7.39    3.95
  -1   9   8   -0.81    2.70
  -1   9   8    1.59    1.05
  -1  -9   8    1.55    2.57
   1   9  -8    0.57    1.38
   1  -9  -8   -0.78    2.46
   1   9  -7    8.44    3.98
  -1   9   7    3.04    1.82
  -1   9   7   13.80    6.51
  -1  -9   7    6.62    3.21
   1  -9  -7    5.10    3.24
  -1  -9   7   -0.84    2.67
   1   9  -6  354.76   33.72
  -1   9   6  311.35   27.61
  -1   9   6  357.32   32.81
  -1  -9   6  357.25   34.70
   1  -9  -6  341.46   30.41
  -1  -9   6  309.83   28.11
   1   9  -5   77.22   12.29
  -1   9   5   77.42    6.45
  -1   9   5   80.50    6.85
  -1  -9   5   79.45   13.30
   1  -9  -5   74.35   10.70
  -1  -9   5   67.57    5.87
   1   9  -4   19.24    4.12
  -1   9   4   22.68    2.30
  -1   9   4   26.09    3.31
  -1  -9   4   26.63    3.48
   1  -9  -4   25.72    3.71
  -1  -9   4   24.50    3.38
   1   9  -3  334.81   14.14
  -1   9   3  365.56   15.32
  -1   9   3  347.43   15.63
  -1  -9   3  335.25   18.97
   1  -9  -3  324.65   14.75
  -1  -9   3  338.32   14.88
   1   9  -2  830.04   32.00
  -1   9   2  906.89   30.31
  -1   9   2  837.70   29.30
  -1  -9   2  843.43   32.30
   1  -9  -2  885.52   30.41
  -1  -9   2  862.71   32.16
   1   9  -1  250.23    9.25
  -1   9   1  251.78    8.61
  -1   9   1  276.55   17.45
  -1  -9   1  245.50    9.62
   1  -9  -1  251.14   10.43
  -1  -9   1  243.99    9.69
   1   9   0   44.01    2.80
   1   9   0   44.25    6.89
  -1   9   0   43.88    5.47
  -1  -9   0   47.89    7.05
   1  -9   0   44.55    3.38
   1   9   1  553.45   18.97
   1   9   1  526.21   18.56
  -1   9  -1  547.68   19.51
  -1  -9  -1  519.66   19.27
   1  -9   1  541.53   21.06
   1   9   2  276.01   12.52
   1  -9   2  241.25   10.06
  -1   9  -2  275.85   12.79
   1   9   2  275.68   12.42
  -1  -9  -2  256.54   12.02
   1  -9   2  258.16   11.68
   1   9   3    1.05    1.52
   1  -9   3    1.86    0.74
  -1   9  -3    2.80    1.49
   1   9   3    5.60    1.65
  -1  -9  -3    7.39    2.43
   1  -9   3   -1.32    2.36
   1   9   4   16.88    2.53
   1  -9   4   15.19    2.36
  -1   9  -4   15.09    2.09
   1   9   4   18.70    2.70
  -1  -9  -4   18.97    3.17
   1  -9   4   24.91    3.27
   1   9   5  218.03   20.69
   1  -9   5  204.19   14.24
  -1   9  -5  233.72   16.81
   1   9   5  198.22   14.04
  -1  -9  -5  208.68   15.19
   1  -9   5  202.00   14.92
   1   9   6    0.68    2.43
   1  -9   6    1.28    1.52
  -1   9  -6    2.13    1.52
   1   9   6    1.65    0.74
  -1  -9  -6    7.70    3.27
   1  -9   6    2.50    3.48
   1   9   7    1.92    2.90
   1  -9   7   -0.17    1.89
  -1   9  -7    1.86    2.67
  -1  -9  -7    4.29    4.22
   1  -9   7    1.45    4.15
   1   9   8   -4.59    3.21
   1  -9   8   -0.20    2.23
  -1   9  -8    2.23    3.41
  -1   9  -8   -3.24    3.78
  -1  -9  -8    6.62    4.32
   1   9   9    3.65    3.07
   1  -9   9    6.08    4.89
  -1   9  -9   10.46    4.86
  -1  -9  -9    5.37    4.46
   1  10  -9    5.70    5.37
  -1  10   9    5.06    5.33
  -1 -10   9    4.02    4.22
   1 -10  -9   -1.62    3.11
   1  10  -8   12.05    5.67
  -1  10   8    4.96    2.84
  -1 -10   8    8.94    5.13
   1  10  -8   11.85    6.35
   1 -10  -8    7.76    4.35
   1  10  -7   17.42    4.05
  -1  10   7   16.03    3.58
  -1  10   7   19.17    3.11
  -1 -10   7   17.21    2.90
   1 -10  -7   20.76    3.51
  -1 -10   7   17.55    3.48
   1  10  -6   35.78    5.03
  -1  10   6   29.16    5.77
  -1  10   6   33.85    5.20
  -1 -10   6   31.66    5.81
   1 -10  -6   46.78    6.68
  -1 -10   6   33.82    4.42
   1  10  -5  274.83   19.00
  -1  10   5  307.81   21.26
  -1  10   5  288.97   20.93
  -1 -10   5  306.12   25.68
   1 -10  -5  283.37   21.23
  -1 -10   5  265.62   18.77
   1  10  -4   43.71    6.82
  -1  10   4   49.18    5.03
  -1  10   4   56.47    6.08
  -1 -10   4   39.25    7.93
   1 -10  -4   39.56    6.48
  -1 -10   4   46.07    4.83
   1  10  -3  339.47   18.53
  -1  10   3  331.03   18.12
  -1  10   3  345.98   19.85
  -1 -10   3  318.37   18.16
   1 -10  -3  348.51   19.54
  -1 -10   3  340.92   19.14
   1  10  -2  284.15   13.40
  -1  10   2  315.00   13.06
  -1  10   2  269.23   16.10
  -1 -10   2  283.98   13.26
   1 -10  -2  299.03   18.93
  -1 -10   2  295.25   13.13
   1  10  -1   81.10    4.73
  -1  10   1   86.91    4.42
   1  10  -1   93.46    7.32
  -1  10   1   99.03   14.65
   1 -10  -1   97.24   12.56
  -1 -10   1   96.02    5.20
   1  10   0   67.20    9.01
   1  10   0   56.67    6.82
  -1  10   0   74.93   11.58
  -1 -10   0   78.10   10.70
   1 -10   0   71.62    9.42
   1  10   1  650.04   29.23
   1  10   1  615.72   25.75
  -1  10  -1  622.16   28.22
  -1 -10  -1  616.90   26.76
   1 -10   1  614.47   26.22
  -1  10  -2   62.98    4.66
   1  10   2   79.28    4.62
  -1  10  -2   75.74   10.77
   1  10   2   75.53   11.95
  -1 -10  -2   76.38   10.33
   1 -10   2   78.23   10.26
   1  10   3   17.01    2.16
   1 -10   3   19.37    1.65
  -1  10  -3   20.39    4.05
   1  10   3   13.87    1.99
   1 -10   3   14.75    2.13
   1  10   4   45.66    4.79
   1 -10   4   44.18    4.46
  -1  10  -4   47.35    7.56
   1  10   4   48.67    5.23
  -1 -10  -4   56.40    6.72
   1 -10   4   48.77    7.56
   1  10   5   60.75    8.57
   1 -10   5   59.57    4.02
  -1  10  -5   68.95    9.52
   1  10   5   52.25    4.35
  -1 -10  -5   49.41    4.69
   1 -10   5   61.16    6.21
   1  10   6    2.57    2.77
   1 -10   6    3.81    2.53
  -1  10  -6    8.51    4.08
   1  10   6   10.23    4.19
  -1 -10  -6    1.86    3.27
   1 -10   6    2.57    3.48
   1  10   7    1.25    2.73
   1 -10   7    4.29    2.70
  -1  10  -7   -3.11    2.77
  -1 -10  -7    1.82    3.51
   1 -10   7    5.30    5.23
   1  10   8   10.13    6.45
   1 -10   8    8.03    5.00
  -1  10  -8    7.39    4.66
  -1 -10  -8   -0.57    3.48
   1 -10   8    6.95    5.77
   1  10   9    1.86    3.81
   1 -10   9   -1.49    2.30
  -1  10  -9   -6.89    4.83
  -1 -10  -9    5.97    6.55
   1  11  -9    8.34    3.48
  -1  11   9   19.41    7.53
  -1 -11   9   11.98    4.66
   1 -11  -9    5.00    5.40
   1  11  -8    3.31    2.46
  -1  11   8    4.96    3.71
  -1 -11   8    7.46    5.33
   1 -11  -8    9.08    5.33
  -1 -11   8    9.45    6.78
   1  11  -7   17.04    3.54
  -1  11   7   12.56    6.31
  -1  11   7   16.91    3.71
  -1 -11   7    6.78    4.76
   1 -11  -7   17.52    4.62
  -1 -11   7   21.09    4.49
   1  11  -6    1.15    1.01
  -1  11   6    2.30    1.35
  -1  11   6    0.68    2.80
  -1 -11   6    1.45    2.90
   1 -11  -6    4.02    2.67
  -1 -11   6    0.51    2.09
   1  11  -5   23.25    5.10
  -1  11   5   18.23    3.68
  -1  11   5   17.65    4.19
  -1 -11   5   20.35    4.59
   1 -11  -5   21.53    4.69
  -1 -11   5   22.85    5.06
   1  11  -4   11.21    3.24
  -1  11   4   15.59    4.29
  -1  11   4   17.72    5.37
  -1 -11   4   18.09    6.45
   1 -11  -4   19.85    5.77
  -1 -11   4   13.60    4.15
   1  11  -3  248.85   16.23
  -1  11   3  270.88   15.02
  -1  11   3  256.20   15.29
  -1 -11   3  259.07   15.26
   1 -11  -3  264.20   15.15
  -1 -11   3  247.19   18.70
   1  11  -2  136.93    8.17
  -1  11   2  136.05    7.63
  -1  11   2  116.98   14.51
  -1 -11   2  136.76   18.60
   1 -11  -2  130.04   11.41
  -1 -11   2  131.26    8.13
   1  11  -1  166.76    7.56
   1  11  -1  204.50   13.77
  -1  11   1  180.03    9.52
   1 -11  -1  174.12    8.47
  -1 -11   1  172.53    8.51
   1  11   0  353.88   14.82
   1  11   0  339.20   16.27
  -1  11   0  335.92   15.83
  -1 -11   0  358.37   15.83
   1 -11   0  342.10   16.10
   1  11   1  460.97   19.04
   1  11   1  470.01   21.63
  -1  11  -1  490.37   21.33
  -1 -11  -1  473.52   20.52
   1 -11   1  455.40   19.61
   1  11   2   87.41    5.50
  -1  11  -2   95.95   16.34
   1  11   2   82.25   10.23
  -1 -11  -2   90.05   14.48
   1 -11   2   83.94    6.48
  -1  11  -3   18.19    2.63
   1  11   3   26.09    3.11
  -1  11  -3   19.20    4.39
   1  11   3   18.83    3.51
  -1 -11  -3   23.83    3.88
   1 -11   3   18.56    3.44
   1  11   4   89.74    6.99
   1 -11   4   72.63    6.51
   1  11   4   85.42    7.05
  -1 -11  -4   71.89   12.08
   1 -11   4   92.27    8.44
   1  11   5  216.28   14.31
   1 -11   5  205.75   11.58
  -1  11  -5  252.52   15.39
   1  11   5  210.61   12.49
  -1 -11  -5  217.32   31.08
   1 -11   5  236.05   14.14
   1  11   6    2.36    2.67
   1 -11   6    8.24    3.68
  -1  11  -6   11.17    5.47
   1  11   6    3.75    1.72
  -1 -11  -6   10.73    5.64
   1 -11   6    4.42    4.05
   1  11   7    6.68    4.52
   1 -11   7    0.81    1.59
  -1  11  -7    6.65    3.88
  -1 -11  -7    2.06    4.05
   1 -11   7    3.17    1.99
   1  11   8    4.59    2.80
   1 -11   8    2.67    2.36
  -1  11  -8    9.08    6.28
  -1 -11  -8    0.78    3.71
   1 -11   8    9.48    6.72
   1  11   9   17.35    6.28
   1 -11   9   12.66    4.35
  -1  11  -9   12.83    6.08
  -1 -11  -9    7.70    4.73
   1  12  -9    4.52    3.68
  -1  12   9   -1.01    3.41
  -1 -12   9    4.76    4.02
   1 -12  -9    1.55    1.76
   1  12  -8   18.73    5.50
  -1  12   8   15.76    5.00
  -1 -12   8   28.38    8.07
   1 -12  -8   25.92    7.32
  -1 -12   8   28.82    7.59
   1  12  -7   25.99    5.60
  -1  12   7   24.10    5.03
  -1  12   7   19.41    4.52
  -1 -12   7   18.39    4.62
   1 -12  -7   19.91    6.04
  -1 -12   7   28.92    6.14
   1  12  -6    2.67    1.79
  -1  12   6    3.88    2.33
  -1  12   6    8.98    4.73
  -1 -12   6    8.20    4.52
   1 -12  -6    0.98    1.76
  -1 -12   6    2.84    2.53
   1  12  -5   46.78    7.70
  -1  12   5   49.68    7.46
  -1  12   5   52.48    6.24
  -1 -12   5   49.01    5.81
   1 -12  -5   43.77    6.41
  -1 -12   5   46.14    6.11
   1  12  -4  200.24   14.01
  -1  12   4  212.77   14.82
  -1  12   4  193.60   14.51
  -1 -12   4  193.29   14.21
   1 -12  -4  211.45   19.04
  -1 -12   4  212.12   16.81
   1  12  -3  137.23    7.53
  -1  12   3  144.79    8.00
  -1  12   3  143.17    8.07
  -1 -12   3  149.21   19.78
   1 -12  -3  144.72    7.66
  -1 -12   3  135.31   19.07
   1  12  -2   40.91    3.44
  -1  12   2   36.79    2.70
   1  12  -2   42.69    7.83
  -1  12   2   32.77    4.96
   1 -12  -2   42.39    3.98
  -1 -12   2   40.87    3.95
   1  12  -1  126.84    7.49
   1  12  -1  142.87   17.62
  -1  12   1  126.87   20.18
   1 -12  -1  135.27   19.78
  -1 -12   1  134.97    8.57
   1  12   0  650.45   34.70
   1  12   0  641.94   49.61
  -1  12   0  635.02   35.44
  -1 -12   0  632.56   34.56
   1 -12   0  637.25   34.80
   1  12   1  129.91    7.56
   1  12   1  125.49    8.51
  -1  12  -1  133.62   20.86
  -1 -12  -1  112.83   16.37
   1 -12   1  117.79    7.66
   1  12   2   43.07    3.58
  -1  12  -2   39.76    6.24
   1  12   2   36.99    4.96
  -1 -12  -2   37.46    5.91
   1 -12   2   37.26    4.79
   1  12   3  199.23    9.38
  -1  12  -3  193.53    9.92
   1  12   3  203.86   23.86
  -1 -12  -3  187.08    9.48
   1 -12   3  207.67   10.97
  -1  12  -4   87.62    7.39
   1  12   4   93.76    5.91
  -1  12  -4   89.81   14.55
   1  12   4   95.35    6.51
  -1 -12  -4  103.62   12.83
   1 -12   4  101.73    7.83
   1  12   5    5.37    2.73
   1 -12   5    1.32    0.71
  -1  12  -5    4.62    2.60
   1  12   5    1.28    2.06
  -1 -12  -5    6.95    3.24
   1 -12   5   -0.64    3.17
   1  12   6   19.71    2.73
   1 -12   6   14.65    2.30
  -1  12  -6   20.62    4.02
   1  12   6   18.19    3.00
  -1 -12  -6   16.84    3.95
   1 -12   6   22.31    4.32
   1  12   7   33.41    7.16
   1 -12   7   20.28    4.93
  -1  12  -7   33.01    8.24
  -1 -12  -7   30.41    7.86
   1 -12   7   29.53    6.82
   1  12   8   -0.68    3.38
   1 -12   8    4.39    3.27
  -1  12  -8    4.02    3.54
  -1 -12  -8   10.09    2.94
   1 -12   8   -2.09    3.95
   1  12   9    1.79    3.81
  -1  12  -9    0.91    3.00
  -1 -12  -9   -6.95    4.08
  -1  13   9    4.02    4.08
   1  13  -8   -3.17    2.46
  -1  13   8    6.35    5.30
  -1 -13   8   -0.68    2.19
   1 -13  -8   -1.72    3.48
  -1 -13   8   -0.81    3.17
   1  13  -7   42.36   12.05
  -1  13   7   33.21    9.15
  -1  13   7   53.23   13.13
  -1 -13   7   46.31   11.41
   1 -13  -7   42.90   10.94
  -1 -13   7   39.99   10.26
   1  13  -6    2.53    1.62
  -1  13   6   -2.09    2.19
  -1  13   6    6.35    4.29
  -1 -13   6   -2.57    3.24
   1 -13  -6   -3.14    2.80
  -1 -13   6   -5.60    2.50
   1  13  -5   87.62   15.09
  -1  13   5   79.21   13.53
  -1  13   5  104.46   10.87
  -1 -13   5  109.62   19.04
   1 -13  -5  105.34   10.06
  -1 -13   5  109.29   10.36
   1  13  -4    6.51    1.86
  -1  13   4    7.83    1.72
  -1  13   4    0.00    3.17
  -1 -13   4    5.33    1.76
   1 -13  -4    6.35    3.00
  -1 -13   4    5.47    2.70
   1  13  -3   49.61    7.46
  -1  13   3   55.99    9.75
   1  13  -3   69.59    7.63
   1 -13  -3   62.24    9.92
  -1 -13   3   56.87    8.84
   1  13  -2   67.97    7.90
  -1  13   2   57.78    6.21
   1  13  -2   72.67   20.28
  -1  13   2   71.89   11.51
   1 -13  -2   67.03   10.16
  -1 -13   2   71.05    7.09
   1  13  -1  323.87   13.91
   1  13  -1  309.29   14.51
  -1  13   1  324.51   16.00
   1 -13  -1  339.47   15.93
  -1 -13   1  331.37   17.62
   1  13   0    5.87    1.11
   1  13   0    4.19    2.19
  -1  13   0   -2.97    3.41
  -1 -13   0    2.90    2.67
   1 -13   0    7.76    3.04
   1  13   1    2.36    0.57
   1  13   1   -1.01    2.73
  -1  13  -1    3.11    2.33
  -1 -13  -1    2.84    1.69
   1 -13   1   -1.18    2.53
   1  13   2   29.67    3.24
  -1  13  -2   36.69    6.41
   1  13   2   25.25    5.30
  -1 -13  -2   28.99    4.12
   1 -13   2   24.98    4.49
   1  13   3  100.61   14.11
  -1  13  -3  117.79   18.73
   1  13   3   99.87   12.62
  -1 -13  -3  107.09   15.22
   1 -13   3  120.86    9.62
   1  13   4    0.95    1.82
  -1  13  -4   -1.76    3.21
   1  13   4   -0.30    2.13
  -1 -13  -4    5.60    3.11
   1 -13   4   -3.61    3.00
  -1  13  -5    1.28    0.78
   1  13   5   -3.88    1.92
  -1  13  -5    1.01    2.53
  -1 -13  -5   -1.55    3.17
   1 -13   5    1.76    1.38
  -1  13  -6    2.09    1.52
   1  13   6    1.69    2.57
  -1  13  -6   10.67    6.28
  -1 -13  -6    4.08    2.73
   1 -13   6    7.12    5.27
  -1  13  -7    3.00    2.97
   1  13   7   12.15    6.75
  -1  13  -7    9.35    4.93
  -1 -13  -7   -2.03    3.61
   1 -13   7    5.37    4.59
   1  13   8   -1.42    3.34
  -1  13  -8   -1.92    3.68
  -1 -13  -8    3.88    3.04
   1 -13   8   -0.37    4.05
  -1  14   8   -0.41    3.00
   1  14  -8   -3.65    4.49
   1 -14  -8    5.84    5.84
  -1 -14   8    1.35    3.21
   1  14  -7    4.69    2.90
  -1  14   7   -4.62    2.46
  -1  14   7    1.62    2.84
   1 -14  -7   -2.16    3.38
  -1 -14   7    2.33    3.34
   1  14  -6    0.37    0.95
  -1  14   6   -2.13    1.89
  -1  14   6    6.11    3.98
  -1 -14   6    6.38    4.02
   1 -14  -6    4.69    3.85
  -1 -14   6    0.24    2.80
   1  14  -5   29.70    5.47
  -1  14   5   32.77    6.35
  -1  14   5   53.36    7.56
   1 -14  -5   42.90    8.20
  -1 -14   5   45.50    7.53
   1  14  -4   25.21    4.56
  -1  14   4   27.95    4.69
   1  14  -4   26.33    4.76
  -1  14   4   28.72    6.01
   1 -14  -4   30.85    5.23
  -1 -14   4   31.66    4.96
   1  14  -3   59.94    5.40
  -1  14   3   59.87    5.87
   1  14  -3   70.57    9.38
  -1  14   3   68.18    6.85
   1 -14  -3   63.92    8.30
  -1 -14   3   62.07    8.67
   1  14  -2    3.92    1.86
  -1  14   2    2.26    0.84
   1  14  -2    3.95    2.80
  -1  14   2    4.42    3.61
   1 -14  -2    2.67    2.57
   1  14  -1  188.30   30.21
  -1  14   1  169.02   27.34
   1 -14  -1  176.52   21.53
  -1 -14   1  194.44   14.31
   1  14   0   47.32    3.61
   1  14   0   54.27    9.96
  -1  14   0   53.29    8.20
  -1 -14   0   44.58    6.75
   1 -14   0   64.40    9.55
   1  14   1   12.79    3.41
   1  14   1   14.45    4.29
  -1  14  -1   15.12    4.89
  -1 -14  -1    5.16    2.57
   1 -14   1    8.13    3.78
   1  14   2    8.13    2.36
  -1  14  -2    4.39    2.16
   1  14   2    6.11    1.99
  -1 -14  -2    1.89    2.87
   1 -14   2    8.07    2.80
   1  14   3  256.00   14.21
  -1  14  -3  275.04   35.37
   1  14   3  266.23   25.31
  -1 -14  -3  290.39   22.48
   1 -14   3  288.94   16.54
   1  14   4    9.52    3.38
  -1  14  -4   10.53    4.15
   1  14   4   11.51    4.79
  -1 -14  -4    8.94    3.34
   1 -14   4    6.62    4.25
   1  14   5    0.30    2.09
  -1  14  -5    1.35    1.49
   1  14   5   -1.25    2.36
  -1 -14  -5   -1.59    3.31
   1 -14   5   -4.22    3.48
   1  14   6    5.47    3.38
  -1  14  -6   -7.02    3.54
  -1 -14  -6   -4.62    3.54
   1 -14   6    1.42    3.38
   1  14   7   48.16    9.69
  -1  14  -7   59.57   15.46
  -1 -14  -7   40.23    9.89
   1 -14   7   41.55    8.67
   1  14   8   -2.73    3.14
  -1  14  -8    4.25    4.12
  -1 -14  -8    3.98    5.33
   1 -14   8   -0.84    4.19
  -1  15   8    4.66    4.89
   1  15  -8    7.76    2.87
   1 -15  -8    4.56    5.00
  -1  15   7   -1.82    2.46
   1  15  -7    7.86    7.32
  -1  15   7   -0.44    2.90
   1 -15  -7    4.69    4.12
  -1 -15   7   -6.62    3.21
  -1  15   6    9.65    4.69
   1  15  -6    7.53    4.79
  -1  15   6    4.49    3.58
   1 -15  -6    9.28    5.13
  -1 -15   6   12.39    6.35
  -1  15   5   10.63    6.55
   1  15  -5   10.16    6.78
  -1  15   5    8.64    6.11
   1 -15  -5    8.98    6.18
  -1 -15   5    0.00    2.53
  -1  15   4   46.68    7.02
   1  15  -4   51.54    9.18
  -1  15   4   60.41   11.31
   1 -15  -4   58.66   10.06
  -1 -15   4   57.68    8.13
  -1  15   3    0.61    0.95
   1  15  -3    0.81    2.06
   1 -15  -3   -5.33    3.14
  -1 -15   3    2.50    1.42
   1  15  -2  205.44   29.60
  -1  15   2  191.47   27.54
   1 -15  -2  198.39   26.02
  -1 -15   2  198.96   11.78
   1  15  -1   45.06   10.67
  -1  15   1   47.52    6.04
   1 -15  -1   48.16    7.29
  -1 -15   1   47.45    4.62
   1  15   0  174.39   26.66
  -1  15   0  173.01   24.64
  -1 -15   0  197.11   11.71
   1 -15   0  184.11   23.49
   1  15   1    4.62    1.22
   1  15   1    0.30    1.28
  -1  15  -1    4.83    2.94
  -1 -15  -1    5.94    3.41
   1 -15   1    4.22    3.27
   1  15   2  163.12    9.48
  -1  15  -2  162.41   24.50
   1  15   2  176.15   11.54
  -1 -15  -2  161.40   11.07
   1 -15   2  165.45   22.61
   1  15   3   10.90    3.65
  -1  15  -3   10.23    4.22
   1  15   3    5.30    2.67
  -1 -15  -3   12.66    4.86
   1 -15   3   13.60    5.43
   1  15   4  120.52   14.18
  -1  15  -4  116.37   18.83
   1  15   4   99.63   12.49
  -1 -15  -4  115.63   14.78
   1 -15   4  132.88   16.47
   1  15   5    8.40    5.10
  -1  15  -5    7.09    5.40
   1  15   5    8.34    4.86
  -1 -15  -5    3.34    2.26
   1 -15   5   13.70    4.59
   1  15   6   32.33    8.34
  -1  15  -6   40.23   11.51
  -1 -15  -6   36.15    9.96
   1 -15   6   46.14   12.22
   1  15   7    7.32    6.01
  -1  15  -7    5.57    4.12
  -1 -15  -7    6.89    5.23
   1 -15   7   -3.21    3.78
   1  15   8    3.71    3.95
  -1  15  -8    5.43    5.06
  -1 -15  -8    7.76    3.54
   1 -15   8    7.43    3.14
  -1  16   7   11.07    3.85
   1  16  -7   10.29    4.08
   1 -16  -7   -1.99    3.85
  -1 -16   7    8.10    3.48
  -1  16   6    0.00    2.03
   1  16  -6    2.36    3.61
  -1  16   6    2.60    3.44
   1 -16  -6   -1.22    1.82
  -1 -16   6   -6.89    3.00
  -1  16   5   10.23    5.00
   1  16  -5   14.75   13.53
  -1  16   5   28.62    7.05
   1 -16  -5   13.26    6.58
  -1 -16   5   11.21    5.81
  -1  16   4   47.08    4.22
   1  16  -4   57.85   10.46
  -1  16   4   55.96    6.58
   1 -16  -4   50.26    7.73
  -1 -16   4   33.18    4.52
   1  16  -3   47.96    7.66
  -1  16   3   40.77    6.72
   1 -16  -3   37.94    6.58
  -1 -16   3   45.83    5.60
   1  16  -2   17.89    6.78
  -1  16   2   20.96    7.63
   1 -16  -2   14.28    5.27
  -1 -16   2   14.99    5.33
   1  16  -1   13.91    5.91
  -1  16   1   12.96    5.10
   1 -16  -1   11.58    4.76
  -1 -16   1   17.25    6.14
   1  16   0   41.28    7.93
  -1  16   0   32.10    6.11
  -1 -16   0   45.39    7.43
   1 -16   0   43.44    5.67
   1  16   1   24.23    4.83
  -1  16  -1   32.84    5.60
  -1 -16  -1   40.10    6.21
   1 -16   1   39.32    6.99
   1  16   2   12.39    4.25
  -1  16  -2    9.28    4.59
   1  16   2    2.06    2.57
  -1 -16  -2   15.59    5.94
   1 -16   2   15.46    5.50
   1  16   3    0.44    0.98
  -1  16  -3    2.80    2.70
   1  16   3   -2.03    3.21
  -1 -16  -3   -2.97    3.17
   1 -16   3   -5.57    3.48
   1  16   4    5.64    3.85
  -1  16  -4    5.94    4.19
   1  16   4    2.19    3.17
  -1 -16  -4    7.29    5.50
   1 -16   4    6.04    5.13
   1  16   5    1.38    1.86
  -1  16  -5   -3.14    4.19
   1  16   5    5.23    2.67
  -1 -16  -5   -2.06    3.48
   1 -16   5    4.05    3.34
   1  16   6   11.75    7.36
  -1  16  -6    8.07    4.93
  -1 -16  -6    7.86    4.66
   1 -16   6    5.67    4.96
   1  16   7    1.55    3.11
  -1  16  -7    4.73    4.49
  -1 -16  -7   -3.98    3.51
   1 -16   7    3.17    4.52
   1  17  -7   -1.25    2.19
   1 -17  -7    6.01    3.78
  -1 -17   7    8.67    4.19
   1  17  -6    2.94    2.84
  -1  17   6    5.30    4.83
   1 -17  -6   11.75    4.66
  -1 -17   6    7.80    5.91
   1  17  -5   -3.75    4.42
  -1  17   5    5.60    4.39
   1 -17  -5   -3.27    3.41
  -1 -17   5   -1.49    3.14
   1  17  -4    4.89    3.04
  -1  17   4    2.30    4.12
   1 -17  -4   16.37    4.56
  -1 -17   4   10.46    6.41
   1  17  -3   31.52    7.66
  -1  17   3   26.53    6.04
   1 -17  -3   19.81    5.91
  -1 -17   3   34.09    4.69
   1  17  -2    4.59    4.42
  -1  17   2   10.36    5.43
   1 -17  -2   18.43    8.20
  -1 -17   2   18.26    7.97
   1  17  -1   -0.51    4.19
  -1  17   1   -0.68    4.22
   1 -17  -1   -0.10    3.34
  -1 -17   1    0.61    3.38
   1  17   0  125.42   24.74
  -1  17   0  120.56   16.84
  -1 -17   0  128.56   12.12
   1 -17   0  125.49   12.02
   1  17   1   34.16    6.45
  -1  17  -1   49.34    9.65
  -1 -17  -1   55.79    6.55
   1 -17   1   51.27    8.44
  -1  17  -2    2.03    2.97
   1  17   2   -1.72    3.24
  -1 -17  -2   -0.10    3.68
   1 -17   2    3.95    2.43
   1  17   3    0.81    1.35
  -1  17  -3    1.05    1.92
   1  17   3    2.87    2.33
  -1 -17  -3    0.41    3.88
   1 -17   3    0.91    1.82
   1  17   4   17.99    3.75
  -1  17  -4   26.36    6.38
   1  17   4   28.76    6.21
  -1 -17  -4   20.42    5.64
   1 -17   4   18.83    5.30
   1  17   5   39.79    9.65
  -1  17  -5   38.00   11.14
   1  17   5   35.78   10.13
  -1 -17  -5   38.51   11.44
   1 -17   5   40.70   10.36
   1  17   6   12.12    3.48
  -1  17  -6   24.98    8.61
  -1 -17  -6   16.27    5.50
   1 -17   6   19.37    5.74
   1  17   7   -0.17    2.63
  -1  17  -7    1.79    2.30
  -1 -17  -7    2.53    2.94
   1 -17   7    4.49    5.33
   1  18  -7    3.88    3.81
   1 -18  -7    2.84    2.73
  -1 -18   7    4.25    4.46
   1  18  -6    7.05    7.19
  -1  18   6    6.18    6.04
   1 -18  -6    2.94    4.46
  -1 -18   6    8.27    3.34
   1  18  -5    9.99    5.33
   1 -18  -5   11.17    3.44
  -1 -18   5   10.77    2.77
   1  18  -4   10.40    6.68
  -1  18   4   23.73    7.90
   1 -18  -4   14.95    7.80
  -1 -18   4   20.82    6.11
   1  18  -3   -5.03    4.69
  -1  18   3    6.51    5.20
   1 -18  -3   -6.11    3.54
  -1 -18   3   -3.95    3.17
   1  18  -2   64.50    8.81
  -1  18   2   59.94   10.36
   1 -18  -2   59.27   10.33
  -1 -18   2   66.52   10.29
   1  18  -1   29.19    6.18
  -1  18   1   35.81    5.37
   1 -18  -1   37.06    6.95
  -1 -18   1   28.01    5.57
   1  18   0   52.58    8.98
  -1  18   0   59.81   10.70
  -1 -18   0   55.25    8.81
   1 -18   0   69.36    9.25
   1  18   1   -1.15    4.29
  -1  18  -1    2.73    3.51
  -1 -18  -1    4.02    2.94
   1 -18   1    4.15    3.92
  -1  18  -2  163.76   27.78
   1  18   2  169.67   90.62
  -1 -18  -2  160.05   13.20
   1 -18   2  175.17   92.44
  -1  18  -3   18.06    4.35
   1  18   3    4.52    2.84
  -1 -18  -3   18.23    4.42
   1 -18   3   26.22    6.92
  -1  18  -4   38.24   10.63
   1  18   4   46.85   11.85
  -1 -18  -4   30.17    9.28
   1 -18   4   36.25    9.55
  -1  18  -5   -8.13    4.32
   1  18   5    2.63    3.07
  -1 -18  -5    2.87    2.53
   1 -18   5   11.64    4.79
  -1  18  -6   14.99    4.83
  -1 -18  -6   16.20    5.16
   1 -18   6   16.47    5.37
   1  19  -6   26.60    9.89
  -1  19   6   17.96    7.22
   1 -19  -6    5.23    5.97
  -1 -19   6   16.81    6.24
   1  19  -5  -10.87    4.96
  -1  19   5    4.46    4.86
   1 -19  -5    3.92    4.29
  -1 -19   5   -3.85    3.51
   1  19  -4    3.31    2.60
  -1  19   4    7.05    4.49
  -1 -19   4    2.36    4.08
   1  19  -3    9.89    5.33
  -1  19   3    8.17    5.37
   1 -19  -3    6.82    3.85
  -1 -19   3    6.65    3.54
   1  19  -2   17.08    5.54
  -1  19   2   24.54    5.67
   1 -19  -2   23.86    6.65
  -1 -19   2   16.20    4.29
   1  19  -1   -1.69    2.53
  -1  19   1    1.76    1.99
   1 -19  -1    1.28    3.85
  -1 -19   1   -0.78    3.71
   1  19   0   11.78    6.85
  -1  19   0    8.67    5.57
  -1 -19   0   13.60    4.49
   1 -19   0    8.91    6.21
   1  19   1   -0.88    3.17
  -1  19  -1   11.78    6.82
  -1 -19  -1   -2.33    4.05
   1 -19   1   10.13    7.02
  -1  19  -2   27.84    7.36
   1  19   2   27.81    6.82
  -1 -19  -2   10.53    5.77
   1 -19   2   24.87    6.72
  -1  19  -3   -0.37    2.43
   1  19   3    4.08    2.46
  -1 -19  -3    1.89    2.50
   1 -19   3   -1.18    4.52
   1  19   4   -2.13    3.17
  -1 -19  -4    6.75    4.49
   1 -19   4    1.65    4.05
  -1  19  -5   -4.96    4.49
   1  19   5    5.67    4.89
  -1 -19  -5    2.94    4.22
   1 -19   5    5.16    5.47
  -1  19  -6    3.07    4.19
  -1 -19  -6    4.59    4.29
   1 -19   6   -0.74    4.02
   1  20  -5    6.78    5.00
  -1  20   5    5.77    6.89
   1 -20  -5    3.81    4.93
  -1 -20   5    7.39    5.30
   1  20  -4   -0.88    2.33
  -1  20   4    2.84    2.53
   1 -20  -4   -0.03    2.26
  -1 -20   4   -3.38    3.31
   1  20  -3   20.59    5.81
   1 -20  -3   11.81    5.03
  -1 -20   3    8.51    6.24
   1  20  -2   36.79    8.61
  -1  20   2   36.52    8.40
   1 -20  -2   50.09   10.77
  -1 -20   2   23.52    4.25
   1  20  -1   -1.05    4.89
  -1  20   1    2.84    3.68
   1 -20  -1   10.02    5.40
  -1 -20   1   16.10    9.21
   1  20   0   -9.69    4.86
  -1  20   0   -0.54    4.86
  -1 -20   0   -5.40    4.32
   1 -20   0    0.41    4.39
   1  20   1    1.86    2.43
  -1  20  -1    3.38    3.48
  -1 -20  -1   -1.96    4.15
   1 -20   1    4.05    4.73
  -1  20  -2   50.63   14.55
   1  20   2   30.14    9.35
  -1 -20  -2   39.59    8.47
   1 -20   2   49.14   10.06
  -1  20  -3    6.41    5.54
   1  20   3    6.62    5.74
  -1 -20  -3    3.85    4.69
   1 -20   3    0.91    4.22
  -1  20  -4    6.41    6.51
   1  20   4    6.51    5.43
  -1 -20  -4   -1.18    3.88
   1 -20   4   14.45    5.57
  -1  20  -5    2.46    3.78
  -1 -20  -5   -2.80    3.95
   1 -20   5    2.84    5.27
   1  21  -5   -1.76    4.73
  -1  21   5    4.69    5.16
   1 -21  -5    2.03    2.94
  -1 -21   5   -0.95    2.43
   1  21  -4   -0.64    4.89
  -1  21   4    1.32    2.23
   1 -21  -4   -4.73    3.75
  -1 -21   4   -7.53    3.48
   1  21  -3   23.05    6.55
  -1  21   3   38.95   10.67
   1 -21  -3   33.62    8.81
  -1 -21   3   35.84    8.88
   1  21  -2   -4.46    4.46
  -1  21   2   -1.59    2.63
   1 -21  -2    4.49    5.10
  -1 -21   2   -4.66    3.92
   1  21  -1    6.31    5.30
  -1  21   1   12.62    4.86
   1 -21  -1    5.16    5.50
  -1 -21   1   -3.81    3.65
   1  21   0   32.97    8.13
  -1  21   0   31.46    8.10
  -1 -21   0   38.61    8.47
   1 -21   0   34.02    8.91
   1  21   1   51.13   13.26
  -1  21  -1   36.99   11.10
  -1 -21  -1   44.08   10.87
   1 -21   1   45.83   11.58
  -1  21  -2    8.81    7.26
   1  21   2    8.13    6.48
  -1 -21  -2   18.43    6.21
   1 -21   2    8.00    7.53
  -1  21  -3    5.50    5.13
   1  21   3    5.06    4.66
  -1 -21  -3    2.40    3.92
   1 -21   3    0.61    4.46
  -1  21  -4   19.88    8.07
   1  21   4   26.93    9.52
  -1 -21  -4   18.29    6.24
   1 -21   4   13.70    6.68
   1  22  -4    7.46    4.19
  -1  22   4   10.36    4.66
   1 -22  -4   11.17    4.79
  -1 -22   4    3.54    4.62
   1  22  -3   -4.02    4.83
  -1  22   3   -1.45    4.32
   1 -22  -3   -0.54    4.69
  -1 -22   3    1.38    4.15
   1  22  -2    3.34    3.92
  -1  22   2   -2.77    5.33
   1 -22  -2    5.33    5.87
  -1 -22   2    4.25    4.49
   1  22  -1   10.06    4.25
  -1  22   1   -1.42    2.80
   1 -22  -1    0.00    4.62
  -1 -22   1    0.51    4.25
   1  22   0    8.91    7.59
  -1  22   0   11.51    6.85
  -1 -22   0   33.14    8.81
   1 -22   0   17.92    5.84
   1  22   1    8.71    7.49
  -1  22  -1    9.08    6.82
  -1 -22  -1   -1.49    4.39
   1 -22   1    4.76    3.71
  -1  22  -2   -2.26    3.65
   1  22   2   -1.72    3.92
  -1 -22  -2    4.02    4.25
   1 -22   2   -3.75    4.46
  -1  22  -3   -6.55    4.39
   1  22   3   -1.62    3.81
  -1 -22  -3    9.28    4.89
   1 -22   3    9.38    5.67
   1 -22   4    0.57    5.00
   1  23  -2   -1.42    5.23
  -1  23   2   11.41    4.39
   1 -23  -2   -0.88    4.15
  -1 -23   2    4.52    4.76
   1  23  -1    0.95    3.11
  -1  23   1   14.48    6.41
   1 -23  -1    0.61    4.62
  -1 -23   1    7.63    3.38
   1  23   0    6.41    2.77
  -1  23   0   -0.20    2.19
  -1 -23   0    0.37    4.79
   1 -23   0    2.50    3.14
   1  23   1    5.06    5.16
  -1  23  -1    1.59    4.19
  -1 -23  -1    6.45    4.59
   1 -23   1    5.70    7.12
  -1  23  -2    0.57    3.27
   1  23   2   -2.97    3.27
  -1 -23  -2    1.28    4.29
   1 -23   2   -2.67    4.56
  -2   0  10    4.79    4.42
  -2   0   9    1.08    2.03
  -2   0   9   -0.24    2.19
  -2   0   8    3.92    3.92
  -2   0   8    9.92    6.35
   2   0  -8    7.46    4.62
  -2   0   7   -3.34    2.63
  -2   0   7    3.00    2.53
   2   0  -7   -0.14    0.71
  -2   0   6   -0.71    2.19
  -2   0   6    2.03    2.06
   2   0  -6    1.28    0.68
  -2   0   5    0.14    1.96
  -2   0   5    7.05    3.21
   2   0  -5    2.06    0.34
   2   0  -4    4.76    1.45
  -2   0   4   -2.97    1.96
   2   0  -4    1.52    0.74
   2   0  -3   -1.38    1.69
  -2   0   3   -0.61    1.79
   2   0  -3    0.95    0.44
   2   0  -2  540.96   28.49
  -2   0   2  598.98   25.62
  -2   0   2  577.85   23.86
   2   0  -2  576.87   23.86
   2   0  -1    3.34    1.05
  -2   0   1    1.92    1.28
  -2   0   1    1.49    0.30
   2   0  -1    1.89    0.47
   2   0   0    4.32    1.28
  -2   0   0    8.81    1.25
   2   0   1    0.41    1.59
  -2   0  -1    1.62    0.64
  -2   0  -1    1.28    0.47
   2   0   2 3247.88  134.33
  -2   0  -2 2972.37  123.87
  -2   0  -2 2885.73  124.10
   2   0   3    4.08    2.06
  -2   0  -3    0.68    0.44
  -2   0  -3    1.05    1.62
   2   0   4  129.00    7.22
  -2   0  -4  130.55    6.08
  -2   0  -4  139.66   19.37
   2   0   5    3.14    2.23
  -2   0  -5   -0.24    0.30
  -2   0  -5    1.52    1.65
   2   0   6  447.91   30.75
  -2   0  -6  503.56   35.40
   2   0   7    0.44    2.84
  -2   0  -7   -4.32    3.75
   2   0   8   -1.49    3.14
  -2   0  -8   -0.78    4.56
   2   0   9   -6.14    3.51
  -2   0  -9    1.55    3.51
   2   0  10   49.55   15.46
  -2   0 -10   54.51   54.91
   2   1 -10    2.03    2.87
  -2   1  10    3.81    3.65
  -2   1   9    0.07    3.24
  -2  -1   9   -0.71    2.53
  -2   1   9    1.38    2.46
  -2  -1   9   -3.31    2.33
  -2   1   8   62.57    7.12
  -2  -1   8   63.99    6.95
  -2   1   8   56.94    9.79
  -2  -1   8   63.22    6.38
   2   1  -8   55.22   10.56
   2  -1  -8   63.32    9.96
  -2   1   7   21.13    3.65
  -2  -1   7   22.24    3.71
  -2   1   7   21.80    3.61
  -2  -1   7   16.34    5.50
   2   1  -7   18.63    6.28
   2  -1  -7   20.93    2.80
  -2   1   6  161.70    8.20
  -2  -1   6  154.24    8.03
  -2   1   6  176.92    9.38
  -2  -1   6  173.18   18.63
   2   1  -6  147.36    8.10
   2  -1  -6  169.16    8.00
  -2   1   5    2.80    2.03
  -2  -1   5    3.04    1.62
  -2   1   5    1.79    2.19
  -2  -1   5    6.45    2.26
   2   1  -5    1.69    0.61
   2  -1  -5    2.90    0.95
   2   1  -4  554.90   19.61
  -2   1   4  524.99   18.73
  -2   1   4  507.24   18.43
  -2  -1   4  520.13   18.80
   2   1  -4  510.55   17.38
   2  -1  -4  551.08   18.73
   2  -1  -3   27.44    3.81
   2   1  -3   28.55    4.42
  -2   1   3   27.54    5.47
  -2  -1   3   26.02    3.41
   2   1  -3   25.48    2.23
   2  -1  -3   26.60    3.65
   2  -1  -2 2245.92   94.64
   2   1  -2 2300.12   95.21
  -2   1   2 2205.62   91.60
  -2  -1   2 2296.11   95.28
   2  -1  -2 2301.34   94.77
   2  -1  -1   79.69   11.10
   2   1  -1   67.30    4.52
  -2   1   1   69.83    8.47
  -2  -1   1   72.56    4.39
  -2  -1   1   73.64    3.81
   2  -1  -1   72.16    3.81
  -2  -1   1   73.75    3.81
   2  -1   0 1025.49   43.27
   2   1   0 1091.64   45.66
  -2   1   0 1086.37   45.29
  -2  -1   0 1069.33   44.58
  -2  -1   0 1077.09   44.75
   2  -1   0 1008.61   41.92
   2  -1   1   96.93    5.91
   2   1   1   94.60    5.77
  -2   1  -1   84.48    4.66
  -2  -1  -1   86.98    4.66
  -2  -1  -1   79.21    4.76
   2  -1   1   81.14    4.79
   2   1   2 2837.64  118.53
   2  -1   2 2844.29  117.93
  -2   1  -2 2668.48  109.99
  -2  -1  -2 2659.16  109.42
  -2  -1  -2 2673.41  111.99
   2  -1   2 2760.38  114.55
   2   1   3    7.05    1.69
   2  -1   3    6.21    1.35
  -2   1  -3    5.50    1.18
  -2   1  -3    6.92    2.43
  -2  -1  -3    7.59    2.06
   2   1   4   21.33    3.17
   2  -1   4   18.12    2.50
  -2   1  -4   15.83    2.09
  -2   1  -4   13.80    2.43
  -2  -1  -4   17.21    3.44
   2   1   5  161.73    9.72
   2  -1   5  156.33   19.58
  -2   1  -5  149.21    8.81
  -2   1  -5  179.35   28.62
  -2  -1  -5  160.25   24.94
   2   1   6  239.26   17.65
   2  -1   6  219.41   15.73
  -2   1  -6  254.01   18.90
  -2  -1  -6  245.81   18.06
   2   1   7   34.05    5.40
   2  -1   7   31.42    4.25
  -2   1  -7   46.58    8.57
  -2  -1  -7   40.20    6.72
   2   1   8   22.51    4.96
   2  -1   8   20.55    3.61
  -2   1  -8   33.11    6.35
  -2  -1  -8   28.96    6.31
   2   1   9   18.26    4.76
   2  -1   9   28.18    7.09
  -2   1  -9   34.97    8.61
  -2  -1  -9   31.15    8.37
   2   1  10    2.13    3.88
   2  -1  10    2.19    4.02
  -2   1 -10    8.67    3.54
  -2  -1 -10    2.67    3.85
   2   2 -10    6.11    5.37
  -2   2  10    3.17    4.15
  -2   2   9   51.07   12.42
  -2  -2   9   37.29    9.59
  -2   2   9   30.38    8.98
  -2  -2   9   35.78   10.19
  -2   2   8    7.09    5.33
  -2  -2   8   16.34    3.24
  -2   2   8   15.22    3.54
  -2  -2   8   18.23    3.88
   2  -2  -8   13.74    7.43
  -2   2   7    1.79    2.70
  -2  -2   7    0.78    1.08
  -2   2   7    3.34    1.65
  -2  -2   7    1.42    2.19
   2   2  -7    2.30    1.22
   2  -2  -7    3.00    1.82
  -2   2   6   89.47    5.50
  -2  -2   6   92.68   11.24
  -2   2   6  102.84    6.99
  -2  -2   6   82.89   12.02
   2   2  -6   82.15   11.10
   2  -2  -6   97.98    5.13
   2   2  -5  602.01   33.38
  -2   2   5  558.95   31.35
  -2   2   5  583.11   32.57
  -2  -2   5  578.22   31.66
   2   2  -5  574.68   31.05
   2  -2  -5  587.43   31.83
   2   2  -4  458.98   20.35
  -2   2   4  433.60   15.39
  -2   2   4  493.27   26.26
  -2  -2   4  482.67   17.82
   2   2  -4  448.62   15.53
   2  -2  -4  498.13   17.58
   2  -2  -3   13.23    2.40
   2   2  -3   15.15    2.63
  -2   2   3   14.31    2.26
  -2  -2   3   17.15    2.26
   2   2  -3   10.56    1.62
   2  -2  -3   12.59    1.89
   2  -2  -2  609.03   25.72
   2   2  -2  586.29   26.49
  -2   2   2  626.04   27.03
  -2  -2   2  632.49   27.61
   2   2  -2  670.33   27.64
   2  -2  -2  630.97   26.22
   2  -2  -1  702.46   29.43
   2   2  -1  703.91   29.67
  -2   2   1  689.40   29.73
  -2  -2   1  706.03   30.65
  -2  -2   1  739.48   30.61
   2  -2  -1  705.39   29.33
   2  -2   0 1826.29   78.20
   2   2   0 1830.28   76.11
  -2   2   0 1816.37   75.33
  -2  -2   0 1874.86   77.59
  -2  -2   0 1836.59   75.97
   2  -2   0 1788.96   74.12
   2   2   1  114.58    6.68
   2  -2   1  127.44    7.16
  -2   2  -1  112.76    6.14
  -2  -2  -1  121.91    6.41
  -2  -2  -1  111.88   13.67
   2  -2   1  110.67    6.28
   2   2   2  153.47    8.54
   2  -2   2  160.01   11.54
  -2   2  -2  160.08    8.34
  -2  -2  -2  162.58    8.13
  -2  -2  -2  166.39    9.25
   2  -2   2  155.42    9.05
   2   2   3  668.84   23.22
   2  -2   3  662.63   22.88
  -2   2  -3  644.14   26.53
  -2  -2  -3  645.25   24.94
   2  -2   3  690.10   25.48
   2   2   4  956.26   41.21
   2  -2   4  952.85   38.85
  -2   2  -4  947.56   38.44
  -2   2  -4  949.11   39.45
  -2  -2  -4  950.19   54.85
   2   2   5   81.31   13.26
   2  -2   5   84.65    6.04
  -2   2  -5   77.42    6.85
  -2   2  -5   82.32   12.96
  -2  -2  -5   80.80   11.78
   2   2   6   24.06    6.65
   2  -2   6   28.45    7.46
  -2   2  -6   26.87    7.22
  -2   2  -6   30.68    8.98
  -2  -2  -6   36.08    7.32
   2   2   7  100.48    9.86
   2  -2   7   95.01    9.21
  -2   2  -7  100.61   17.82
  -2  -2  -7  109.25   17.31
   2   2   8    9.59    6.55
   2  -2   8   10.60    7.29
  -2   2  -8    9.96    7.80
  -2  -2  -8   13.26    7.56
   2   2   9    3.68    4.22
   2  -2   9   -5.84    3.00
  -2   2  -9   -1.86    4.62
  -2  -2  -9    7.83    5.94
   2   2  10   15.93    6.51
   2  -2  10   14.14    5.60
  -2   2 -10   -0.27    5.54
  -2  -2 -10   17.69    6.95
   2   3 -10   -1.35    4.02
  -2   3  10    7.63    3.48
  -2  -3  10    1.42    2.60
  -2   3   9   11.68    6.38
  -2   3   9   -0.20    1.65
  -2  -3   9   -2.16    2.43
   2  -3  -9   -0.03    1.89
   2   3  -8   -0.17    3.71
  -2   3   8   -5.70    2.84
  -2   3   8   -1.49    2.40
  -2  -3   8    5.67    3.75
   2   3  -8    1.05    1.59
   2  -3  -8   -0.27    1.79
  -2   3   7   36.92    5.43
  -2   3   7   41.38    4.89
  -2  -3   7   42.05    5.91
   2   3  -7   37.50    6.04
   2  -3  -7   32.84    3.75
   2   3  -6   21.40    6.11
  -2   3   6   19.78    5.57
  -2   3   6   23.22    6.85
  -2  -3   6   19.34    5.87
   2   3  -6   18.12    5.03
   2  -3  -6   17.92    4.76
   2   3  -5   20.82    3.51
  -2   3   5   22.41    2.73
  -2   3   5   24.27    3.11
  -2  -3   5   23.29    3.51
   2   3  -5   14.65    2.33
   2  -3  -5   20.35    2.06
   2   3  -4   46.31    7.12
  -2   3   4   46.95    3.38
  -2   3   4   55.55    4.66
  -2  -3   4   46.95    6.68
   2   3  -4   43.47    5.40
   2  -3  -4   51.71    6.82
   2  -3  -3   32.54    4.39
   2   3  -3   30.04    4.49
  -2   3   3   24.77    2.77
  -2  -3   3   26.73    3.92
   2  -3  -3   29.36    3.11
  -2  -3   3   27.95    1.82
   2  -3  -2  242.80   10.67
   2   3  -2  244.69   10.97
  -2   3   2  258.46   11.81
  -2  -3   2  258.50   11.68
   2  -3  -2  259.61   11.14
   2  -3  -1  181.55    9.89
   2   3  -1  190.39   10.13
  -2   3   1  181.61    9.99
  -2  -3   1  187.79    9.96
  -2  -3   1  189.58   10.46
   2  -3  -1  180.77   10.87
   2  -3   0 1586.59   65.85
   2   3   0 1599.42   66.83
  -2   3   0 1613.87   67.13
  -2  -3   0 1748.84   72.50
  -2  -3   0 1659.40   69.05
   2  -3   0 1618.39   67.06
   2   3   1   71.59    4.62
   2  -3   1   74.49    4.49
  -2   3  -1   62.74    3.95
  -2  -3  -1   70.98    3.92
  -2  -3  -1   69.29   10.13
   2  -3   1   67.91    4.22
   2   3   2   11.75    2.30
   2  -3   2   14.51    1.92
  -2   3  -2   12.02    2.19
  -2  -3  -2   13.10    2.90
   2  -3   2   10.87    2.06
   2   3   3  183.47    7.49
   2  -3   3  188.80    7.56
  -2   3  -3  196.77    7.26
  -2  -3  -3  187.62    8.57
   2  -3   3  178.17    8.03
   2   3   4 1136.80   46.61
   2  -3   4 1130.49   45.97
  -2   3  -4 1158.57   46.58
  -2  -3  -4 1121.20   46.14
   2  -3   4 1207.37   50.39
   2   3   5   37.50    5.13
   2  -3   5   31.49    3.17
  -2   3  -5   29.67    4.66
  -2   3  -5   38.91    6.01
  -2  -3  -5   25.99    4.73
   2   3   6   15.83    5.60
   2  -3   6   -1.05    2.13
  -2   3  -6    1.96    0.98
  -2   3  -6   -1.25    3.85
  -2  -3  -6    2.60    4.39
   2   3   7   47.15    8.17
   2  -3   7   50.26    5.84
  -2   3  -7   46.81    7.73
  -2  -3  -7   54.61   10.56
   2   3   8  110.16   16.71
   2  -3   8  117.39   17.96
  -2   3  -8  153.74   31.39
  -2  -3  -8  147.66   30.34
   2   3   9    4.89    4.42
   2  -3   9    6.21    4.52
  -2   3  -9    6.14    4.29
  -2  -3  -9    4.96    3.85
   2   3  10    4.79    5.77
   2  -3  10    0.34    3.68
  -2   3 -10    7.83    3.58
  -2  -3 -10    2.84    3.48
   2   4 -10   11.81    3.98
  -2   4  10   14.18    5.10
  -2  -4  10    3.58    3.27
   2   4  -9   -0.84    3.61
  -2   4   9   -0.88    3.07
  -2   4   9    4.25    3.38
  -2  -4   9    2.46    2.84
   2  -4  -9    0.64    1.96
   2   4  -8   22.17    3.51
  -2   4   8   31.25    5.23
  -2   4   8   27.14    4.59
  -2  -4   8   16.67    2.67
   2   4  -8   14.55    2.73
   2  -4  -8   23.56    3.54
   2   4  -7   -1.69    3.04
  -2   4   7   -3.65    2.77
  -2   4   7    5.54    3.48
  -2  -4   7    1.72    2.53
   2   4  -7   -2.13    1.69
   2  -4  -7   -0.20    1.62
   2   4  -6  208.07   14.95
  -2   4   6  203.18   14.72
  -2   4   6  231.73   29.36
  -2  -4   6  204.53   15.05
   2   4  -6  178.85   24.54
   2  -4  -6  209.73   14.82
   2   4  -5   59.40    8.64
  -2   4   5   57.65    4.59
  -2   4   5   54.00    8.13
  -2  -4   5   59.87    9.08
   2   4  -5   55.05    8.40
   2  -4  -5   49.72    3.75
   2   4  -4  386.38   16.94
  -2   4   4  385.16   16.30
  -2   4   4  388.78   17.28
  -2  -4   4  393.23   17.15
   2  -4  -4  417.36   18.53
  -2  -4   4  439.64   18.43
   2   4  -3   48.33    7.26
  -2   4   3   50.22    3.92
  -2  -4   3   47.86    3.92
   2  -4  -3   45.36    6.65
  -2  -4   3   44.11    3.11
   2  -4  -2  870.23   36.38
   2   4  -2  903.21   40.03
  -2   4   2  922.55   40.20
  -2  -4   2  917.08   39.83
   2  -4  -2  921.64   39.05
  -2  -4   2  911.91   37.90
   2  -4  -1  461.04   21.16
   2   4  -1  469.81   20.18
  -2   4   1  459.01   19.98
  -2  -4   1  469.17   20.28
  -2  -4   1  465.76   19.58
   2  -4  -1  457.16   19.61
   2  -4   0 1568.74   65.07
   2   4   0 1543.66   65.17
  -2   4   0 1605.80   66.83
  -2  -4   0 1726.19   71.62
  -2  -4   0 1662.91   69.19
   2  -4   0 1667.97   69.19
   2   4   1  247.19   11.37
   2  -4   1  260.22   11.68
  -2   4  -1  255.12   11.51
  -2  -4  -1  260.66   11.24
  -2  -4  -1  248.47   11.44
   2  -4   1  243.75   11.00
   2   4   2  501.67   21.70
   2  -4   2  511.02   21.67
   2   4   2  473.22   20.08
  -2   4  -2  523.75   22.31
  -2  -4  -2  531.10   23.09
   2  -4   2  465.53   20.79
   2   4   3    1.79    1.99
   2  -4   3    0.07    1.18
  -2   4  -3    0.00    0.64
   2   4   3    0.81    0.34
   2  -4   3    4.73    2.50
   2   4   4  307.47   14.11
   2  -4   4  295.49   14.34
  -2   4  -4  326.17   13.80
  -2  -4  -4  348.21   25.14
   2  -4   4  322.19   15.29
   2   4   5  206.93   12.18
   2  -4   5  209.90   12.25
  -2   4  -5  235.65   13.13
  -2  -4  -5  248.47   24.50
   2  -4   5  217.66   13.74
   2   4   6    0.91    2.73
   2  -4   6   -0.68    1.96
  -2   4  -6   -1.49    1.25
  -2   4  -6    1.86    2.03
  -2  -4  -6   -0.71    3.61
   2   4   7   21.23    7.70
   2  -4   7   23.69    8.20
  -2   4  -7   24.37    8.37
  -2   4  -7   41.95    7.80
  -2  -4  -7   32.16   11.75
   2   4   8   30.68    6.01
   2  -4   8   28.59    5.37
  -2   4  -8   33.04   10.87
  -2  -4  -8   43.03    8.71
   2   4   9    3.51    4.02
   2  -4   9    9.32    5.91
  -2   4  -9   12.18    8.20
  -2  -4  -9   15.76    4.96
   2   4  10   -7.83    3.71
   2  -4  10    0.84    3.44
  -2   4 -10   -0.20    5.47
  -2  -4 -10    3.11    4.22
   2   5 -10    3.31    3.81
  -2   5  10    2.19    3.17
  -2  -5  10    2.06    2.36
   2   5  -9   -1.25    3.17
  -2   5   9    5.91    4.69
  -2   5   9   -2.80    2.43
  -2  -5   9    7.09    5.27
   2  -5  -9    3.17    2.13
   2   5  -8    1.22    1.55
  -2   5   8    0.07    3.00
  -2   5   8    4.42    3.58
  -2  -5   8    0.20    2.46
   2   5  -8   -0.20    1.92
   2  -5  -8   -1.42    1.99
   2   5  -7  263.12   22.88
  -2   5   7  239.50   20.82
  -2   5   7  271.22   24.27
  -2  -5   7  250.06   23.32
   2   5  -7  259.14   29.13
   2  -5  -7  264.00   22.51
   2   5  -6    2.03    2.06
  -2   5   6    3.78    2.57
  -2   5   6    6.48    2.40
  -2  -5   6    1.55    1.22
   2   5  -6    3.48    1.25
   2  -5  -6    4.39    1.72
   2   5  -5    6.31    2.43
  -2   5   5    1.92    1.86
  -2   5   5    8.67    3.11
  -2  -5   5   -3.21    2.26
   2  -5  -5    2.26    0.88
  -2  -5   5    3.68    1.65
   2   5  -4   40.87    6.24
  -2   5   4   45.12    3.61
  -2   5   4   42.86    6.48
  -2  -5   4   39.79    7.02
   2  -5  -4   42.32    5.97
  -2  -5   4   42.80    5.54
   2   5  -3 1291.24   44.11
  -2   5   3 1239.84   41.72
  -2   5   3 1275.38   43.57
  -2  -5   3 1272.07   43.27
   2  -5  -3 1341.90   44.92
  -2  -5   3 1260.76   42.02
   2  -5  -2   22.34    2.70
   2   5  -2   18.06    2.60
  -2   5   2   23.25    3.07
  -2  -5   2   26.22    3.48
   2  -5  -2   17.18    2.63
  -2  -5   2   18.63    1.45
   2  -5  -1  155.69    8.17
   2   5  -1  155.42    8.51
  -2   5   1  153.47    8.67
  -2  -5   1  158.49    8.88
  -2  -5   1  146.14    7.70
   2  -5  -1  152.66    8.10
   2  -5   0   45.70    3.04
   2   5   0   46.20    3.81
  -2   5   0   39.49    3.58
  -2  -5   0   51.07    3.54
  -2  -5   0   47.49    3.07
   2  -5   0   46.85    6.68
   2   5   1 1651.06   70.20
   2  -5   1 1763.58   73.04
  -2   5  -1 1625.64   67.64
  -2  -5  -1 1621.73   67.81
  -2  -5  -1 1585.38   66.12
   2  -5   1 1582.92   71.11
   2   5   2  148.37    8.34
   2  -5   2  144.15    7.56
   2   5   2  131.32    7.29
  -2   5  -2  149.85    7.83
  -2  -5  -2  137.64   17.99
   2  -5   2  143.17    7.63
   2   5   3  340.28   12.62
   2  -5   3  339.67   12.08
  -2   5  -3  339.64   12.76
   2   5   3  320.09   11.04
  -2  -5  -3  332.38   14.61
   2  -5   3  337.14   13.60
   2   5   4   -2.63    2.26
   2  -5   4   -0.24    1.28
  -2   5  -4    2.57    1.15
  -2  -5  -4    0.95    1.45
   2  -5   4    4.08    2.94
   2   5   5  369.71   16.47
   2  -5   5  360.16   15.73
  -2   5  -5  400.08   17.25
  -2  -5  -5  382.70   17.65
   2  -5   5  407.85   19.37
   2   5   6   29.80    6.01
   2  -5   6   25.95    5.03
  -2   5  -6   30.04    6.82
  -2   5  -6   31.83    7.02
  -2  -5  -6   27.95    7.90
   2   5   7  115.06   10.77
   2  -5   7  102.40    9.62
  -2   5  -7  118.77   14.55
  -2   5  -7  132.17   25.99
  -2  -5  -7  118.97   20.05
   2   5   8    4.59    4.79
   2  -5   8    6.68    4.86
  -2   5  -8   10.33    6.24
  -2  -5  -8   10.06    6.55
   2   5   9    7.49    6.41
   2  -5   9   -4.05    2.84
  -2   5  -9    7.32    6.28
  -2  -5  -9   -1.92    4.76
   2   5  10   -3.34    3.75
   2  -5  10    2.90    2.70
  -2   5 -10   -1.42    5.57
  -2  -5 -10   -0.88    5.13
   2   6 -10   -0.84    3.88
  -2   6  10    2.46    3.07
  -2  -6  10    4.05    4.22
   2   6  -9   10.43    3.65
  -2   6   9    6.89    5.20
  -2  -6   9   17.75    5.20
   2  -6  -9    6.41    4.69
   2   6  -8   26.46    5.43
  -2   6   8   20.69    4.46
  -2   6   8   27.41    6.41
  -2  -6   8   23.19    5.60
   2   6  -8   16.57    4.15
   2  -6  -8   23.79    4.42
   2   6  -7    3.92    2.16
  -2   6   7   -2.19    2.53
  -2   6   7   -1.72    2.40
  -2  -6   7   -3.78    2.26
   2   6  -7    3.88    1.76
   2  -6  -7    4.39    1.76
  -2   6   6   22.71    5.23
  -2   6   6   18.87    4.35
  -2  -6   6   12.15    3.38
   2   6  -6   12.42    3.11
   2  -6  -6   13.67    3.07
   2   6  -5   13.40    2.46
  -2   6   5   13.53    2.50
  -2   6   5   15.29    2.84
  -2  -6   5   16.37    2.80
   2  -6  -5   14.78    3.27
  -2  -6   5   16.20    2.63
   2   6  -4  497.96   20.96
  -2   6   4  477.81   20.12
  -2   6   4  492.76   23.19
  -2  -6   4  467.75   20.12
   2  -6  -4  535.56   22.44
  -2  -6   4  481.25   20.12
   2   6  -3  392.02   14.18
  -2   6   3  377.10   14.18
  -2   6   3  375.24   14.58
  -2  -6   3  394.11   14.72
   2  -6  -3  395.26   14.14
  -2  -6   3  386.82   13.67
   2  -6  -2  331.03   20.76
   2   6  -2  315.84   11.75
  -2   6   2  339.94   13.26
  -2  -6   2  313.38   11.95
   2  -6  -2  329.58   11.85
  -2  -6   2  302.71   10.77
   2  -6  -1   55.62    6.18
   2   6  -1   56.23    4.52
  -2   6   1   52.28    4.35
  -2  -6   1   51.30    3.68
  -2  -6   1   53.53    5.94
   2  -6  -1   57.71    3.98
   2  -6   0  614.91   25.82
   2   6   0  599.62   25.92
  -2   6   0  645.82   27.71
  -2  -6   0  636.14   27.81
  -2  -6   0  644.88   27.41
   2  -6   0  627.80   27.81
   2   6   1  202.91   10.60
   2  -6   1  197.78    9.42
  -2   6  -1  190.89   10.40
  -2  -6  -1  195.82   10.36
  -2  -6  -1  190.08   10.43
   2  -6   1  194.00   10.73
   2   6   2  511.90   18.29
   2  -6   2  472.68   16.13
   2   6   2  460.19   15.93
  -2   6  -2  483.08   17.42
  -2  -6  -2  475.45   17.08
   2  -6   2  498.20   18.06
   2   6   3   -2.33    2.09
   2  -6   3    2.09    0.81
  -2   6  -3    2.06    0.68
   2   6   3    1.86    0.41
  -2  -6  -3   -2.60    2.33
   2  -6   3    0.00    2.36
   2   6   4   39.35    3.58
   2  -6   4   39.05    2.94
  -2   6  -4   43.07    6.48
   2   6   4   40.47    2.43
  -2  -6  -4   37.87    6.45
   2  -6   4   51.13    6.01
   2   6   5  181.24    9.35
   2  -6   5  161.67    7.66
  -2   6  -5  191.06    8.91
  -2  -6  -5  184.11   24.81
   2  -6   5  189.04   10.94
   2   6   6  210.17   12.29
   2  -6   6  205.07   11.31
  -2   6  -6  241.89   13.03
  -2  -6  -6  219.95   30.65
   2  -6   6  230.45   14.78
   2   6   7    4.66    3.71
   2  -6   7    0.71    1.49
  -2   6  -7    1.52    1.99
  -2   6  -7   -1.79    4.12
  -2  -6  -7   -3.38    4.02
   2   6   8    8.20    5.97
   2  -6   8    4.02    2.84
  -2   6  -8  -11.21    4.66
  -2  -6  -8   -6.21    4.73
   2   6   9    7.26    6.18
   2  -6   9    8.40    6.45
  -2   6  -9   13.97    6.75
  -2  -6  -9   21.03    7.22
   2   6  10    4.76    5.00
   2  -6  10   -3.54    2.63
  -2   6 -10   -0.41    5.30
  -2  -6 -10    5.27    4.22
   2   7 -10    0.71    2.16
  -2   7  10   -3.11    3.11
  -2  -7  10    4.08    3.14
   2   7  -9   -1.65    3.54
  -2   7   9   11.07    4.73
  -2   7   9    5.81    5.40
  -2  -7   9    3.34    3.54
   2  -7  -9    5.13    3.78
   2   7  -8    7.90    4.25
  -2   7   8   12.62    6.35
  -2   7   8    8.44    4.66
  -2  -7   8    9.59    5.20
   2  -7  -8   13.60    6.24
   2   7  -7   27.91    5.67
  -2   7   7   23.79    4.05
  -2   7   7   27.00    4.76
  -2  -7   7   32.94    4.96
   2   7  -7   23.56    4.56
   2  -7  -7   25.11    4.12
   2   7  -6   17.85    4.46
  -2   7   6   22.78    5.60
  -2  -7   6   18.80    5.00
   2  -7  -6   19.85    4.22
  -2  -7   6   25.01    5.13
   2   7  -5    2.36    1.22
  -2   7   5    0.44    1.92
  -2   7   5    5.64    1.52
  -2  -7   5    1.82    2.43
   2  -7  -5    3.14    1.55
  -2  -7   5    4.86    1.08
   2   7  -4  111.34   15.83
  -2   7   4  115.33    7.16
  -2   7   4  124.71   16.98
  -2  -7   4  126.40   16.44
   2  -7  -4  114.11    8.17
  -2  -7   4  115.43    7.05
   2   7  -3  415.68   17.62
  -2   7   3  402.85   16.81
  -2   7   3  426.58   19.31
  -2  -7   3  408.86   18.43
   2  -7  -3  425.87   19.07
  -2  -7   3  394.04   16.61
   2  -7  -2  136.02    6.99
   2   7  -2  128.25    8.47
  -2   7   2  131.80    7.59
  -2  -7   2  118.87    7.22
   2  -7  -2  122.28    6.65
  -2  -7   2  122.25    6.28
   2  -7  -1   67.37    3.58
   2   7  -1   71.92   11.95
  -2   7   1   69.39    5.33
  -2  -7   1   63.25    4.52
  -2  -7   1   70.94    8.91
   2  -7  -1   70.91    4.32
   2  -7   0  863.14   28.79
   2   7   0  853.66   29.67
  -2   7   0  893.25   33.68
  -2  -7   0  935.34   31.79
  -2  -7   0  887.99   30.21
   2  -7   0  895.98   30.78
   2   7   1  588.38   20.79
   2  -7   1  596.48   19.98
  -2   7  -1  595.06   21.20
  -2  -7  -1  557.97   19.27
  -2  -7  -1  562.49   20.93
   2  -7   1  600.70   22.21
   2   7   2   39.56    6.65
   2  -7   2   35.27    2.06
   2   7   2   31.29    3.61
  -2   7  -2   33.85    5.50
  -2  -7  -2   34.22    4.08
   2  -7   2   30.65    3.11
   2   7   3  286.21   12.69
   2  -7   3  268.56   11.37
  -2   7  -3  258.33   14.21
   2   7   3  268.29   17.75
  -2  -7  -3  256.71   20.01
   2  -7   3  261.77   12.15
   2   7   4  208.58   12.45
   2  -7   4  192.51   10.90
  -2   7  -4  230.79   13.40
   2   7   4  177.19    9.86
  -2  -7  -4  191.16   11.68
   2  -7   4  193.87   11.85
   2   7   5   -2.43    2.50
   2  -7   5    2.80    1.38
  -2   7  -5    1.89    0.95
  -2  -7  -5    3.38    3.31
   2  -7   5    3.75    3.38
   2   7   6   10.97    4.59
   2  -7   6   12.02    4.05
  -2   7  -6    8.17    3.34
  -2  -7  -6   24.06    4.49
   2  -7   6   19.07    7.09
   2   7   7   14.65    6.95
   2  -7   7   12.25    5.54
  -2   7  -7   13.10    5.70
  -2   7  -7   13.74    6.68
  -2  -7  -7    4.66    4.76
   2   7   8   18.43    6.14
   2  -7   8    9.82    5.03
  -2   7  -8   18.93    4.22
  -2  -7  -8   25.48    6.82
   2   7   9   10.33    4.66
   2  -7   9    7.56    5.67
  -2   7  -9   -9.25    5.43
  -2  -7  -9   -1.38    4.76
   2   8 -10    6.51    2.57
  -2   8  10   -2.36    3.14
  -2  -8  10   -2.67    3.00
   2   8  -9   23.86    7.32
  -2   8   9   16.50    5.57
  -2  -8   9   27.41    7.76
   2  -8  -9   18.60    5.33
   2   8  -8    5.67    3.34
  -2   8   8    5.50    3.88
  -2   8   8   -1.42    2.67
  -2  -8   8    3.31    2.97
   2  -8  -8    4.08    2.30
   2   8  -7    5.00    2.84
  -2   8   7    4.32    3.14
  -2   8   7    0.84    2.46
  -2  -8   7    5.91    2.73
   2   8  -7    4.22    2.16
   2  -8  -7    4.19    1.96
   2   8  -6   85.69   14.41
  -2   8   6   81.20    8.10
  -2   8   6   88.70   14.51
  -2  -8   6   76.14    7.97
   2  -8  -6   81.07   12.66
  -2  -8   6   71.21    7.22
   2   8  -5  302.54   21.23
  -2   8   5  293.90   20.82
  -2   8   5  305.92   23.19
  -2  -8   5  306.12   21.47
   2  -8  -5  324.21   23.79
  -2  -8   5  283.57   20.42
   2   8  -4  114.18   15.49
  -2   8   4  117.82    7.26
  -2   8   4  135.00    9.32
  -2  -8   4  127.81    8.67
   2  -8  -4  122.25    7.63
  -2  -8   4  110.06    6.85
   2   8  -3    5.13    1.49
  -2   8   3    7.63    1.22
  -2   8   3    8.10    3.00
   2  -8  -3    5.70    1.38
   2  -8  -2   74.29    8.00
   2   8  -2   81.31    4.79
  -2   8   2   82.82   10.90
  -2  -8   2   78.81    5.03
   2  -8  -2   92.27    7.73
  -2  -8   2   77.59    4.46
   2  -8  -1 1452.03   47.99
   2   8  -1 1425.87   48.03
  -2   8   1 1465.56   53.77
  -2  -8   1 1438.43   48.57
  -2  -8   1 1439.17   48.20
   2  -8  -1 1440.69   48.91
   2  -8   0  246.92    8.64
   2   8   0  248.85    9.89
  -2   8   0  258.57   10.70
  -2  -8   0  254.89   10.16
  -2  -8   0  255.49    9.65
   2  -8   0  257.76   10.19
   2   8   1  253.60    9.82
   2  -8   1  239.87    8.20
   2   8   1  260.29   10.46
  -2   8  -1  258.97   11.14
  -2  -8  -1  266.56   10.50
   2  -8   1  251.58   10.26
   2   8   2    0.30    1.79
   2  -8   2    2.90    0.88
   2   8   2    0.17    0.74
  -2  -8  -2    2.67    2.06
   2  -8   2    0.51    2.16
   2   8   3  670.49   30.58
   2  -8   3  620.10   28.05
  -2   8  -3  645.72   27.98
   2   8   3  645.45   26.87
  -2  -8  -3  632.02   27.57
   2  -8   3  629.45   26.66
   2   8   4  109.66    7.19
   2  -8   4   91.53   11.24
  -2   8  -4  103.01   15.29
   2   8   4   85.52    5.87
  -2  -8  -4  103.51    7.32
   2  -8   4  100.21    7.29
   2   8   5  139.09   14.21
   2  -8   5  117.49    8.64
  -2   8  -5  126.63   18.97
  -2  -8  -5  118.30    9.75
   2  -8   5  129.23   11.10
   2   8   6    1.62    3.14
   2  -8   6    0.03    1.38
  -2   8  -6    0.54    1.32
  -2  -8  -6   -4.49    3.65
   2  -8   6    4.25    3.88
   2   8   7   34.53    4.66
   2  -8   7   21.63    3.48
  -2   8  -7   24.20    4.59
   2  -8   7   36.32    6.45
   2   8   8   -0.61    3.51
   2  -8   8    6.62    4.22
  -2   8  -8   -2.53    2.09
  -2   8  -8    9.69    5.43
  -2  -8  -8   -0.41    4.42
   2   8   9    6.04    5.54
   2  -8   9    7.59    5.70
  -2   8  -9   -0.54    5.10
  -2  -8  -9   15.26    6.68
   2   9  -9    7.46    5.57
  -2   9   9    7.29    6.01
  -2  -9   9    1.49    3.27
   2  -9  -9    2.67    2.80
   2   9  -8   12.08    6.55
  -2   9   8    5.50    3.68
  -2   9   8   15.36    7.63
  -2  -9   8    6.99    3.61
   2  -9  -8    5.70    3.07
   2   9  -7    1.28    3.24
  -2   9   7   -1.76    2.40
  -2   9   7    6.92    4.96
  -2  -9   7    3.14    2.26
   2  -9  -7    1.52    1.25
  -2  -9   7   -0.98    2.33
   2   9  -6  331.06   30.58
  -2   9   6  290.39   26.12
  -2   9   6  318.41   28.99
  -2  -9   6  308.85   27.71
   2  -9  -6  323.77   28.72
  -2  -9   6  296.64   26.53
   2   9  -5   31.25    8.78
  -2   9   5   30.24    8.00
  -2   9   5   35.67    7.05
  -2  -9   5   40.74    5.27
   2  -9  -5   38.88    5.87
  -2  -9   5   35.30    8.94
   2   9  -4  105.57   15.05
  -2   9   4  120.66    6.24
  -2   9   4  117.08    7.49
  -2  -9   4  110.64    6.45
   2  -9  -4  134.33    7.56
  -2  -9   4  117.93    6.28
   2   9  -3    9.86    1.96
  -2   9   3    7.19    1.25
  -2   9   3    6.24    3.04
  -2  -9   3    2.70    1.55
   2  -9  -3    3.92    1.11
   2  -9  -2  754.97   36.65
   2   9  -2  749.91   32.57
  -2   9   2  757.77   32.10
  -2  -9   2  730.47   30.41
   2  -9  -2  772.22   31.83
  -2  -9   2  688.52   31.42
   2  -9  -1  103.28    8.37
   2   9  -1  114.82   12.12
  -2   9   1  125.55   14.82
  -2  -9   1  111.99    7.90
  -2  -9   1  114.55    5.94
   2  -9  -1  111.07    6.01
   2  -9   0   45.50    2.40
   2   9   0   44.11    3.75
  -2   9   0   39.02    6.24
  -2  -9   0   45.56    3.92
  -2  -9   0   46.98    6.75
   2  -9   0   43.98    3.44
   2   9   1   31.89    2.84
   2  -9   1   28.11    2.06
   2   9   1   35.27    4.35
  -2   9  -1   34.63    6.28
  -2  -9  -1   30.11    4.69
   2  -9   1   33.82    3.78
   2   9   2  578.93   25.01
   2  -9   2  574.47   23.22
   2   9   2  561.58   23.96
  -2   9  -2  594.56   25.79
  -2  -9  -2  565.93   24.20
   2  -9   2  582.41   25.14
   2   9   3   80.16    6.55
   2  -9   3   74.79    4.49
  -2   9  -3   65.58    9.21
   2   9   3   68.24    9.28
  -2  -9  -3   69.63    5.97
   2  -9   3   83.23    6.85
   2   9   4   39.22    5.13
   2  -9   4   44.11    4.29
  -2   9  -4   38.88    7.12
   2   9   4   37.80    3.85
  -2  -9  -4   34.49    4.76
   2  -9   4   32.33    5.33
   2  -9   5    2.13    1.32
  -2   9  -5    4.89    1.42
  -2  -9  -5   -3.14    3.34
   2  -9   5    0.34    3.51
   2   9   6   27.30    9.99
   2  -9   6   19.98    7.02
  -2   9  -6   15.39    5.64
  -2  -9  -6   19.91    7.59
   2  -9   6   27.00    9.89
   2   9   7   23.25    3.95
   2  -9   7   14.85    2.30
  -2   9  -7   14.75    2.23
  -2  -9  -7   17.79    4.59
   2  -9   7   26.06    5.60
   2   9   8    3.11    2.33
   2  -9   8   -2.63    2.13
  -2   9  -8    3.48    2.16
  -2   9  -8    9.15    5.97
  -2  -9  -8    8.71    6.45
   2   9   9   -1.45    3.51
   2  -9   9    6.95    6.14
  -2   9  -9    4.39    4.76
  -2  -9  -9    7.36    3.58
   2  10  -9   -0.30    3.54
  -2  10   9    3.38    4.22
  -2 -10   9    2.67    3.07
   2 -10  -9    1.18    2.73
   2  10  -8    3.07    2.19
  -2  10   8   -1.59    2.70
  -2  10   8    0.24    2.84
  -2 -10   8    3.88    3.61
   2 -10  -8   -1.01    2.73
   2  10  -7   -2.73    2.94
  -2  10   7    1.59    2.53
  -2  10   7    3.00    3.24
  -2 -10   7    2.80    2.26
   2 -10  -7    4.39    2.57
  -2 -10   7    2.23    2.46
   2  10  -6    0.57    1.35
  -2  10   6    0.61    2.19
  -2  10   6    1.72    3.11
  -2 -10   6    3.54    1.96
   2 -10  -6    2.60    1.42
  -2 -10   6    1.49    1.76
   2  10  -5  116.58   18.09
  -2  10   5  107.29    6.55
  -2  10   5  121.98   15.22
  -2 -10   5  111.68   16.91
   2 -10  -5  113.40   16.30
  -2 -10   5  119.92   11.51
   2  10  -4    0.88    0.84
  -2  10   4    1.35    1.49
  -2  10   4    6.01    3.58
  -2 -10   4    0.47    1.08
   2 -10  -4    0.14    1.55
  -2 -10   4   -1.05    1.52
   2  10  -3    9.08    1.76
  -2  10   3    2.03    3.04
  -2 -10   3    1.62    2.50
   2 -10  -3    7.80    1.82
  -2 -10   3    5.37    1.18
   2 -10  -2  140.03    8.13
   2  10  -2  149.08    7.43
  -2  10   2  154.38    9.05
  -2 -10   2  135.37    7.59
   2 -10  -2  148.54    9.25
  -2 -10   2  126.50    6.31
   2 -10  -1  192.75    8.64
   2  10  -1  198.96    9.45
  -2  10   1  184.28    9.35
  -2 -10   1  200.45    9.86
  -2 -10   1  191.37   20.69
   2 -10  -1  213.64   10.13
   2  10   0   21.06    2.84
  -2  10   0   26.43    4.12
  -2 -10   0   25.48    3.34
  -2 -10   0   20.39    4.25
   2 -10   0   31.59    3.71
   2  10   1   -0.88    1.69
   2  10   1    4.83    2.46
  -2  10  -1    3.58    2.03
  -2 -10  -1   -0.30    2.09
   2 -10   1   -0.44    2.19
   2  10   2  556.38   30.21
   2 -10   2  534.92   28.32
   2  10   2  537.82   34.80
  -2  10  -2  535.49   29.30
  -2 -10  -2  512.88   28.76
   2 -10   2  517.81   28.89
   2  10   3  194.17   11.41
   2 -10   3  213.14   11.64
  -2  10  -3  218.17   13.03
   2  10   3  208.78   12.56
  -2 -10  -3  211.75   12.93
   2 -10   3  212.50   13.20
   2  10   4    9.72    3.51
   2 -10   4    3.21    1.25
  -2  10  -4    9.92    3.21
   2  10   4   10.53    3.31
  -2 -10  -4    5.81    3.34
   2 -10   4    6.08    3.68
   2  10   5    3.54    3.71
   2 -10   5   -0.07    1.08
  -2  10  -5   -1.38    2.67
  -2 -10  -5   -1.45    3.48
   2 -10   5    3.51    3.48
   2  10   6  119.51   14.41
   2 -10   6  111.95   13.16
  -2  10  -6  120.09   24.13
  -2 -10  -6  112.36   13.87
   2 -10   6  131.46   16.23
   2  10   7    1.15    2.84
   2 -10   7    1.79    0.98
  -2  10  -7    5.97    3.31
  -2 -10  -7    2.80    4.29
   2 -10   7    0.78    4.22
   2  10   8    1.82    2.13
   2 -10   8    3.41    2.70
  -2  10  -8    3.81    2.46
  -2 -10  -8    0.34    3.85
   2  10   9    1.42    3.44
   2 -10   9   -1.15    2.26
  -2  10  -9    6.11    7.22
  -2 -10  -9    3.85    3.71
   2  11  -9   -2.13    3.48
  -2  11   9    2.90    4.02
  -2 -11   9    4.42    4.19
   2 -11  -9    2.94    2.94
   2  11  -8   36.82   10.19
  -2  11   8   43.44   10.16
  -2  11   8   48.53   11.85
  -2 -11   8   32.13    7.93
   2 -11  -8   32.40    8.44
   2  11  -7   14.01    6.75
  -2  11   7   12.32    6.01
  -2  11   7   14.75   13.53
  -2 -11   7    9.86    4.56
   2 -11  -7    9.28    4.83
  -2 -11   7    9.72    4.76
   2  11  -6   44.25    7.73
  -2  11   6   50.96    6.58
  -2  11   6   52.92    8.03
  -2 -11   6   49.51    6.89
   2 -11  -6   45.02    6.18
  -2 -11   6   36.82    5.16
   2  11  -5    4.83    2.23
  -2  11   5    5.27    2.50
  -2  11   5    2.84    3.34
  -2 -11   5    4.56    3.44
   2 -11  -5    7.73    3.41
  -2 -11   5    3.65    1.35
   2  11  -4  402.99   28.65
  -2  11   4  409.43   28.28
  -2  11   4  437.38   31.05
  -2 -11   4  417.13   29.03
   2 -11  -4  444.20   30.48
  -2 -11   4  389.89   28.01
   2 -11  -3  172.23    9.89
   2  11  -3  161.33   15.02
  -2  11   3  170.91    9.35
  -2 -11   3  146.18    8.47
  -2 -11   3  159.14    7.90
   2 -11  -2  492.16   26.43
   2  11  -2  524.79   28.96
  -2  11   2  505.96   28.32
  -2 -11   2  482.33   26.70
   2 -11  -2  554.49   30.38
  -2 -11   2  492.83   27.00
   2 -11  -1   -1.32    0.51
   2  11  -1    2.60    1.86
  -2  11   1   -3.44    3.07
  -2 -11   1    2.50    1.49
  -2 -11   1    1.05    1.35
   2 -11  -1   -2.43    2.23
   2  11   0  141.45    8.64
   2  11   0  131.36   18.87
  -2  11   0  141.35    9.42
  -2 -11   0  130.62   19.71
   2 -11   0  130.72    8.20
   2  11   1  297.62   18.09
   2  11   1  308.85   17.38
  -2  11  -1  313.04   18.26
  -2 -11  -1  293.87   16.98
   2 -11   1  301.53   19.24
   2  11   2  550.14   29.97
   2  11   2  545.55   30.24
  -2  11  -2  562.12   31.39
  -2 -11  -2  499.78   32.47
   2 -11   2  571.77   31.59
   2  11   3   59.06    9.52
   2 -11   3   37.09    5.10
  -2  11  -3   51.84    8.57
   2  11   3   44.35    6.55
  -2 -11  -3   51.47    5.74
   2 -11   3   55.28    6.62
   2  11   4    2.40    2.50
   2 -11   4    1.15    0.88
  -2  11  -4   -1.79    2.90
   2  11   4    1.45    1.11
  -2 -11  -4   -1.49    3.07
   2 -11   4   -5.70    3.24
   2  11   5   28.11    4.22
   2 -11   5   27.41    4.76
  -2  11  -5   35.64    5.37
   2  11   5   37.63    4.22
  -2 -11  -5   33.35    4.96
   2 -11   5   27.27    5.57
   2  11   6  105.91   15.26
   2 -11   6   78.10   14.21
  -2  11  -6   96.26   20.66
  -2 -11  -6  107.36   14.18
   2 -11   6   99.36   12.76
   2  11   7    0.07    1.25
   2 -11   7    3.14    2.13
  -2  11  -7    4.12    3.11
  -2 -11  -7   -1.11    3.98
   2 -11   7    5.64    4.69
   2  11   8    3.07    3.85
   2 -11   8    1.32    2.30
  -2  11  -8   -1.76    2.77
  -2 -11  -8   -5.03    3.98
   2  11   9    2.84    3.98
  -2  11  -9    8.20    6.24
  -2 -11  -9    9.08    4.46
   2  12  -9    5.64    4.56
  -2  12   9    2.50    2.36
  -2 -12   9   12.42    4.22
   2 -12  -9    1.28    2.03
   2  12  -8   11.10    3.61
  -2  12   8   20.79    6.18
  -2  12   8   12.56    5.10
  -2 -12   8   27.03    6.78
   2 -12  -8   27.51    6.89
   2  12  -7    9.52    4.56
  -2  12   7    3.71    3.88
  -2  12   7    5.81    3.85
  -2 -12   7   -0.51    3.14
   2 -12  -7    6.38    3.85
  -2 -12   7    1.82    2.13
   2  12  -6   22.31    4.56
  -2  12   6   24.06    3.24
  -2  12   6   19.58    4.73
  -2 -12   6   15.93    4.12
   2 -12  -6   23.79    3.75
  -2 -12   6   19.07    3.38
   2  12  -5   35.51    5.33
  -2  12   5   41.01    4.73
  -2  12   5   50.39    6.85
  -2 -12   5   38.17    7.16
   2 -12  -5   38.48    6.68
  -2 -12   5   38.27    4.42
   2  12  -4  389.92   22.14
  -2  12   4  391.41   21.30
  -2  12   4  409.06   22.71
  -2 -12   4  413.11   36.99
   2 -12  -4  439.30   25.14
  -2 -12   4  387.36   20.49
   2 -12  -3    7.09    1.96
   2  12  -3   10.09    3.27
  -2  12   3   18.06    5.94
  -2 -12   3   16.77    5.23
   2 -12  -3   14.04    4.73
  -2 -12   3    6.92    2.60
   2 -12  -2   12.08    2.46
   2  12  -2   14.38    2.50
  -2  12   2    9.72    3.65
  -2 -12   2   10.43    3.14
   2 -12  -2   16.54    3.68
  -2 -12   2   13.16    2.57
   2  12  -1  215.33   12.66
  -2  12   1  222.92   13.43
  -2 -12   1  212.63   15.05
  -2 -12   1  224.24   13.06
   2 -12  -1  224.31   13.43
   2  12   0  530.09   28.92
   2  12   0  545.11   30.71
  -2  12   0  509.50   28.96
  -2 -12   0  501.17   30.27
   2 -12   0  533.26   31.35
   2  12   1    8.84    2.26
  -2  12  -1    6.01    1.92
  -2 -12  -1   10.60    2.09
   2 -12   1    9.79    2.94
   2  12   2   -0.88    1.86
   2  12   2   -1.49    2.40
  -2  12  -2   -7.02    3.44
  -2 -12  -2    2.73    1.22
   2 -12   2    0.03    2.70
   2  12   3   47.72    4.62
  -2  12  -3   46.47    7.76
   2  12   3   49.14    6.14
  -2 -12  -3   44.28    4.79
   2 -12   3   38.41    4.79
   2  12   4  131.43    8.44
   2 -12   4  106.62    5.91
  -2  12  -4  117.45   20.08
   2  12   4   89.30   13.84
  -2 -12  -4  103.75   16.00
   2 -12   4  113.88   10.67
   2  12   5    1.89    1.92
   2 -12   5   -0.64    1.15
  -2  12  -5    0.64    1.38
   2  12   5    1.45    1.65
  -2 -12  -5   -3.92    3.68
   2 -12   5    3.44    3.98
   2  12   6    0.64    3.00
   2 -12   6    0.44    1.32
  -2  12  -6   -0.84    3.04
  -2 -12  -6   -3.44    3.61
   2 -12   6    0.03    4.12
   2  12   7   -0.98    3.04
   2 -12   7    1.15    1.79
  -2  12  -7    7.26    4.46
  -2 -12  -7   -0.37    4.12
   2 -12   7    4.08    3.27
   2  12   8    2.80    4.76
  -2  12  -8    4.08    3.17
  -2 -12  -8   -2.84    4.02
   2 -12   8    1.92    4.69
   2  13  -8    4.42    4.83
  -2  13   8    1.42    3.17
  -2  13   8   11.71    4.66
  -2 -13   8    4.39    5.06
   2 -13  -8    1.65    2.73
   2  13  -7    7.16    4.76
  -2  13   7    1.62    2.70
  -2  13   7    3.68    3.11
  -2 -13   7    0.20    3.11
   2 -13  -7    4.29    3.07
  -2 -13   7    3.65    3.11
   2  13  -6    2.53    2.09
  -2  13   6   -0.24    1.99
  -2  13   6   -1.11    3.07
  -2 -13   6   -3.07    3.21
   2 -13  -6   -0.57    3.07
  -2 -13   6   -0.54    1.99
   2  13  -5   -0.30    2.33
  -2  13   5    3.71    2.30
  -2  13   5    3.54    3.54
  -2 -13   5   16.20    8.27
   2 -13  -5   11.04    4.89
  -2 -13   5    2.53    2.50
   2  13  -4   22.68    3.75
  -2  13   4   20.55    3.00
  -2  13   4   18.33    6.99
  -2 -13   4   21.90    5.13
   2 -13  -4   25.95    4.15
  -2 -13   4   19.51    6.82
   2 -13  -3   26.90    6.11
   2  13  -3   37.70    7.09
  -2  13   3   41.65    8.30
  -2 -13   3   40.50    8.37
   2 -13  -3   36.89    7.80
  -2 -13   3   26.22    5.13
   2 -13  -2   17.31    5.27
   2  13  -2   21.57    6.14
  -2  13   2   33.75   10.06
  -2 -13   2   21.40    6.24
   2 -13  -2   27.30    7.83
  -2 -13   2   32.40    9.05
   2  13  -1   94.43    5.67
   2  13  -1   96.16    6.48
  -2  13   1   91.87   10.53
  -2 -13   1   90.96   14.65
   2 -13  -1   86.64    5.64
   2  13   0   87.35   14.21
   2  13   0   79.92   13.43
  -2  13   0   89.17   14.07
  -2 -13   0   86.17   12.59
   2 -13   0   77.15    5.67
   2  13   1   60.08    5.74
   2  13   1   56.20    8.98
  -2  13  -1   61.12   10.77
  -2 -13  -1   55.79    9.25
   2 -13   1   57.44    6.31
   2  13   2    6.04    2.30
   2  13   2   11.51    3.38
  -2  13  -2   14.28    5.27
  -2 -13  -2    3.71    1.65
   2 -13   2   13.37    4.69
   2  13   3   89.88    6.18
  -2  13  -3   85.83   13.70
   2  13   3   76.28   10.67
  -2 -13  -3   69.83   11.54
   2 -13   3   82.15    6.55
   2  13   4  176.48   16.10
  -2  13  -4  202.91   24.17
   2  13   4  172.06   15.76
  -2 -13  -4  199.33   18.70
   2 -13   4  189.85   17.85
   2  13   5   28.22    5.70
  -2  13  -5   35.27    7.09
   2  13   5   21.09    4.49
  -2 -13  -5   45.43    7.02
   2 -13   5   38.88    6.82
   2  13   6   12.45    7.09
  -2  13  -6   11.98    6.62
  -2 -13  -6   12.45    6.85
   2 -13   6    3.41    4.62
   2  13   7   -4.49    3.11
  -2  13  -7   -2.33    3.51
  -2 -13  -7    6.31    4.69
   2 -13   7    1.35    3.95
   2  13   8    5.43    5.81
  -2  13  -8    4.19    4.32
  -2 -13  -8   18.97    5.50
   2 -13   8   13.94    5.40
   2  14  -8    4.56    4.42
  -2  14   8    0.14    2.70
  -2 -14   8   -1.15    3.81
   2 -14  -8    6.99    3.78
   2  14  -7    5.81    4.46
  -2  14   7    1.72    2.97
  -2  14   7   -2.26    3.11
  -2 -14   7   -5.60    3.38
   2 -14  -7   -0.03    3.17
  -2 -14   7   -0.34    2.67
   2  14  -6  104.49   24.54
  -2  14   6  114.75   20.52
  -2  14   6  113.74   24.06
  -2 -14   6   95.68   17.58
   2 -14  -6  108.98   24.81
  -2 -14   6  122.01   21.90
   2  14  -5    2.16    1.62
  -2  14   5    1.15    1.76
  -2  14   5   -0.57    3.51
  -2 -14   5   -0.84    3.41
   2 -14  -5    1.79    2.87
  -2 -14   5   -3.24    2.23
   2 -14  -4   68.99   12.18
   2  14  -4   83.87   13.37
  -2  14   4  107.33   10.77
  -2 -14   4   86.50    8.88
   2 -14  -4   92.71    9.05
  -2 -14   4   92.88    9.05
   2 -14  -3    2.90    1.22
   2  14  -3    2.87    1.42
  -2  14   3    1.92    2.26
  -2 -14   3    3.71    3.54
   2 -14  -3    7.73    3.14
  -2 -14   3   11.44    4.39
   2  14  -2  327.05   17.42
  -2  14   2  358.70   20.08
   2 -14  -2  367.21   32.70
  -2 -14   2  343.21   18.70
   2  14  -1   -0.54    1.76
   2  14  -1   -6.14    3.71
  -2  14   1    7.90    3.95
  -2 -14   1   -0.30    1.79
   2 -14  -1   -6.04    2.94
   2  14   0  484.33   33.21
   2  14   0  507.98   38.64
  -2  14   0  469.31   33.08
  -2 -14   0  510.99   35.34
   2 -14   0  499.99   34.26
   2  14   1   17.25    4.83
   2  14   1   16.17    5.27
  -2  14  -1    9.92    3.54
  -2 -14  -1   15.56    5.70
   2 -14   1   21.70    6.28
   2  14   2   45.33   14.61
   2  14   2   38.44    7.70
  -2  14  -2   43.74   10.77
  -2 -14  -2   45.63   14.51
   2 -14   2   41.24    7.90
   2  14   3    0.71    2.03
  -2  14  -3    4.69    2.90
   2  14   3   -1.05    2.33
  -2 -14  -3    5.47    2.46
   2 -14   3    1.96    1.15
   2  14   4  164.64   14.61
  -2  14  -4  184.18   21.57
   2  14   4  128.12   20.79
  -2 -14  -4  139.86   23.05
   2 -14   4  156.98   14.58
   2  14   5    5.57    4.15
  -2  14  -5   -2.46    3.75
   2  14   5    0.34    1.69
  -2 -14  -5    0.27    3.44
   2 -14   5    5.03    4.76
   2  14   6   -3.68    2.67
  -2  14  -6   -2.50    3.27
  -2 -14  -6    2.33    2.57
   2 -14   6   -1.62    4.19
   2  14   7    6.11    5.37
  -2  14  -7    3.61    3.07
  -2 -14  -7   -1.59    4.08
   2 -14   7    1.96    4.59
   2  14   8   16.94    6.28
  -2  14  -8    5.94    2.87
  -2 -14  -8   12.22    5.64
   2 -14   8   12.86    6.21
  -2  15   8   -0.81    2.53
  -2 -15   8   -4.08    4.19
   2 -15  -8    1.01    1.96
  -2  15   7   39.08    8.67
  -2  15   7   42.83    9.99
  -2 -15   7   33.85    9.11
   2 -15  -7   43.13   10.23
   2  15  -6    8.34    3.95
  -2  15   6   12.59    6.08
  -2  15   6    5.84    3.61
  -2 -15   6   12.96    6.31
   2 -15  -6    4.49    2.50
  -2 -15   6   10.67    5.50
   2  15  -5    6.08    3.44
  -2  15   5    1.96    2.09
  -2  15   5   -2.36    4.19
  -2 -15   5    2.46    3.88
   2 -15  -5    9.79    5.84
  -2 -15   5    1.59    2.26
   2 -15  -4   -1.96    1.25
   2  15  -4   -0.88    1.18
  -2  15   4   -1.72    4.05
  -2 -15   4    5.70    3.98
   2 -15  -4    2.94    1.76
  -2 -15   4   -2.06    2.53
   2  15  -3  168.59   14.78
  -2  15   3  177.90   17.15
   2 -15  -3  181.65   16.64
  -2 -15   3  167.57   15.15
   2  15  -2  258.50   23.12
   2  15  -2  247.23   23.19
  -2  15   2  257.99   24.06
   2 -15  -2  239.50   27.17
  -2 -15   2  239.87   21.97
   2  15  -1   30.11    5.74
   2  15  -1   30.41    6.95
  -2  15   1   33.48    6.89
  -2 -15   1   40.94    7.66
   2 -15  -1   32.37    7.56
   2  15   0    3.48    1.62
   2  15   0    3.34    1.49
  -2  15   0   -5.23    4.05
   2 -15   0   -0.30    1.82
   2  15   1  129.84    7.90
   2  15   1  132.27   18.77
  -2  15  -1  150.29   19.81
  -2 -15  -1  131.86   19.78
   2 -15   1  132.24    8.74
   2  15   2   51.50    9.01
   2  15   2   72.06   11.95
  -2  15  -2   59.17   10.36
  -2 -15  -2   51.77    6.24
   2 -15   2   68.38    8.17
   2  15   3    4.86    2.43
  -2  15  -3    3.24    1.96
   2  15   3   -1.38    2.60
  -2 -15  -3    1.86    3.17
   2 -15   3    5.67    2.87
   2  15   4    0.61    2.40
   2  15   4    4.02    2.50
  -2 -15  -4   11.95    6.68
   2 -15   4    6.41    5.57
   2  15   5   22.11    4.25
  -2  15  -5   27.24    5.74
  -2 -15  -5   19.17    5.13
   2 -15   5   14.24    4.76
   2  15   6    0.20    2.73
  -2  15  -6    4.49    2.77
  -2 -15  -6    4.22    2.94
   2 -15   6    2.90    4.29
   2  15   7    4.19    4.79
  -2  15  -7   -1.96    4.08
  -2 -15  -7   -1.49    4.35
   2 -15   7    7.56    4.89
  -2  16   7    2.33    2.30
  -2  16   7   -3.27    3.31
  -2 -16   7    3.95    3.71
   2 -16  -7    3.14    2.90
  -2  16   6    2.40    2.73
  -2  16   6    1.79    3.24
  -2 -16   6    1.28    2.13
   2 -16  -6   -0.84    3.54
  -2 -16   6    6.28    4.66
   2 -16  -5   -0.44    0.91
  -2  16   5   -3.44    3.75
  -2 -16   5    3.54    2.33
   2 -16  -5   -6.62    3.21
  -2 -16   5    5.40    3.48
   2  16  -4    0.91    4.25
  -2  16   4    2.87    4.62
   2 -16  -4    0.54    3.21
  -2 -16   4    0.10    2.50
   2  16  -3   27.54    6.21
  -2  16   3   24.23    5.27
   2 -16  -3   18.87    8.10
  -2 -16   3   23.32    5.64
   2  16  -2   53.77   10.77
  -2  16   2   38.44    6.11
   2 -16  -2   37.83    5.20
  -2 -16   2   27.30    9.48
   2  16  -1   35.81    6.85
  -2  16   1   41.21    6.48
  -2 -16   1   43.77    6.48
   2 -16  -1   53.16    6.28
   2  16   0   -0.68    1.22
   2  16   0    3.81    1.92
  -2  16   0    2.36    3.31
  -2 -16   0    6.11    2.36
   2 -16   0    7.56    4.12
   2  16   1  177.26   15.26
   2  16   1  136.12   22.44
  -2  16  -1  166.90   27.44
  -2 -16  -1  167.10   15.12
   2 -16   1  162.21   14.82
   2  16   2   21.30    7.39
   2  16   2   23.73    8.91
  -2  16  -2   32.84   15.63
  -2 -16  -2   35.71    5.91
   2 -16   2   35.51    6.31
   2  16   3   13.84    6.01
  -2  16  -3   18.06    8.03
   2  16   3    9.62    4.39
  -2 -16  -3   16.88    7.22
   2 -16   3   11.98    6.35
   2  16   4    1.45    1.92
  -2  16  -4    0.20    2.30
   2  16   4   -0.54    2.26
  -2 -16  -4    5.03    3.11
   2 -16   4    6.24    5.54
   2  16   5   50.26   12.25
  -2  16  -5   33.41    9.45
  -2 -16  -5   43.07   12.45
   2 -16   5   44.75   11.71
   2  16   6   11.54    3.51
  -2  16  -6   -0.44    4.32
  -2 -16  -6    0.81    2.13
   2 -16   6   18.63    6.08
   2  16   7    6.58    3.68
  -2  16  -7    5.60    6.08
  -2 -16  -7   12.69    5.54
   2 -16   7    8.74    7.09
   2  17  -7    3.04    3.58
  -2  17   7    5.27    5.06
   2 -17  -7   -2.40    3.61
   2  17  -6   10.87    5.16
  -2  17   6   10.94    4.66
   2 -17  -6    9.59   11.14
  -2 -17   6    6.35    5.16
   2  17  -5    5.43    5.87
  -2  17   5   -0.20    3.78
   2 -17  -5    1.69    3.51
  -2 -17   5    4.56    3.65
   2  17  -4   85.69   19.74
  -2  17   4   89.91   16.71
   2 -17  -4   80.66   16.00
  -2 -17   4   84.98   15.76
   2  17  -3   53.29   11.34
  -2  17   3   37.16    8.74
   2 -17  -3   38.17    8.54
  -2 -17   3   36.45    7.12
   2  17  -2   46.85    8.10
  -2  17   2   48.84    8.94
   2 -17  -2   59.98    8.44
  -2 -17   2   38.71    6.99
   2  17  -1    6.99    4.86
  -2  17   1    4.96    2.84
  -2 -17   1    4.05    3.48
   2 -17  -1    5.74    4.32
   2  17   0  107.97   19.00
  -2  17   0  113.13   20.62
  -2 -17   0  102.33   17.92
   2 -17   0   91.46   19.14
   2  17   1   23.79    5.81
  -2  17  -1   25.52    4.73
  -2 -17  -1   16.84    7.26
   2 -17   1    9.69    5.43
   2  17   2  105.91    8.27
   2  17   2   79.79   13.06
  -2  17  -2   98.62   18.06
  -2 -17  -2   85.12    7.97
   2 -17   2   95.24    9.89
   2  17   3   14.99    3.71
  -2  17  -3   11.75    7.53
   2  17   3    8.67    5.03
  -2 -17  -3   12.22    6.95
   2 -17   3   16.64    4.76
   2  17   4   25.35    5.50
  -2  17  -4   24.27    7.32
   2  17   4   15.76    4.02
  -2 -17  -4   24.06    6.89
   2 -17   4   27.37    6.75
   2  17   5   -2.67    2.46
  -2  17  -5   -1.72    4.19
  -2 -17  -5    0.68    3.54
   2 -17   5    1.69    3.24
   2  17   6    0.27    2.80
  -2  17  -6    0.24    2.57
  -2 -17  -6    7.83    5.67
   2 -17   6   13.53    5.60
   2  17   7    3.31    3.71
  -2  17  -7    5.50    4.39
  -2 -17  -7   -0.78    4.49
   2 -17   7    7.73    6.72
   2  18  -6    5.27    4.76
  -2  18   6   -0.34    3.78
   2 -18  -6   -3.81    3.98
  -2 -18   6   -0.54    2.97
   2  18  -5   66.59   16.74
  -2  18   5   80.12   18.53
   2 -18  -5   58.22   14.51
  -2 -18   5   75.53   17.01
   2  18  -4   -0.24    4.56
  -2  18   4   -3.54    3.95
   2 -18  -4   -7.32    3.34
  -2 -18   4   -2.67    2.80
   2  18  -3   -4.15    4.08
  -2  18   3   13.57    8.64
   2 -18  -3    4.35    2.80
  -2 -18   3    0.30    1.65
   2  18  -2   -0.64    4.42
  -2  18   2   -3.38    4.32
   2 -18  -2   -0.20    3.58
  -2 -18   2   -3.85    3.48
   2  18  -1   60.31    8.37
  -2  18   1   73.41   12.66
  -2 -18   1   96.36    9.75
   2 -18  -1   78.98    7.83
   2  18   0   19.88    5.54
  -2  18   0   13.30    8.84
  -2 -18   0    9.82    6.62
   2 -18   0   17.08    3.14
   2  18   1   17.82    4.42
  -2  18  -1   37.09    8.54
  -2 -18  -1   41.82    7.80
   2  18   2    0.44    3.58
  -2  18  -2   -7.80    4.76
  -2 -18  -2    6.11    3.95
   2 -18   2   -1.52    3.68
  -2  18  -3   17.45    4.46
   2  18   3   18.12    4.66
  -2 -18  -3   18.19    5.16
   2 -18   3   15.63    6.99
   2  18   4   -1.42    1.86
  -2  18  -4    4.29    3.24
   2  18   4   -1.99    2.60
  -2 -18  -4    2.84    3.88
   2 -18   4   -0.17    4.49
   2  18   5    7.22    5.47
  -2  18  -5    5.60    4.62
  -2 -18  -5    5.70    5.27
   2 -18   5    9.55   10.60
   2  18   6   -4.66    2.73
  -2  18  -6    7.32    5.74
  -2 -18  -6    3.38    4.79
   2 -18   6   -4.39    5.00
   2  19  -6    5.94    5.40
  -2  19   6    3.65    4.52
   2 -19  -6    4.79    4.22
   2  19  -5   -0.71    4.49
  -2  19   5   -1.82    4.12
   2 -19  -5   -1.79    4.19
  -2 -19   5    2.46    3.58
   2  19  -4    3.34    3.34
  -2  19   4  -10.16    4.08
   2 -19  -4   -3.81    3.61
  -2 -19   4    3.21    3.75
   2  19  -3    1.55    2.67
  -2  19   3   10.46    8.47
   2 -19  -3    1.38    3.98
  -2 -19   3    5.00    3.07
   2  19  -2   19.37    5.87
  -2  19   2   19.00    8.30
   2 -19  -2   27.00    7.59
  -2 -19   2   21.30    6.78
   2  19  -1   16.74    4.86
  -2  19   1   27.81    7.05
  -2 -19   1   27.20    6.41
   2 -19  -1   22.41    5.97
   2  19   0   22.75    5.74
  -2  19   0   21.90    5.10
  -2 -19   0   21.43    7.46
   2 -19   0   25.14    6.78
   2  19   1   40.64    9.38
  -2  19  -1   36.52   10.73
  -2 -19  -1   34.49    7.70
   2 -19   1   34.19    7.53
   2  19   2    9.28    5.50
  -2  19  -2   15.53    8.64
  -2 -19  -2    0.00    2.50
   2 -19   2   15.46    8.24
  -2  19  -3   39.56    9.01
   2  19   3   39.39    9.11
  -2 -19  -3   39.89    9.72
   2 -19   3   46.91   10.50
  -2  19  -4    1.28    3.11
   2  19   4   -3.95    2.67
  -2 -19  -4    6.48    6.08
   2 -19   4    4.35    5.40
  -2  19  -5    6.45    7.32
  -2 -19  -5    1.08    3.48
   2 -19   5    6.82    7.12
  -2  19  -6   -1.32    4.73
  -2 -19  -6    6.95    2.67
   2 -19   6   -6.82    5.16
   2  20  -5    2.60    4.05
  -2  20   5    0.57    4.35
   2 -20  -5   -4.25    4.12
  -2 -20   5    9.01    4.08
   2  20  -4   -3.98    5.03
  -2  20   4    0.51    4.52
   2 -20  -4    1.05    3.75
  -2 -20   4    7.46    3.38
   2  20  -3   -1.18    4.69
  -2  20   3    0.03    4.56
   2 -20  -3    3.07    4.25
  -2 -20   3    2.70    3.54
   2  20  -2   11.10    7.83
  -2  20   2   27.44    6.99
   2 -20  -2   35.78    9.01
  -2 -20   2   24.91    5.54
   2  20  -1   13.53   14.78
  -2  20   1   22.65    7.29
  -2 -20   1   29.57    6.68
   2 -20  -1   19.95    5.67
   2  20   0    0.84    1.86
  -2  20   0    2.70    3.38
  -2 -20   0    2.46    4.52
   2 -20   0   -0.03    2.57
   2  20   1   -3.24    3.75
  -2  20  -1   -5.91    4.35
  -2 -20  -1    4.69    3.11
   2 -20   1   -2.43    4.05
   2  20   2   11.10    7.05
  -2  20  -2   28.45    7.56
  -2 -20  -2   18.12    7.19
   2 -20   2   25.35    6.75
  -2  20  -3    7.32    6.38
   2  20   3    1.08    2.16
  -2 -20  -3    6.51    6.18
   2 -20   3   -2.67    4.35
  -2  20  -4    4.12    3.85
   2  20   4   -1.96    2.80
  -2 -20  -4    4.66    5.33
   2 -20   4    3.71    5.20
  -2  20  -5   -3.88    4.66
  -2 -20  -5   -5.30    4.35
   2 -20   5    5.97    6.65
   2  21  -4    1.11    2.09
  -2  21   4    0.74    4.19
   2 -21  -4    6.21    4.32
  -2 -21   4    0.95    1.86
   2  21  -3   37.73    9.96
  -2  21   3   22.48    6.89
   2 -21  -3   17.55    5.37
  -2 -21   3   16.27    6.31
   2  21  -2    9.38    6.95
  -2  21   2    2.97    5.00
   2 -21  -2   12.59    5.50
  -2 -21   2    2.97    3.00
   2  21  -1   -2.84    4.32
  -2  21   1   10.87    4.76
  -2 -21   1   -0.10    3.51
   2 -21  -1   -0.41    4.22
   2  21   0   -0.07    4.46
  -2  21   0    1.28    2.70
  -2 -21   0   -6.24    4.15
   2 -21   0    5.43    5.94
   2  21   1    8.00    5.94
  -2  21  -1   -0.74    5.10
  -2 -21  -1    6.41    5.30
   2 -21   1   11.14    3.44
   2  21   2    4.96    5.54
  -2  21  -2   -0.27    4.93
  -2 -21  -2    1.86    2.90
   2 -21   2   12.69    5.64
  -2  21  -3    1.65    3.17
   2  21   3   -1.25    3.07
  -2 -21  -3    4.05    3.88
   2 -21   3    2.50    4.73
  -2  21  -4   10.40    4.05
  -2 -21  -4    6.82    3.71
   2 -21   4   10.06    5.37
   2  22  -3    3.85    3.44
  -2  22   3    0.41    5.47
   2 -22  -3   -0.41    4.08
  -2 -22   3   -0.17    2.43
   2  22  -2   -1.76    2.53
  -2  22   2    5.03    7.16
   2 -22  -2    3.14    4.05
  -2 -22   2   -4.66    3.41
   2  22  -1    7.73    2.60
  -2  22   1   10.87    3.61
  -2 -22   1    9.69    4.96
   2 -22  -1    0.78    4.32
   2  22   0   14.85    4.83
  -2 -22   0   21.70    8.03
   2 -22   0    8.64    4.05
   2  22   1   -0.78    3.78
  -2  22  -1    3.48    4.32
  -2 -22  -1    4.05    5.54
   2 -22   1   11.98    5.00
   2  22   2   10.63    3.71
  -2  22  -2   -0.61    2.67
  -2 -22  -2   -6.21    4.12
   2 -22   2    5.84    7.56
  -2  22  -3    4.19    5.20
   2  22   3    1.89    2.67
  -2 -22  -3    6.85    4.22
   2 -22   3    9.32    5.00
   2 -23  -2    5.16    5.70
   2  23  -1    2.36    5.16
  -2  23   1    1.62    3.27
  -2 -23   1    5.30    4.69
   2 -23  -1   -1.08    4.39
   2  23   0   -1.69    2.73
  -2  23   0    2.50    3.41
  -2 -23   0    2.09    5.54
   2 -23   0    2.16    3.54
   2  23   1    5.20    4.73
  -2  23  -1    6.28    3.51
  -2 -23  -1   -0.98    4.76
   2 -23   1   -1.86    4.56
   3   0 -10    3.04    3.34
  -3   0  10    1.69    2.23
   3   0  -9   18.56    4.59
  -3   0   9   10.56    6.68
   3   0  -8   -2.43    3.48
  -3   0   8   -0.54    3.17
   3   0  -7  239.97   21.06
  -3   0   7  238.92   21.20
   3   0  -6    2.94    2.33
  -3   0   6   -1.45    2.77
   3   0  -6   -0.20    0.78
   3   0  -5  179.15   20.72
  -3   0   5  204.60   12.86
   3   0  -5  182.09   10.87
   3   0  -4    2.90    1.08
  -3   0   4    2.63    2.63
   3   0  -4   -0.03    0.20
   3   0  -3 1519.77   51.71
  -3   0   3 1490.51   50.56
   3   0  -2   -0.44    2.26
  -3   0   2    3.78    2.30
  -3   0   2    1.08    0.27
   3   0  -1 1437.45   60.72
  -3   0   1 1378.15   58.05
  -3   0   1 1333.97   55.72
   3   0   0   -1.45    2.16
  -3   0   0    3.75    1.99
  -3   0   0    5.03    1.32
   3   0   1  997.00   42.73
  -3   0  -1  911.58   38.14
  -3   0  -1  886.50   38.88
   3   0   2    7.19    2.67
  -3   0  -2    3.17    0.98
  -3   0  -2    3.88    2.16
   3   0   3  953.63   32.91
  -3   0  -3  869.25   31.49
  -3   0  -3  956.57   34.19
   3   0   4   -3.11    2.43
  -3   0  -4   -1.45    3.04
   3   0   5  147.29    7.93
  -3   0  -5  160.32   25.31
   3   0   6   -2.57    2.77
  -3   0  -6    4.39    2.84
   3   0   7  137.40   18.97
  -3   0  -7  142.09   21.87
   3   0   8    7.19    3.81
  -3   0  -8   -1.01    5.03
   3   0   9   25.92    7.05
  -3   0  -9   25.31    7.29
  -3   0 -10    1.15    5.84
   3  -1 -10    3.92    4.12
   3   1 -10    9.08    3.34
  -3   1  10    0.61    2.84
  -3  -1  10   -2.50    2.77
   3  -1  -9   -1.01    3.68
   3   1  -9    1.89    2.26
  -3   1   9    0.98    1.69
  -3  -1   9    7.36    5.03
   3  -1  -8   16.00    3.58
   3   1  -8   12.56    6.51
  -3   1   8   24.20    5.67
  -3  -1   8   20.18    4.08
   3  -1  -7   58.83    9.75
   3   1  -7   51.40    8.13
  -3   1   7   58.93    6.95
  -3  -1   7   53.02    6.08
   3  -1  -6    0.51    1.96
   3   1  -6    4.42    2.80
  -3   1   6   -6.08    2.90
  -3  -1   6   -1.89    2.70
   3  -1  -6   -0.14    0.84
   3  -1  -5  121.57   18.12
   3   1  -5  123.90   16.23
  -3   1   5  122.99    8.27
  -3  -1   5  129.74   16.84
   3  -1  -5  132.44    7.76
   3  -1  -4  827.91   34.43
   3   1  -4  778.57   33.41
  -3   1   4  802.83   33.72
  -3  -1   4  783.49   32.87
   3  -1  -4  779.34   31.19
   3  -1  -3  204.50    8.27
   3   1  -3  201.36    8.10
  -3   1   3  212.19    9.11
  -3  -1   3  198.39    8.67
   3  -1  -3  198.12    6.75
   3  -1  -2  102.47    6.18
   3   1  -2  103.62   15.12
  -3   1   2   97.44    6.41
  -3  -1   2  113.13    7.22
   3  -1  -2   97.78    5.20
   3  -1  -1  165.58    9.21
   3   1  -1  193.73   10.87
  -3   1   1  173.61   13.20
  -3  -1   1  190.46   10.46
  -3  -1   1  192.45    9.92
   3  -1  -1  173.04    9.45
   3  -1   0  943.00   39.93
   3   1   0  930.07   39.49
  -3   1   0  917.11   38.61
  -3  -1   0  931.63   39.12
  -3  -1   0  906.95   39.39
   3  -1   0  912.72   38.27
   3   1   1   19.95    3.48
   3  -1   1   19.47    2.90
  -3   1  -1   13.50    1.69
  -3  -1  -1   17.82    2.03
  -3  -1  -1   19.95    2.77
   3  -1   1   17.18    2.87
   3   1   2   24.17    3.00
   3  -1   2   27.20    3.11
  -3   1  -2   27.41    2.19
  -3  -1  -2   26.26    2.19
  -3   1  -2   33.68    4.83
  -3  -1  -2   24.20    3.75
   3   1   3   38.88    6.45
   3  -1   3   30.92    2.94
  -3   1  -3   36.79    2.33
  -3  -1  -3   33.89    2.90
  -3   1  -3   36.89    6.62
  -3  -1  -3   39.05    5.20
   3   1   4  521.69   22.38
   3  -1   4  493.37   21.06
  -3   1  -4  513.52   20.79
  -3   1  -4  490.77   21.80
  -3  -1  -4  522.56   26.46
   3   1   5   88.49    6.45
   3  -1   5   82.62    5.33
  -3   1  -5   97.91   13.94
  -3  -1  -5   95.99   13.77
   3   1   6    6.01    3.21
   3  -1   6    5.50    1.69
  -3   1  -6    8.47    2.40
  -3  -1  -6    5.20    1.72
   3   1   7    6.01    4.19
   3  -1   7    9.65    5.00
  -3   1  -7    5.54    3.11
  -3  -1  -7    9.79    5.20
   3   1   8    4.89    3.07
   3  -1   8    5.30    4.42
  -3   1  -8   -4.39    4.83
  -3  -1  -8   -9.75    5.16
   3   1   9   -1.59    4.02
   3  -1   9    2.16    4.08
  -3   1  -9   -0.30    4.89
  -3  -1  -9   -6.01    5.16
   3   1  10    6.51    3.95
   3  -1  10    5.67    4.49
  -3   1 -10    7.70    4.25
  -3  -1 -10    4.69    4.49
   3  -2 -10   -8.00    3.95
   3   2 -10    2.84    3.41
  -3   2  10   -1.89    2.94
  -3  -2  10    5.10    4.69
   3  -2  -9   33.99    8.27
   3   2  -9   35.03    8.57
  -3   2   9   29.50    6.51
  -3  -2   9   30.34    6.99
   3  -2  -8   34.32    7.76
   3   2  -8   31.66    6.41
  -3   2   8   21.90    5.13
  -3  -2   8   23.79    6.04
   3  -2  -7   51.64    7.56
   3   2  -7   48.97    8.88
  -3   2   7   59.64    8.78
  -3  -2   7   47.86    9.38
   3  -2  -7   38.31    6.31
   3  -2  -6   92.58   14.34
   3   2  -6   87.25   13.16
  -3   2   6  101.15    8.98
  -3  -2   6   90.18   13.26
   3  -2  -6   87.11    7.16
   3  -2  -5   75.70    9.72
   3   2  -5   74.35   10.77
  -3   2   5   70.17    6.41
  -3  -2   5   68.75    6.14
   3  -2  -5   72.46    5.70
   3  -2  -4   61.39    9.75
   3   2  -4   63.11    9.86
  -3   2   4   57.07    8.71
  -3  -2   4   54.58    7.53
   3  -2  -4   55.45    4.79
   3  -2  -3  461.68   22.04
   3   2  -3  481.22   17.45
  -3   2   3  473.73   17.62
  -3  -2   3  492.83   17.92
   3  -2  -3  468.97   16.71
   3  -2  -2  158.70   17.52
   3   2  -2  141.42    7.63
  -3   2   2  162.71   19.24
  -3  -2   2  153.80    8.54
   3  -2  -2  158.93    7.70
   3  -2  -1    7.19    2.26
   3   2  -1    2.19    1.65
  -3   2   1    1.38    2.09
  -3  -2   1    5.37    2.40
  -3  -2   1    3.31    0.64
   3  -2  -1    2.84    0.84
   3   2   0   -3.07    2.97
  -3   2   0    3.65    0.78
   3  -2   0    6.51    1.49
   3  -2   1  197.24   10.46
   3   2   1  204.87   11.04
  -3   2  -1  197.61    9.79
  -3  -2  -1  195.15   10.19
  -3  -2  -1  201.22   12.72
   3  -2   1  200.24   10.19
   3   2   2   42.63    3.95
   3  -2   2   40.33    3.75
  -3   2  -2   37.73    2.57
  -3  -2  -2   39.52    2.30
  -3  -2  -2   36.15    6.58
   3  -2   2   36.18    4.15
   3   2   3  320.40   12.25
   3  -2   3  345.91   13.03
  -3   2  -3  321.04   11.44
  -3  -2  -3  332.88   13.06
   3   2   4    5.94    1.82
   3  -2   4    4.08    2.40
  -3   2  -4    6.95    1.28
  -3   2  -4   11.04    2.90
  -3  -2  -4    7.53    3.21
   3   2   5    6.08    2.90
   3  -2   5    7.12    2.57
  -3   2  -5   11.24    1.45
  -3   2  -5   11.48    3.14
  -3  -2  -5    6.45    3.14
   3   2   6   39.22    9.86
   3  -2   6   30.11    6.55
  -3   2  -6   39.52    9.86
  -3  -2  -6   38.31    8.81
   3   2   7   32.13    5.30
   3  -2   7   18.06    8.07
  -3   2  -7   37.60    7.32
  -3  -2  -7   31.69    5.64
   3   2   8   30.75    6.65
   3  -2   8   29.63    7.32
  -3   2  -8   39.35    9.86
  -3  -2  -8   27.07    6.55
   3   2   9    7.02    5.60
   3  -2   9   17.25    5.20
  -3   2  -9   13.30    6.08
   3   2  10   -1.35    3.61
   3  -2  10    0.10    4.05
  -3   2 -10   -8.07    5.20
  -3  -2 -10   -5.06    5.30
   3  -3 -10    8.30    2.87
   3   3 -10   -2.36    4.05
  -3  -3  10    3.31    3.98
   3  -3  -9   35.00    8.20
   3   3  -9   31.83    7.39
  -3   3   9   29.03    6.65
  -3  -3   9   32.30    6.78
   3  -3  -8   18.39    4.19
   3   3  -8   13.06    3.95
  -3   3   8   14.14    2.97
  -3  -3   8   15.39    4.22
   3  -3  -7   44.75    7.86
   3   3  -7   37.97    5.54
  -3   3   7   50.09    6.68
  -3  -3   7   37.73    5.16
   3  -3  -7   34.09    6.31
   3  -3  -6   16.77    4.46
   3   3  -6   15.96    4.25
  -3   3   6   26.90    6.35
  -3  -3   6   18.50    4.08
   3  -3  -6   16.27    3.41
   3  -3  -5  421.89   20.39
   3   3  -5  421.04   19.14
  -3   3   5  427.69   19.58
  -3  -3   5  377.91   17.21
   3  -3  -5  418.95   17.65
   3  -3  -4  324.14   22.21
   3   3  -4  312.03   13.97
  -3   3   4  296.00   14.55
  -3  -3   4  310.34   14.34
   3  -3  -4  313.85   13.53
   3  -3  -3  522.83   22.04
   3   3  -3  509.84   18.46
  -3   3   3  534.68   19.68
  -3  -3   3  551.42   20.35
   3  -3  -3  538.06   18.19
   3  -3  -2  147.12   15.59
   3   3  -2  143.27    8.30
  -3   3   2  149.42    8.94
  -3  -3   2  141.15    8.00
  -3  -3   2  129.27    5.97
   3  -3  -2  144.12    8.20
   3  -3  -1 1127.92   57.61
   3   3  -1 1168.56   49.34
  -3   3   1 1124.41   50.83
  -3  -3   1 1143.31   48.06
  -3  -3   1 1182.83   49.11
   3  -3  -1 1182.39   49.21
   3  -3   0 2437.96  102.27
   3   3   0 2448.59  102.03
  -3   3   0 2332.42   97.81
  -3  -3   0 2521.90  104.53
  -3  -3   0 2508.57  104.39
   3  -3   0 2320.84   96.80
   3  -3   1 1025.62   43.40
   3   3   1 1017.99   43.30
  -3   3  -1  967.97   42.96
  -3  -3  -1 1062.21   44.35
  -3  -3  -1  966.59   40.77
   3  -3   1  966.42   40.87
   3   3   2   43.07    3.98
   3  -3   2   45.60    3.38
  -3   3  -2   44.31    6.68
  -3  -3  -2   46.17    3.34
  -3  -3  -2   49.72    7.43
   3  -3   2   43.34    4.19
   3   3   3  364.81   16.00
   3  -3   3  363.53   15.59
  -3   3  -3  385.33   16.07
  -3  -3  -3  390.67   17.72
   3  -3   3  366.50   16.54
   3   3   4  323.33   18.50
   3  -3   4  303.18   17.01
  -3   3  -4  328.80   17.99
  -3  -3  -4  331.50   19.10
   3   3   5  239.43   12.08
   3  -3   5  226.67   10.70
  -3   3  -5  244.86   11.27
  -3   3  -5  229.78   12.49
  -3  -3  -5  232.78   12.35
   3   3   6    6.04    3.24
   3  -3   6    7.49    3.07
  -3   3  -6    8.20    2.53
  -3  -3  -6    8.13    3.17
   3   3   7   34.80    6.72
   3  -3   7   37.60    5.57
  -3   3  -7   34.86    7.66
  -3  -3  -7   41.92    7.53
   3   3   8   29.46    6.82
   3  -3   8   28.08    6.51
  -3   3  -8   32.77    7.46
  -3  -3  -8   30.48    9.35
   3   3   9   12.83    3.75
   3  -3   9   -1.65    3.24
  -3   3  -9   13.60    5.33
  -3  -3  -9   -3.61    3.38
   3   3  10    0.37    4.02
   3  -3  10   -1.28    3.78
  -3   3 -10   12.02    3.68
  -3  -3 -10   12.79    3.85
   3  -4 -10    8.34    3.11
   3   4 -10    7.22    2.53
  -3  -4  10   -0.44    2.87
   3  -4  -9   24.03    6.41
   3   4  -9   19.17    6.11
  -3   4   9    9.48    7.43
  -3  -4   9   11.81    4.29
   3  -4  -8   11.91    6.78
   3   4  -8   15.02    4.52
  -3   4   8   21.80    5.40
  -3  -4   8    4.35    4.15
   3  -4  -7    5.10    2.13
   3   4  -7   24.54    8.81
  -3   4   7   22.34    8.78
  -3  -4   7   21.03    8.24
   3  -4  -7   21.33    7.49
   3  -4  -6  185.90   11.10
   3   4  -6  188.67   22.92
  -3   4   6  178.41   11.44
  -3  -4   6  175.71   10.97
   3  -4  -6  177.73    9.92
   3  -4  -5  162.27    8.61
   3   4  -5  153.50    8.00
  -3   4   5  159.27    8.88
  -3  -4   5  157.01    8.91
   3  -4  -5  158.09    7.36
   3  -4  -4    2.90    1.15
   3   4  -4    4.59    1.52
  -3   4   4    8.91    2.84
  -3  -4   4    5.81    2.46
   3   4  -4    5.00    0.81
   3  -4  -4    3.88    0.71
   3  -4  -3    3.71    1.18
   3   4  -3    5.00    1.45
  -3   4   3    5.81    2.67
  -3  -4   3    2.84    2.30
   3  -4  -3    0.44    0.74
  -3  -4   3    1.59    0.51
   3  -4  -2 1883.43   66.19
   3   4  -2 1928.02   67.64
  -3   4   2 1968.22   66.29
  -3  -4   2 2046.05   68.48
   3  -4  -2 1953.84   90.69
   3  -4  -1  323.97   13.26
   3   4  -1  331.64   13.03
  -3   4   1  301.13   11.85
  -3  -4   1  304.23   11.51
  -3  -4   1  323.94   11.34
   3  -4  -1  309.97   11.88
   3  -4   0   11.81    2.30
   3   4   0   10.19    3.54
  -3   4   0    9.55    2.53
  -3  -4   0   12.69    1.69
   3  -4   0   11.51    1.69
   3   4   1  138.11    8.13
   3  -4   1  140.10    7.70
  -3   4  -1  138.38    7.49
  -3  -4  -1  143.64    7.19
  -3  -4  -1  141.31    7.56
   3  -4   1  125.52    7.02
   3   4   2 1634.93   55.66
   3  -4   2 1696.86   57.14
  -3   4  -2 1602.22   53.46
  -3  -4  -2 1607.59   53.12
  -3  -4  -2 1607.62   55.32
   3  -4   2 1502.32   50.69
   3   4   3   68.99   10.83
   3  -4   3   58.56    3.88
  -3   4  -3   68.82   10.77
  -3  -4  -3   55.96    8.84
   3  -4   3   73.91    5.84
   3   4   4    7.19    2.87
   3  -4   4    4.32    1.92
  -3   4  -4    3.95    1.28
  -3  -4  -4    5.30    2.16
   3  -4   4   13.57    4.56
   3   4   5   24.00    4.02
   3  -4   5   21.16    3.21
  -3   4  -5   24.47    3.81
  -3   4  -5   38.91    6.58
  -3  -4  -5   27.54    4.83
   3  -4   6   74.69    5.37
  -3   4  -6   69.59    9.01
  -3   4  -6   84.58   16.47
  -3  -4  -6   96.19   15.39
   3   4   7   14.01    6.89
   3  -4   7   13.30    5.81
  -3   4  -7   26.26    7.05
  -3  -4  -7   35.61    6.45
   3   4   8    7.43    5.50
   3  -4   8   15.05   13.70
  -3   4  -8   20.35    6.65
  -3  -4  -8   16.77    4.62
   3   4   9    2.13    4.42
   3  -4   9    6.45    6.04
  -3   4  -9    5.81    5.33
  -3  -4  -9    6.14    5.03
   3  -5 -10    2.73    3.14
   3   5 -10    8.91    2.84
  -3  -5  10    3.92    4.15
   3  -5  -9    4.32    4.15
   3   5  -9    5.64    5.03
  -3   5   9    4.08    3.21
  -3  -5   9    1.79    3.68
   3  -5  -8   12.18    5.94
   3   5  -8    6.31    4.02
  -3   5   8    6.82    4.25
  -3  -5   8    3.34    3.34
   3  -5  -7   69.53   11.44
   3   5  -7   54.91   10.46
  -3   5   7   61.66   10.53
  -3  -5   7   66.05    7.02
   3  -5  -7   56.09   10.50
   3  -5  -6  201.32   25.85
   3   5  -6  243.58   21.67
  -3   5   6  189.41   21.70
  -3  -5   6  208.68   12.66
   3  -5  -6  232.04   13.43
   3  -5  -5   43.40    6.75
   3   5  -5   48.47    7.53
  -3   5   5   55.28    6.78
  -3  -5   5   37.97    6.62
   3   5  -5   39.22    5.20
   3  -5  -5   40.26    7.22
   3   5  -4    9.89    1.92
  -3   5   4   11.68    2.03
  -3  -5   4    6.21    2.84
   3  -5  -4    6.21    1.11
  -3  -5   4    7.05    1.01
   3  -5  -3    9.89    1.72
   3   5  -3    8.27    1.49
  -3   5   3    6.85    2.84
  -3  -5   3    6.31    2.43
  -3  -5   3    7.05    0.91
   3  -5  -2    8.81    2.06
   3   5  -2   11.75    2.23
  -3   5   2   15.02    3.14
  -3  -5   2   13.84    3.14
  -3  -5   2   12.52    1.05
   3  -5  -2   11.48    1.42
   3  -5  -1  466.37   19.41
   3   5  -1  443.99   16.61
  -3   5   1  426.21   15.96
  -3  -5   1  439.74   15.90
  -3  -5   1  437.78   15.15
   3  -5  -1  433.06   15.22
   3   5   0    5.54    3.31
  -3   5   0    5.50    2.30
  -3  -5   0    1.52    1.32
   3  -5   0   -0.84    1.49
   3   5   1  106.62    6.65
   3  -5   1  121.47    6.65
  -3  -5  -1  117.76    6.08
  -3  -5  -1  116.64   15.80
   3  -5   1  109.69    6.14
   3   5   2    3.98    3.00
   3  -5   2   -1.25    1.35
  -3   5  -2   -0.64    1.96
  -3  -5  -2    1.82    0.51
  -3  -5  -2    2.67    1.62
   3  -5   2    1.38    2.13
   3   5   3   33.89    3.48
   3  -5   3   34.80    5.81
   3   5   3   28.59    2.36
  -3   5  -3   35.84    4.66
  -3  -5  -3   32.30    7.63
   3  -5   3   42.53    4.59
   3   5   4    5.94    2.70
   3  -5   4    7.29    1.76
  -3   5  -4    6.58    1.38
  -3  -5  -4    4.25    3.21
   3  -5   4   11.58    3.58
   3   5   5   12.96    4.52
   3  -5   5    3.27    2.50
  -3   5  -5    7.39    2.16
  -3  -5  -5    4.76    3.27
   3  -5   5   -2.13    3.65
   3   5   6  186.20   17.69
   3  -5   6  167.64   21.80
  -3   5  -6  188.97   17.25
  -3   5  -6  188.46   34.43
  -3  -5  -6  170.48   27.91
   3   5   7   25.95    5.23
   3  -5   7   36.42    5.37
  -3   5  -7   38.44    8.91
  -3  -5  -7   35.84    9.25
   3   5   8   -0.64    3.81
   3  -5   8   -1.55    2.70
  -3   5  -8    6.75    3.98
  -3  -5  -8    4.62    2.97
   3   5   9   -9.89    4.19
   3  -5   9   -0.10    2.67
  -3   5  -9   -7.16    5.50
  -3  -5  -9  -10.83    4.83
   3   6 -10    3.92    3.48
  -3  -6  10    2.09    3.48
   3  -6  -9    1.59    1.99
   3   6  -9    5.33    4.15
  -3   6   9    1.32    3.24
  -3  -6   9    1.92    2.23
   3  -6  -8   23.86    5.91
   3   6  -8   17.11    4.49
  -3  -6   8    8.88    4.96
   3  -6  -8   14.45    6.72
   3  -6  -7   22.44    3.71
   3   6  -7   31.42    5.64
  -3   6   7   22.98    4.52
  -3  -6   7   16.77    7.59
   3  -6  -7   26.93    4.46
   3  -6  -6  234.30   25.41
   3   6  -6  249.76   21.87
  -3   6   6  276.82   16.34
  -3  -6   6  206.66   30.07
   3  -6  -6  254.45   13.64
   3  -6  -5   81.14    9.52
   3   6  -5   71.72   11.10
  -3   6   5   75.06    6.99
  -3  -6   5   77.76   12.69
   3  -6  -5   89.95    6.95
  -3  -6   5   81.98    4.46
   3  -6  -4  147.83    8.91
   3   6  -4  155.05    9.42
  -3   6   4  160.38   10.50
  -3  -6   4  143.07    9.65
   3  -6  -4  162.61   10.13
  -3  -6   4  142.29    8.17
   3  -6  -3  109.72   13.53
   3   6  -3  122.41   17.79
  -3   6   3  127.51   14.99
  -3  -6   3  115.80   12.96
   3  -6  -3  113.34    5.40
  -3  -6   3  109.83    6.11
   3  -6  -2 2017.69   85.56
   3   6  -2 1884.38   68.35
  -3   6   2 1895.21   64.46
  -3  -6   2 1875.37   63.05
  -3  -6   2 1784.85   59.13
   3  -6  -2 1904.66   70.27
   3  -6  -1  293.84   13.97
   3   6  -1  286.78   11.31
  -3   6   1  281.75   11.14
  -3  -6   1  288.47   11.17
  -3  -6   1  268.49   11.37
   3  -6  -1  299.88   11.27
   3  -6   0   15.93    2.84
   3   6   0   27.30    4.25
  -3   6   0   22.65    2.97
  -3  -6   0   22.61    2.73
  -3  -6   0   23.19    2.16
   3  -6   0   17.35    2.67
   3   6   1  335.08   12.96
   3  -6   1  356.81   13.06
  -3   6  -1  318.81   12.39
  -3  -6  -1  346.86   12.49
  -3  -6  -1  328.09   12.42
   3  -6   1  310.98   11.71
   3   6   2 2035.75  123.43
   3  -6   2 1986.68   85.25
  -3   6  -2 2072.51  121.67
  -3  -6  -2 1937.06   78.84
  -3  -6  -2 2048.04  120.63
   3  -6   2 1959.78   79.15
   3   6   3  102.40   12.59
   3  -6   3   88.39   12.22
   3   6   3   85.09    6.89
  -3   6  -3  100.11    5.30
  -3  -6  -3   96.43   12.96
   3  -6   3   90.18    7.29
   3   6   4   59.60    9.65
   3  -6   4   64.67    6.35
  -3   6  -4   69.09   11.37
  -3  -6  -4   59.60    9.99
   3  -6   4   56.40    5.40
   3   6   5   30.17    8.24
   3  -6   5   33.08    8.47
  -3   6  -5   33.82    9.72
  -3  -6  -5   43.37    6.21
   3  -6   5   33.62    9.38
   3   6   6  346.99   31.39
   3  -6   6  278.41   27.24
  -3   6  -6  348.92   30.68
  -3  -6  -6  315.40   28.65
   3   6   7   -1.01    3.65
   3  -6   7    5.50    3.92
  -3   6  -7    8.81    5.87
  -3  -6  -7    5.97    4.19
   3   6   8   31.49    8.71
   3  -6   8   18.93    5.20
  -3   6  -8   28.22    8.44
  -3  -6  -8   30.11    9.52
   3   6   9   -5.10    3.75
   3  -6   9   -2.67    2.57
  -3   6  -9   -0.34    5.84
  -3  -6  -9   -1.82    4.69
   3  -7  -9    6.62    5.64
   3   7  -9    3.41    3.65
  -3   7   9   14.11    5.54
  -3  -7   9    5.67    4.89
   3  -7  -8   23.12    6.68
   3   7  -8   20.76    5.74
  -3   7   8   31.35    8.57
  -3  -7   8   15.63    7.63
   3  -7  -8   23.22    6.31
   3  -7  -7   39.83    6.11
   3   7  -7   40.94    6.68
  -3   7   7   42.49    7.36
  -3  -7   7   35.51    4.59
   3  -7  -7   31.62    5.03
   3  -7  -6   26.02    4.83
  -3  -7   6   27.51    5.37
   3  -7  -5  335.42   24.81
  -3   7   5  313.38   22.75
  -3  -7   5  270.04   19.24
   3  -7  -5  320.30   22.04
  -3  -7   5  263.53   18.26
   3  -7  -4  222.01   12.72
   3   7  -4  216.28   18.39
  -3   7   4  226.06   14.21
  -3  -7   4  208.48   17.18
   3  -7  -4  217.90   12.56
  -3  -7   4  199.70   14.07
   3  -7  -3  384.35   18.06
   3   7  -3  366.03   15.96
  -3   7   3  387.63   21.03
  -3  -7   3  338.39   15.59
   3  -7  -3  382.36   16.27
  -3  -7   3  325.16   14.55
   3  -7  -2   27.41    3.38
   3   7  -2   28.45    5.64
  -3   7   2   30.78    3.85
  -3  -7   2   23.96    3.75
  -3  -7   2   28.72    3.24
   3  -7  -2   30.07    2.80
   3  -7  -1  586.52   20.28
   3   7  -1  587.74   21.30
  -3   7   1  523.07   19.88
  -3  -7   1  561.38   20.15
  -3  -7   1  512.71   18.70
   3  -7  -1  570.19   20.01
   3  -7   0 1611.74   53.83
   3   7   0 1605.90   54.51
  -3   7   0 1603.00   59.87
  -3  -7   0 1663.41   56.06
  -3  -7   0 1661.96   56.43
   3  -7   0 1685.11   56.43
   3   7   1  789.64   28.11
   3  -7   1  832.09   29.16
  -3   7  -1  780.93   27.30
  -3  -7  -1  797.03   27.27
  -3  -7  -1  754.47   28.08
   3  -7   1  763.04   26.63
   3   7   2   46.95    4.08
   3  -7   2   45.66    3.14
  -3   7  -2   43.61    6.99
  -3  -7  -2   40.77    5.47
  -3  -7  -2   49.58    7.22
   3  -7   2   45.53    6.58
   3   7   3  145.67    9.42
   3  -7   3  141.45    8.24
   3   7   3  126.09    8.34
  -3   7  -3  153.57   10.02
  -3  -7  -3  154.78   10.33
   3  -7   3  145.26    9.28
   3   7   4  165.31    8.91
   3  -7   4  173.45    9.82
  -3   7  -4  187.11   13.37
  -3  -7  -4  167.37   22.11
   3  -7   4  168.72    9.38
   3   7   5  380.44   21.77
   3  -7   5  344.77   18.06
  -3   7  -5  404.84   20.93
  -3  -7  -5  394.85   30.68
   3  -7   5  371.50   20.52
   3   7   6   -1.01    3.51
   3  -7   6    6.35    2.57
  -3   7  -6    8.24    3.07
  -3  -7  -6   13.70    6.18
   3  -7   6   10.63    5.91
   3   7   7    7.32    5.70
   3  -7   7   14.75    2.57
  -3   7  -7    8.91    5.64
  -3   7  -7   14.38    2.80
  -3  -7  -7   23.59    4.25
   3   7   8   31.19    7.49
   3  -7   8   25.65    5.91
  -3   7  -8   39.59   10.80
   3   7   9    7.05    7.73
   3  -7   9    9.86    3.31
  -3   7  -9   12.39    3.95
  -3  -7  -9   -1.22    4.62
   3  -8  -9    5.23    5.13
   3   8  -9   -3.31    4.22
  -3   8   9   -0.10    3.17
  -3  -8   9   -4.12    3.00
   3  -8  -8   33.24    8.84
   3   8  -8   26.46    7.19
  -3   8   8   22.78    5.94
  -3  -8   8   25.41    6.78
   3  -8  -8   24.13    7.56
   3  -8  -7   -4.08    3.24
   3   8  -7   -2.50    3.21
  -3   8   7    8.20    5.97
  -3  -8   7    4.05    4.08
   3  -8  -7    1.25    2.19
   3  -8  -6    7.16    2.94
   3   8  -6    8.20    3.44
  -3   8   6    0.57    3.27
  -3  -8   6   12.29    4.69
   3  -8  -6    4.59    2.36
   3  -8  -5   87.62    8.98
   3   8  -5   82.96   12.89
  -3   8   5   76.14   11.27
  -3  -8   5   82.25    6.55
   3  -8  -5   85.93   12.18
  -3  -8   5   83.33    5.20
   3  -8  -4  290.66   13.67
   3   8  -4  280.10   12.93
  -3   8   4  305.31   18.06
  -3  -8   4  258.50   12.96
   3  -8  -4  302.34   13.67
  -3  -8   4  253.47   11.34
   3  -8  -3    2.77    0.81
   3   8  -3    2.67    1.69
  -3   8   3    1.79    3.14
  -3  -8   3    2.16    2.63
   3  -8  -3    1.11    1.65
  -3  -8   3    3.48    0.91
   3  -8  -2    6.28    1.15
   3   8  -2    9.52    2.46
  -3   8   2    9.79    3.21
  -3  -8   2    9.65    2.57
  -3  -8   2    2.36    0.95
   3  -8  -2    4.59    1.15
   3  -8  -1    7.16    1.11
   3   8  -1   13.91    3.78
  -3   8   1    9.11    2.03
  -3  -8   1    9.65    1.62
   3  -8  -1    9.75    1.92
   3  -8   0    0.88    1.25
   3   8   0    3.44    2.73
  -3   8   0   -3.71    2.80
  -3  -8   0   -0.10    1.69
  -3  -8   0    1.08    0.95
   3  -8   0    1.86    0.88
   3   8   1   70.30    5.87
   3  -8   1   69.86    4.08
  -3   8  -1   63.25    8.71
  -3  -8  -1   69.53    9.62
  -3  -8  -1   68.89    5.06
   3  -8   1   70.13    9.32
   3   8   2   -0.10    2.16
   3  -8   2    0.00    0.98
   3   8   2    0.34    0.88
  -3   8  -2   -1.76    2.40
  -3  -8  -2    0.07    2.33
   3  -8   2    0.10    2.60
   3   8   3   13.97    2.90
   3  -8   3    5.97    1.22
   3   8   3    7.46    1.28
  -3   8  -3   10.94    1.99
  -3  -8  -3    8.88    1.89
   3  -8   3    8.47    4.22
   3   8   4  165.21    9.42
   3  -8   4  120.79   16.47
  -3   8  -4  140.77   20.28
  -3  -8  -4  153.60   13.80
   3  -8   4  136.25    8.24
   3   8   5   25.62    5.54
   3  -8   5   18.80    4.22
  -3   8  -5   26.43    5.60
  -3  -8  -5   21.70    5.50
   3  -8   5   21.77    5.74
   3   8   6    1.99    3.44
   3  -8   6    2.13    2.13
  -3   8  -6    0.64    1.15
  -3  -8  -6   -5.27    3.92
   3  -8   6    0.71    4.25
   3   8   7    4.19    4.15
   3  -8   7   -2.19    2.09
  -3   8  -7    3.58    2.26
  -3  -8  -7   -8.27    4.52
   3   8   8    6.18    4.32
   3  -8   8    8.47    5.54
  -3   8  -8    7.22    5.13
   3   8   9   -6.28    4.22
   3  -8   9    0.84    2.53
  -3   8  -9   -1.65    5.81
  -3  -8  -9    5.60    6.82
   3  -9  -9    4.19    3.98
   3   9  -9   -0.37    2.09
  -3   9   9    2.63    3.78
  -3  -9   9    5.10    5.06
   3  -9  -8   14.85    4.49
   3   9  -8   17.21    4.93
  -3   9   8   13.77   14.78
  -3  -9   8   12.96   13.84
   3  -9  -8   15.69    4.05
   3  -9  -7   -1.42    3.04
   3   9  -7   11.34    6.11
  -3   9   7    8.67    5.67
  -3  -9   7    0.95    3.41
   3  -9  -7    8.07    4.76
   3  -9  -6   42.05    6.65
   3   9  -6   42.90    6.89
  -3   9   6   55.86    7.90
  -3  -9   6   55.76    6.62
   3  -9  -6   38.27    6.55
   3  -9  -5    3.44    1.76
   3   9  -5   -0.54    2.77
  -3   9   5    9.79    4.08
  -3  -9   5    1.28    2.94
   3  -9  -5   -2.77    1.89
  -3  -9   5   -0.10    1.18
   3  -9  -4  754.43   59.50
   3   9  -4  662.33   47.32
  -3   9   4  719.67   49.31
  -3  -9   4  665.97   45.39
   3  -9  -4  755.28   50.93
  -3  -9   4  600.77   40.37
   3   9  -3    5.00    1.11
  -3   9   3    3.34    3.61
  -3  -9   3    0.81    2.94
   3  -9  -3    7.22    1.89
  -3  -9   3    2.73    0.51
   3  -9  -2   55.45    8.30
   3   9  -2   60.08    5.67
  -3   9   2   65.31    5.77
  -3  -9   2   65.41    5.30
  -3  -9   2   61.49    8.27
   3  -9  -2   57.78    8.57
   3  -9  -1   -0.24    1.18
   3   9  -1   -0.20    2.46
  -3   9   1   -1.18    2.90
  -3  -9   1    0.98    2.03
  -3  -9   1    1.52    0.47
   3  -9  -1    2.33    0.57
   3  -9   0 1209.19   48.70
   3   9   0 1212.70   49.85
  -3   9   0 1240.95   51.10
  -3  -9   0 1238.22   56.57
  -3  -9   0 1189.25   51.27
   3  -9   0 1235.21   50.76
   3   9   1    1.11    2.40
   3  -9   1    7.32    1.18
  -3   9  -1    3.31    2.06
  -3  -9  -1    7.26    1.92
  -3  -9  -1    4.62    1.08
   3   9   2    4.25    1.89
   3  -9   2    1.52    0.64
  -3  -9  -2    2.53    2.43
   3  -9   2    7.32    2.33
   3   9   3    1.86    2.57
   3  -9   3   -1.38    0.88
   3   9   3   -2.57    1.15
  -3  -9  -3    2.23    2.80
   3  -9   3   -2.80    3.00
   3   9   4  900.71   61.90
   3  -9   4  847.79   59.84
  -3   9  -4 1015.56   68.21
  -3  -9  -4  928.49   62.84
   3  -9   4  930.34   62.95
   3   9   5    0.61    3.27
   3  -9   5    0.30    1.32
  -3   9  -5    0.00    2.50
  -3  -9  -5    6.99    3.04
   3  -9   5   -0.64    3.85
   3   9   6   40.06    6.41
   3  -9   6   34.80    5.03
  -3   9  -6   41.85    7.80
  -3  -9  -6   43.40    7.19
   3  -9   6   45.36    8.88
   3   9   7   -1.49    3.85
   3  -9   7    0.64    1.79
  -3   9  -7    2.36    1.25
  -3  -9  -7    2.46    4.59
   3  -9   7    1.42    4.89
   3  -9   8   13.97    4.29
  -3   9  -8   28.89    7.83
  -3  -9  -8   23.05    7.63
   3   9   9    0.07    3.92
   3  -9   9   10.23    2.97
  -3   9  -9    7.90    5.64
  -3  -9  -9    6.85    4.79
   3 -10  -9    2.36    2.63
   3  10  -9    8.30    4.08
  -3  10   9    5.30    5.06
  -3 -10   9    2.90    2.97
   3 -10  -8   -2.57    3.00
   3  10  -8   -5.54    3.92
  -3  10   8    3.88    4.15
  -3 -10   8    1.76    3.71
   3 -10  -8    5.84    4.62
   3 -10  -7   57.11   13.37
   3  10  -7   56.53   12.29
  -3  10   7   59.71   11.58
  -3 -10   7   54.20   10.63
   3 -10  -7   49.88   11.71
   3 -10  -6   -0.95    1.55
   3  10  -6   -1.55    2.73
  -3  10   6    9.18    4.08
  -3 -10   6    4.25    2.30
   3 -10  -6    5.64    2.90
  -3 -10   6    4.66    2.57
   3 -10  -5  124.37   12.29
   3  10  -5  104.19   16.00
  -3  10   5  117.89   12.08
  -3 -10   5   99.33   13.06
   3 -10  -5  112.59   15.73
  -3 -10   5   94.70    9.15
   3 -10  -4    5.97    2.23
   3  10  -4    6.14    2.26
  -3  10   4   -0.88    3.75
  -3 -10   4    3.51    2.30
   3 -10  -4    8.34    2.50
  -3 -10   4    4.12    1.72
   3 -10  -3  805.06   34.59
   3  10  -3  774.11   35.13
  -3  10   3  824.06   35.71
  -3 -10   3  771.31   34.09
   3 -10  -3  855.48   35.98
  -3 -10   3  721.15   33.72
   3 -10  -2   55.12    7.76
   3  10  -2   64.13   10.09
  -3  10   2   52.45    5.37
  -3 -10   2   65.24    9.65
  -3 -10   2   58.83    4.35
   3 -10  -2   59.94    7.53
   3 -10  -1  673.46   36.25
   3  10  -1  708.73   38.75
  -3  10   1  681.67   37.43
  -3 -10   1  638.70   36.82
  -3 -10   1  731.69   48.33
   3 -10  -1  683.22   37.06
   3 -10   0    1.45    1.01
   3  10   0    2.36    2.67
  -3  10   0   -3.41    3.31
  -3 -10   0    3.31    1.49
  -3 -10   0   -3.38    1.89
   3 -10   0    2.73    1.22
   3  10   1  442.68   24.84
   3 -10   1  449.12   23.96
  -3  10  -1  509.33   28.28
  -3 -10  -1  471.90   25.89
  -3 -10  -1  497.59   28.01
   3 -10   1  472.01   26.73
   3  10   2   73.88   20.62
   3 -10   2   70.51    6.14
   3  10   2   66.46   10.36
  -3  10  -2   71.69   11.48
  -3 -10  -2   67.81    7.70
   3 -10   2   84.34   13.94
   3  10   3  753.32   32.16
   3 -10   3  712.48   29.30
   3  10   3  711.10   37.63
  -3  10  -3  761.15   33.31
  -3 -10  -3  742.42   32.00
   3 -10   3  767.22   33.24
   3  10   4    3.38    1.42
   3 -10   4    0.68    0.61
  -3  10  -4   -2.70    3.17
  -3 -10  -4    2.70    3.51
   3 -10   4   -0.20    3.58
   3  10   5   66.49    7.09
   3 -10   5   58.12    5.60
  -3  10  -5   68.28   11.91
  -3 -10  -5   62.24    9.89
   3 -10   5   72.73   10.83
   3  10   6   14.18    3.38
   3 -10   6   22.04    2.90
  -3  10  -6   23.76    5.30
  -3 -10  -6   20.55    6.24
   3 -10   6   37.67    8.30
   3  10   7   76.41   18.26
   3 -10   7   76.11   17.65
  -3  10  -7   71.59   20.79
  -3 -10  -7   71.79   17.38
   3 -10   7   83.57   20.28
   3  10   8   -4.29    3.38
   3 -10   8    1.05    2.06
  -3  10  -8    5.97    4.56
  -3 -10  -8    3.85    3.61
   3  10   9    5.40    4.52
  -3  10  -9    0.81    2.43
  -3 -10  -9   -0.17    4.35
   3 -11  -9    0.00    2.46
   3  11  -9   -6.28    3.85
  -3 -11   9    4.22    4.35
   3 -11  -8   10.46    3.51
   3  11  -8   13.50    4.79
  -3  11   8   15.22    5.00
  -3 -11   8   19.71    5.00
   3 -11  -8   12.62    3.68
   3 -11  -7    2.33    3.00
   3  11  -7   11.54    5.67
  -3  11   7   -3.68    3.54
  -3 -11   7    0.95    3.75
   3 -11  -7    0.61    1.79
   3 -11  -6   15.66    2.50
   3  11  -6   19.31    3.31
  -3  11   6   12.56    7.70
   3 -11  -6   12.79    7.02
  -3 -11   6   14.95    2.70
   3 -11  -5    2.30    1.15
   3  11  -5    0.68    1.38
  -3  11   5    2.13    2.43
  -3 -11   5    4.42    2.26
   3 -11  -5    9.18    4.39
  -3 -11   5    1.45    1.15
   3 -11  -4   23.05    4.93
   3  11  -4   23.96    5.13
  -3  11   4   33.01    6.99
  -3 -11   4   15.90    4.22
   3 -11  -4   25.52    5.33
  -3 -11   4   18.23    3.95
   3 -11  -3   17.42    4.89
   3  11  -3   19.61    5.54
  -3  11   3   14.18    5.54
  -3 -11   3   21.84    6.38
   3 -11  -3   22.82    6.72
  -3 -11   3   16.10    4.46
   3 -11  -2  175.47   11.14
   3  11  -2  206.12   10.56
  -3  11   2  194.03   26.93
  -3 -11   2  194.34    9.96
  -3 -11   2  178.71    8.64
   3 -11  -2  190.49    9.69
   3 -11  -1    6.11    1.32
   3  11  -1    9.15    3.04
  -3  11   1    5.77    3.61
  -3 -11   1    8.30    1.45
   3 -11  -1    6.89    2.73
   3  11   0   56.94    5.77
  -3  11   0   49.75    7.93
  -3 -11   0   52.48    4.56
  -3 -11   0   56.60    8.10
   3 -11   0   61.26    8.88
   3  11   1   13.97    2.60
   3  11   1   15.26    3.44
  -3  11  -1    7.83    3.48
  -3 -11  -1   15.42    2.94
   3 -11   1   16.67    3.54
   3  11   2   67.97    7.29
   3  11   2   67.27    8.57
  -3  11  -2   83.33   15.29
  -3 -11  -2   84.38   13.67
   3 -11   2   77.36    5.50
   3  11   3   11.58    4.79
   3 -11   3   11.14    3.14
   3  11   3    4.73    1.76
  -3  11  -3   21.90    7.43
  -3 -11  -3   15.05    5.13
   3 -11   3   11.64    3.68
   3  11   4   17.58    6.11
   3 -11   4   15.96    5.06
  -3  11  -4   21.74    3.68
   3  11   4   11.78    4.46
  -3 -11  -4   18.50    6.58
   3 -11   4   26.26    5.70
   3  11   5   21.57    8.54
   3 -11   5    6.18    2.70
  -3  11  -5    3.81    2.13
  -3 -11  -5    7.39    4.69
   3 -11   5    1.79    3.85
   3  11   6    1.42    1.79
   3 -11   6   -1.05    1.45
  -3  11  -6    0.74    1.32
  -3 -11  -6    7.02    4.76
   3 -11   6   -3.85    4.42
   3  11   7    1.59    3.41
   3 -11   7    4.32    3.11
  -3  11  -7    3.04    2.33
  -3 -11  -7    2.90    4.59
   3 -11   7    6.75    6.24
   3  11   8   -1.79    3.68
   3 -11   8   -0.98    2.06
  -3 -11  -8    6.65    6.58
   3 -11   8   13.26    6.51
   3 -12  -8    1.05    1.79
   3  12  -8    0.14    2.46
  -3  12   8    2.46    3.71
  -3 -12   8    3.21    4.73
   3 -12  -8    6.35    5.30
   3 -12  -7   17.99    4.69
   3  12  -7   26.43    6.68
  -3  12   7   37.87    8.47
  -3 -12   7   25.79    7.56
   3 -12  -7   25.21    5.70
   3 -12  -6   20.96    5.40
   3  12  -6   18.39    4.62
  -3  12   6   22.95    5.77
  -3 -12   6   20.52    4.52
   3 -12  -6   22.24    5.43
  -3 -12   6   15.96    3.34
   3 -12  -5   -3.85    2.13
   3  12  -5   -0.81    2.50
  -3  12   5   -1.65    3.75
  -3 -12   5    4.86    2.23
   3 -12  -5    2.16    1.62
  -3 -12   5    1.45    1.11
   3 -12  -4    4.79    1.72
   3  12  -4    6.01    2.63
  -3  12   4    0.17    3.85
  -3 -12   4   18.87    7.02
   3 -12  -4    4.15    2.70
  -3 -12   4    4.19    2.06
   3 -12  -3    5.91    1.28
   3  12  -3    2.90    2.40
  -3  12   3    5.74    4.25
  -3 -12   3    7.12    3.51
   3 -12  -3    8.20    2.53
  -3 -12   3   10.19    2.40
   3 -12  -2  445.24   30.07
   3  12  -2  483.65   34.43
  -3  12   2  461.00   32.40
  -3 -12   2  449.53   31.29
  -3 -12   2  427.15   29.23
   3  12  -1   19.88    4.35
  -3  12   1   12.45    3.95
  -3 -12   1   15.96    3.54
  -3 -12   1   21.03    3.27
   3 -12  -1   15.90    3.34
   3  12   0    7.86    2.90
  -3  12   0    9.25    3.24
  -3 -12   0    4.79    2.67
  -3 -12   0    1.42    1.22
   3 -12   0    3.44    2.67
   3  12   1   89.64    6.08
   3  12   1   85.46   13.94
  -3  12  -1   87.52   12.96
  -3 -12  -1  100.98   10.53
   3 -12   1   92.71    6.92
   3  12   2  430.15   29.57
   3  12   2  399.00   27.27
  -3  12  -2  465.59   32.27
  -3 -12  -2  427.86   33.95
   3 -12   2  436.84   30.38
   3  12   3    3.21    2.67
   3  12   3   -1.86    1.62
  -3  12  -3    6.78    2.36
  -3 -12  -3    0.91    1.35
   3 -12   3   13.16    4.46
   3  12   4    0.71    2.80
  -3  12  -4    2.70    1.55
   3  12   4    1.22    1.22
  -3 -12  -4   -2.46    3.44
   3 -12   4    3.88    3.95
   3  12   5    5.40    3.78
   3 -12   5    5.37    2.63
  -3  12  -5    6.75    3.11
  -3 -12  -5    0.47    3.92
   3 -12   5   15.93    7.83
   3  12   6   42.56    8.61
   3 -12   6   40.64    7.43
  -3  12  -6   45.19   10.70
  -3 -12  -6   38.10    9.05
   3 -12   6   52.04   10.67
   3  12   7   18.50    5.03
  -3  12  -7   20.72    5.84
  -3 -12  -7   30.04    7.12
   3 -12   7   13.67   15.29
   3  12   8    3.68    4.02
  -3 -12  -8   -1.18    4.52
   3 -12   8   -5.57    5.74
   3 -13  -8    8.94    3.11
   3  13  -8    6.75    2.63
  -3  13   8   19.74    7.02
  -3 -13   8    4.69    6.01
   3 -13  -8    3.68    4.19
   3 -13  -7    5.03    3.71
   3  13  -7   15.59    5.67
  -3  13   7    3.41    3.75
  -3 -13   7   10.46    3.75
   3 -13  -7   14.85    4.29
   3 -13  -6    4.35    2.19
   3  13  -6    8.37    4.12
  -3  13   6   -3.41    3.81
  -3 -13   6    5.37    3.00
   3 -13  -6    7.19    4.12
   3 -13  -5  104.80   15.66
   3  13  -5  104.56   16.88
  -3  13   5  129.84   18.36
  -3 -13   5  105.54   14.31
  -3 -13   5   94.00    7.83
   3 -13  -4    3.51    1.59
   3  13  -4    9.35    4.29
  -3  13   4   11.64    6.04
  -3 -13   4    8.30    3.92
   3 -13  -4   14.72    6.14
  -3 -13   4    8.94    3.48
   3 -13  -3  109.96   11.00
   3  13  -3  106.45   18.60
  -3  13   3  117.18   12.69
  -3 -13   3  113.67   17.65
   3 -13  -3  131.22   12.42
  -3 -13   3   97.84   11.85
   3 -13  -2    2.06    0.54
   3  13  -2    2.03    0.88
  -3  13   2    4.32    4.25
  -3 -13   2    8.17    3.65
  -3 -13   2   -0.78    1.89
   3  13  -1  409.63   28.35
  -3  13   1  375.55   26.70
  -3 -13   1  371.23   26.36
  -3 -13   1  363.94   38.98
   3 -13  -1  392.22   27.41
   3  13   0   86.87    7.43
  -3  13   0   75.60   11.10
  -3 -13   0   82.86    6.41
   3 -13   0   82.82    7.16
   3  13   1  380.51   26.36
   3  13   1  410.07   30.85
  -3  13  -1  376.46   26.36
  -3 -13  -1  373.08   26.16
   3 -13   1  392.35   28.32
   3  13   2   22.21    4.49
   3  13   2   26.29    6.51
  -3  13  -2   25.95    5.97
  -3 -13  -2   18.56    4.86
   3 -13   2   18.06    4.35
   3  13   3  159.78   14.92
   3  13   3  115.87   18.09
  -3  13  -3  148.81   23.46
  -3 -13  -3  136.89   13.74
   3 -13   3  131.12   21.53
   3  13   4    5.94    3.38
  -3  13  -4    5.27    3.04
   3  13   4    2.13    1.32
  -3 -13  -4    2.19    1.35
   3 -13   4    4.32    2.60
   3  13   5  151.47   12.52
  -3  13  -5  141.89   21.23
  -3 -13  -5  141.79   11.85
   3 -13   5  171.52   88.02
   3  13   6    3.21    3.14
  -3  13  -6   -2.97    3.07
  -3 -13  -6    1.22    3.04
   3 -13   6   -8.51    4.66
   3  13   7   14.55    5.10
  -3  13  -7    5.81    4.39
  -3 -13  -7   12.35    5.13
   3 -13   7    8.07    5.91
   3  13   8    9.25    2.40
  -3 -13  -8    3.88    5.57
   3 -13   8    6.99    6.14
   3 -14  -8   -1.38    2.53
   3  14  -8    0.41    2.23
  -3  14   8   10.26    5.33
  -3 -14   8   -1.11    4.32
   3 -14  -8    2.90    2.40
   3 -14  -7    1.82    1.96
   3  14  -7    1.59    2.03
  -3  14   7    8.81    6.65
  -3 -14   7    4.32    3.81
   3 -14  -7   -1.82    3.04
   3 -14  -6   20.59    5.57
   3  14  -6   23.66    6.99
  -3  14   6   12.56    7.09
  -3 -14   6   21.63    6.45
   3 -14  -6   17.45    8.57
   3 -14  -5   28.59    6.89
   3  14  -5   26.63    4.96
  -3  14   5   28.38    6.75
  -3 -14   5   26.90    6.18
   3 -14  -5   27.03    5.60
  -3 -14   5   23.93    4.96
   3 -14  -4    5.87    2.57
   3  14  -4    2.77    1.76
  -3  14   4   -0.27    4.25
  -3 -14   4    1.45    1.79
   3 -14  -4    2.94    3.00
  -3 -14   4    0.74    0.78
   3 -14  -3    1.99    0.98
   3  14  -3    2.43    2.53
  -3  14   3   10.83    5.67
  -3 -14   3   -2.36    3.34
   3 -14  -3    0.24    2.80
  -3 -14   3    2.50    1.25
   3  14  -2  105.74   10.94
  -3  14   2   95.62   10.67
  -3 -14   2   85.79    9.65
  -3 -14   2   87.55    8.61
   3 -14  -2   99.23    9.89
   3  14  -1    9.25    3.85
  -3  14   1    4.32    4.12
  -3 -14   1    8.51    2.33
  -3 -14   1    9.35    3.14
   3 -14  -1    3.48    3.21
   3  14   0    2.67    2.50
   3  14   0    4.35    2.03
  -3  14   0    9.18    2.84
  -3 -14   0   -0.41    2.53
   3 -14   0    2.73    3.14
   3  14   1   15.59    3.61
   3  14   1   16.07    3.31
  -3  14  -1   13.16    3.44
  -3 -14  -1   27.41    6.14
   3 -14   1    5.64    3.31
   3  14   2   87.14    9.01
   3  14   2   71.59   11.68
  -3  14  -2   89.14   14.45
  -3 -14  -2   78.07   12.35
   3 -14   2   96.32   10.26
   3  14   3   -1.92    2.23
   3  14   3   -3.24    1.89
  -3  14  -3    4.39    2.57
  -3 -14  -3    8.24    3.31
   3 -14   3    1.62    3.75
   3  14   4   -0.74    2.67
  -3  14  -4   -3.78    3.58
   3  14   4    3.92    2.94
  -3 -14  -4   -0.34    2.19
   3 -14   4   -4.49    4.08
   3  14   5    5.16    3.71
  -3  14  -5    7.29    4.46
  -3 -14  -5    7.53    5.20
   3 -14   5    1.01    4.49
   3  14   6   12.99   13.91
  -3  14  -6   21.03    6.35
  -3 -14  -6   18.29    6.65
   3 -14   6   23.19    6.72
   3  14   7    4.29    4.08
  -3  14  -7   -0.64    1.82
  -3 -14  -7    5.67    4.89
   3 -14   7   -2.67    5.13
   3 -15  -7    4.35    3.92
   3  15  -7    7.80    2.60
  -3  15   7    2.26    4.05
  -3 -15   7   -4.19    4.15
   3 -15  -7    1.32    2.30
   3 -15  -6   -0.64    1.96
   3  15  -6    0.27    1.65
  -3  15   6    6.14    4.12
  -3 -15   6    6.75    5.33
   3 -15  -6    4.08    3.24
   3 -15  -5   23.39    5.50
   3  15  -5   26.66    6.08
  -3  15   5   32.27    7.63
  -3 -15   5   31.46    7.22
   3 -15  -5   32.20    6.75
  -3 -15   5   19.85    4.79
   3  15  -4    2.94    3.11
  -3  15   4    6.04    5.84
  -3 -15   4    0.81    3.81
   3 -15  -4    9.75    6.68
  -3 -15   4   -0.88    2.06
   3  15  -3    0.61    2.63
  -3  15   3    0.03    4.56
  -3 -15   3   -4.19    3.31
   3 -15  -3   -0.34    3.11
  -3 -15   3   -3.38    1.99
   3  15  -2    1.05    2.60
  -3  15   2   31.35   12.25
  -3 -15   2    0.00    3.41
  -3 -15   2    4.42    1.92
   3 -15  -2   -0.10    3.11
   3  15  -1   16.07    5.57
   3  15  -1   18.16    6.99
  -3  15   1   20.42    5.23
  -3 -15   1    9.82    5.33
   3 -15  -1   16.37    5.97
   3  15   0  186.84   17.69
   3  15   0  184.11   28.05
  -3  15   0  212.77   20.25
  -3 -15   0  208.78   20.05
   3 -15   0  200.51   18.70
   3  15   1    2.16    2.06
   3  15   1   -3.88    2.77
  -3  15  -1    3.14    2.33
  -3 -15  -1    4.12    3.51
   3 -15   1    4.25    3.44
   3  15   2    3.14    2.80
   3  15   2   -5.30    2.50
  -3  15  -2   -4.12    4.05
  -3 -15  -2    4.46    2.60
   3 -15   2   -3.61    3.38
   3  15   3   21.84    4.32
   3  15   3   22.21    4.32
  -3  15  -3   17.04    9.01
  -3 -15  -3   19.47   11.88
   3 -15   3   18.93    8.74
   3  15   4   -1.18    2.46
  -3  15  -4   -1.79    3.92
   3  15   4   -1.05    1.65
  -3 -15  -4    5.40    3.41
   3 -15   4    3.38    4.59
   3  15   5    5.47    3.65
  -3  15  -5    2.03    2.40
  -3 -15  -5    3.88    4.32
   3 -15   5    9.08    6.04
   3  15   6    5.10    5.03
  -3  15  -6    3.92    3.85
  -3 -15  -6    0.71    3.11
   3 -15   6    2.06    5.06
   3  15   7    1.45    2.77
  -3  15  -7   -2.03    3.75
  -3 -15  -7    2.77    4.59
   3 -15   7   -2.13    5.33
  -3  16   7    9.35    4.76
  -3 -16   7    3.68    5.27
   3 -16  -7    4.52    5.13
  -3  16   6   30.65    7.93
  -3 -16   6   29.57    7.70
   3 -16  -6   27.84    6.89
   3  16  -5   18.50   16.23
  -3  16   5   24.87    7.59
  -3 -16   5    7.80    5.60
   3 -16  -5   18.06   15.83
  -3 -16   5   16.57    7.97
   3  16  -4    1.22    2.40
  -3  16   4   17.45    6.28
  -3 -16   4    3.38    2.77
   3 -16  -4    5.74    3.44
  -3 -16   4    7.19    3.95
   3  16  -3   20.45    4.19
  -3  16   3   20.42    5.10
  -3 -16   3   22.68    4.42
   3 -16  -3   29.94    4.76
  -3 -16   3   13.60    7.22
   3  16  -2  130.48   15.80
  -3  16   2  122.55   16.00
  -3 -16   2  122.95   14.92
   3 -16  -2  118.87   21.09
   3  16  -1    9.35    4.52
   3  16  -1    9.42    5.97
  -3  16   1   22.88    6.99
  -3 -16   1   14.04    6.41
   3 -16  -1   12.12    5.91
   3  16   0    0.07    2.13
   3  16   0    2.94    2.67
  -3  16   0    0.07    4.29
  -3 -16   0   -3.78    2.87
   3 -16   0    1.96    3.31
   3  16   1   34.70    5.30
   3  16   1   40.97    7.19
  -3  16  -1   47.39    9.89
  -3 -16  -1   48.87    9.45
   3 -16   1   41.58    6.99
   3  16   2   79.75    9.99
   3  16   2   77.66   12.39
  -3  16  -2   92.41   18.50
  -3 -16  -2   84.51   10.90
   3 -16   2   82.49   16.44
   3  16   3   40.53    6.72
   3  16   3   30.68    6.72
  -3  16  -3   29.26    7.66
  -3 -16  -3   32.67    6.72
   3 -16   3   30.00    8.07
   3  16   4    7.09    4.05
  -3  16  -4    3.27    3.31
   3  16   4    4.96    2.46
  -3 -16  -4    5.57    4.46
   3 -16   4    5.91    3.51
   3  16   5   28.25    6.24
  -3  16  -5   13.80   15.05
  -3 -16  -5   16.44    5.77
   3  16   6   17.11    6.31
  -3  16  -6   19.34    6.41
  -3 -16  -6   19.44    6.04
   3 -16   6   24.20    7.29
   3  16   7   16.00    4.59
  -3  16  -7   12.12    3.31
  -3 -16  -7   17.18    5.40
   3 -16   7   20.01    6.78
  -3  17   6    5.60    5.47
  -3 -17   6   -1.72    4.15
   3 -17  -6    0.20    2.63
  -3  17   5    7.22    6.75
  -3 -17   5    9.86   10.53
   3 -17  -5    1.69    4.12
  -3 -17   5    1.35    1.92
  -3  17   4   24.23    7.46
  -3 -17   4   31.76    9.01
   3 -17  -4   28.11    7.59
  -3 -17   4   30.41    8.34
  -3  17   3   60.11   14.92
   3 -17  -3   44.85    9.18
  -3 -17   3   23.29    5.81
   3  17  -2    7.29    4.79
  -3  17   2    4.93    5.10
  -3 -17   2   20.76    4.32
   3 -17  -2    9.01    5.06
   3  17  -1    2.23    2.40
   3  17  -1    6.72    4.56
  -3  17   1   -2.90    4.39
  -3 -17   1    2.57    3.51
   3 -17  -1   -4.83    3.24
   3  17   0   78.50    9.28
   3  17   0   75.87   13.40
  -3  17   0  103.38   17.72
  -3 -17   0   75.23   14.95
   3 -17   0  103.58    9.21
   3  17   1    9.92    6.28
   3  17   1    9.05    5.77
  -3  17  -1   16.50    6.82
  -3 -17  -1    6.58    4.89
   3 -17   1   -0.03    3.65
   3  17   2   16.77    3.95
   3  17   2   16.07    4.02
  -3  17  -2   23.32    6.78
  -3 -17  -2    9.62    6.14
   3 -17   2   16.94    5.27
   3  17   3    3.04    2.63
   3  17   3    6.65    3.31
  -3  17  -3    6.41    3.27
  -3 -17  -3    2.46    2.26
   3 -17   3    0.07    4.32
   3  17   4   25.45    5.47
  -3  17  -4   38.31    8.81
  -3 -17  -4   27.34    6.18
   3 -17   4   34.63    8.00
   3  17   5    1.22    2.94
  -3  17  -5   12.29    3.81
  -3 -17  -5    8.10    6.41
   3 -17   5   -8.27    4.73
   3  17   6   -0.10    3.44
  -3  17  -6  -13.60    4.42
  -3 -17  -6    4.79    5.43
   3 -17   6   -4.59    4.76
  -3  18   6    5.74    5.97
  -3 -18   6   -0.47    4.22
   3 -18  -6   -7.86    3.58
  -3  18   5    0.95    4.39
   3 -18  -5    0.64    2.60
  -3 -18   5    1.72    2.50
   3  18  -4    9.89    8.88
  -3  18   4    7.80    6.45
   3 -18  -4   14.01   15.76
  -3 -18   4    8.13    4.93
   3  18  -3   13.64    7.19
  -3  18   3   13.70    7.26
   3 -18  -3   15.49    7.59
  -3 -18   3   15.59    7.46
   3  18  -2    2.09    1.89
  -3  18   2    2.16    4.52
  -3 -18   2    3.58    3.75
   3 -18  -2   -3.41    3.71
   3  18  -1    1.92    2.46
  -3  18   1    0.27    4.59
  -3 -18   1    4.02    2.77
   3 -18  -1   -5.57    3.61
   3  18   0   -0.51    3.88
  -3  18   0    4.46    3.24
  -3 -18   0    2.90    2.84
   3 -18   0   -3.00    3.88
   3  18   1    3.44    3.11
  -3  18  -1    1.35    4.89
  -3 -18  -1    4.76    2.84
   3 -18   1   -2.43    3.81
   3  18   2    4.08    2.09
   3  18   2    4.35    3.24
  -3  18  -2    3.34    3.44
  -3 -18  -2    4.32    3.95
   3  18   3    0.91    2.19
   3  18   3   -0.54    2.53
  -3  18  -3    3.68    3.85
  -3 -18  -3   -4.02    4.08
   3 -18   3    3.95    4.96
   3  18   4   -1.86    2.43
  -3  18  -4    1.52    2.63
  -3 -18  -4   -3.00    3.85
   3 -18   4    8.57    7.53
   3  18   5    3.38    3.92
  -3  18  -5   -1.38    4.96
  -3 -18  -5    5.13    4.86
   3 -18   5    4.66    5.84
   3  18   6    0.00    2.97
  -3  18  -6   -3.65    4.35
  -3 -18  -6    2.80    4.96
   3 -18   6    4.19    5.84
   3  19  -5    6.65    3.07
  -3  19   5   -5.50    4.42
   3 -19  -5    0.74    4.08
   3  19  -4   36.38   10.19
  -3  19   4   58.15   14.61
   3 -19  -4   41.11   11.85
  -3 -19   4   33.48   10.19
   3  19  -3   -1.82    4.59
  -3  19   3    4.02    4.66
   3 -19  -3   -2.73    3.75
  -3 -19   3    6.28    4.56
   3  19  -2    5.77    4.02
  -3  19   2   14.38   16.77
  -3 -19   2    0.98    3.58
   3 -19  -2   -0.98    3.71
   3  19  -1    5.84    5.57
  -3  19   1    6.08    5.70
  -3 -19   1    4.05    3.85
   3 -19  -1    2.70    3.85
   3  19   0   46.10   14.92
  -3  19   0   55.93   15.12
  -3 -19   0   65.54   17.18
   3 -19   0   54.10   13.33
   3  19   1    3.65    3.78
  -3  19  -1   10.97    6.68
  -3 -19  -1    6.01    4.62
   3 -19   1    0.95    4.08
   3  19   2    1.55    1.99
  -3  19  -2    9.25    5.54
  -3 -19  -2    2.43    3.17
   3 -19   2   -1.92    4.35
   3  19   3    3.48    3.41
  -3  19  -3    5.50    5.43
  -3 -19  -3    6.14    6.08
   3 -19   3    4.08    3.75
  -3  19  -4   40.80   10.26
  -3 -19  -4   36.59    9.18
   3 -19   4   49.95   10.67
  -3  19  -5   -0.44    5.03
  -3 -19  -5    0.34    2.67
   3 -19   5   -1.65    4.62
   3  20  -5    3.04    3.04
  -3  20   5    8.03    4.83
   3 -20  -5    6.85    4.22
   3  20  -4    6.68    4.32
  -3  20   4   -6.55    5.54
   3 -20  -4    5.27    6.24
  -3 -20   4    7.80    4.15
   3  20  -3    7.49    6.38
  -3  20   3   14.28    4.29
   3 -20  -3   15.09    5.37
  -3 -20   3   13.60    3.65
   3  20  -2   11.48    3.41
  -3  20   2   -0.47    5.50
  -3 -20   2    7.49    5.77
   3 -20  -2   12.35    3.88
   3  20  -1   61.60   17.42
  -3  20   1   55.32   13.40
  -3 -20   1   66.15   15.56
   3 -20  -1   50.86   12.29
   3  20   0    2.26    3.24
  -3  20   0    0.41    2.09
  -3 -20   0   -7.80    3.71
   3 -20   0    6.08    5.40
   3  20   1    9.45    7.12
  -3  20  -1    8.27    6.11
  -3 -20  -1    2.50    3.98
   3 -20   1    9.45    7.93
   3  20   2    3.54    3.68
  -3  20  -2   11.68    6.14
  -3 -20  -2    6.89    5.64
   3 -20   2   11.71    5.50
   3  20   3    8.47    3.00
  -3  20  -3   21.94    7.90
  -3 -20  -3   17.82    5.33
   3 -20   3   16.03    5.77
  -3  20  -4   -2.43    4.52
  -3 -20  -4    4.62    5.77
   3 -20   4    2.26    4.83
   3  21  -4    6.85    4.56
  -3  21   4   11.68    6.14
   3 -21  -4    1.62    3.65
  -3 -21   4   -1.65    3.00
   3  21  -3    5.91    2.97
  -3  21   3   -1.55    5.37
   3 -21  -3   -0.07    3.95
  -3 -21   3   -5.47    3.21
   3  21  -2    4.89    6.85
  -3  21   2    8.91    5.16
  -3 -21   2    9.32    4.05
   3 -21  -2    5.40    6.11
   3  21  -1   -4.42    4.86
  -3  21   1    0.44    5.13
  -3 -21   1   -4.29    3.48
   3 -21  -1    1.82    3.11
   3  21   0   11.98    4.12
  -3  21   0   -1.89    4.83
  -3 -21   0    1.49    4.29
   3 -21   0   -2.70    4.35
   3  21   1   -1.92    4.02
  -3  21  -1   -4.19    4.73
  -3 -21  -1   -1.18    4.29
   3 -21   1   -1.18    4.15
   3  21   2    4.42    4.19
  -3  21  -2   -3.85    4.93
  -3 -21  -2    6.65    6.89
   3 -21   2    2.43    2.90
  -3  21  -3   -0.14    4.29
  -3 -21  -3   -2.26    3.95
   3 -21   3   -8.51    4.93
   3  22  -2    9.65    4.29
  -3  22   2   13.97    6.14
  -3 -22   2   -0.30    3.75
   3 -22  -2    1.45    3.00
   3  22  -1    1.52    3.07
  -3  22   1   10.23    6.04
  -3 -22   1    6.21    2.80
   3 -22  -1   -7.93    4.69
   3  22   0   -2.77    4.25
  -3  22   0    5.20    5.16
  -3 -22   0    1.89    3.27
   3 -22   0    0.14    4.08
   3  22   1    7.43    2.63
  -3  22  -1    1.05    5.27
  -3 -22  -1    4.59    6.24
   3 -22   1   14.07    6.38
   3  22   2    5.50    5.00
  -3  22  -2    4.52    5.97
  -3 -22  -2    5.50    4.96
   3 -22   2    5.40    6.04
   4   0 -10   23.02    5.27
  -4   0  10   13.16    4.42
   4   0  -9    2.63    2.84
  -4   0   9   -1.15    3.58
   4   0  -8    2.97    2.40
  -4   0   8   -1.35    3.38
   4   0  -7   -5.47    3.68
  -4   0   7   -4.89    3.78
   4   0  -6  427.25   23.39
  -4   0   6  383.44   21.36
   4   0  -5    3.17    1.62
  -4   0   5   -4.05    3.27
   4   0  -4  103.82   16.91
  -4   0   4  100.65    7.80
   4   0  -3   -1.76    2.57
  -4   0   3    1.92    2.67
   4   0  -2 2384.06   97.44
  -4   0   2 2519.20   84.24
  -4   0   2 2402.59   78.94
   4   0  -1   -5.20    2.97
  -4   0   1    1.28    0.71
  -4   0   1    2.23    0.54
   4   0   0  187.52    8.61
  -4   0   0  193.49    8.44
  -4   0   0  198.69    8.61
   4   0   1    0.64    2.90
  -4   0  -1    1.72    1.32
  -4   0  -1    1.76    0.95
   4   0   2 1145.34   48.67
  -4   0  -2 1124.48   49.31
  -4   0  -2 1085.56   48.23
   4   0   3    2.97    1.99
  -4   0  -3   -0.07    0.61
  -4   0  -3   -3.58    2.94
   4   0   4   87.48    5.70
  -4   0  -4   83.67   13.10
   4   0   5   -0.24    1.42
  -4   0  -5   -3.17    4.05
   4   0   6   10.56    4.79
  -4   0  -6   12.12    4.42
   4   0   7   -3.85    3.51
  -4   0  -7   -5.20    4.66
   4   0   8   21.57    6.68
  -4   0  -8   13.50    7.36
   4   0   9    4.59    4.22
  -4   0  -9   -3.00    2.90
   4  -1 -10   -0.51    2.23
   4   1 -10    6.35    2.23
  -4   1  10    4.19    4.69
  -4  -1  10    0.68    2.40
   4  -1  -9   17.65    5.87
   4   1  -9    6.75    5.74
  -4   1   9   11.27    4.96
  -4  -1   9    8.37    6.89
   4  -1  -8   10.23    4.79
   4   1  -8   13.91    7.26
  -4   1   8   16.67    5.06
  -4  -1   8   27.00    6.41
   4  -1  -7   30.75    6.04
   4   1  -7   32.60    5.60
  -4   1   7   31.56    5.60
  -4  -1   7   25.79    6.21
   4  -1  -6  124.91   16.81
   4   1  -6  124.30   16.81
  -4   1   6  137.23    9.82
  -4  -1   6  122.48   17.28
   4  -1  -5   97.84   13.03
   4   1  -5  104.43   14.24
  -4   1   5   97.88    9.21
  -4  -1   5  123.63   10.80
   4  -1  -4    7.46    1.72
   4   1  -4   -0.20    2.90
  -4   1   4    5.43    2.87
  -4  -1   4    4.46    3.07
   4  -1  -3    2.19    1.72
   4   1  -3    5.43    1.22
  -4   1   3    4.05    1.86
  -4  -1   3    1.62    2.60
   4  -1  -2 1209.77   45.23
   4   1  -2 1235.21   44.75
  -4   1   2 1202.68   41.34
  -4  -1   2 1243.11   42.66
  -4  -1   2 1259.58   41.55
   4  -1  -2 1204.77   39.96
   4  -1  -1  140.50    8.47
   4   1  -1  138.24   18.73
  -4   1   1  137.13    7.70
  -4  -1   1  134.83   17.62
  -4  -1   1  136.56    8.54
   4  -1  -1  128.73    6.62
   4  -1   0  179.89   12.96
   4   1   0  198.22   10.09
  -4   1   0  186.78    7.97
  -4  -1   0  195.35    8.03
  -4  -1   0  201.36    7.86
   4  -1   0  201.66    7.93
   4  -1   1  137.43    8.13
   4   1   1  159.00    9.21
  -4   1  -1  156.37    8.17
  -4  -1  -1  145.20    7.36
  -4   1  -1  147.15    7.90
  -4  -1  -1  166.70   12.79
   4   1   2  912.99   37.94
   4  -1   2  955.12   39.59
  -4   1  -2  969.29   39.29
  -4  -1  -2  914.31   36.92
  -4   1  -2  936.69   38.71
  -4  -1  -2  930.85   39.69
   4   1   3   -5.23    2.73
   4  -1   3   -1.32    2.43
  -4   1  -3    1.18    0.88
  -4  -1  -3    1.92    0.54
  -4   1  -3    4.08    2.57
  -4  -1  -3   -0.71    2.87
   4   1   4   94.47   12.08
   4  -1   4  100.61    6.21
  -4   1  -4  113.07   15.09
  -4  -1  -4  107.87   17.18
   4   1   5   25.11    7.56
   4  -1   5   25.01    7.02
  -4   1  -5   26.56    7.32
  -4  -1  -5   16.07    4.69
   4   1   6  128.15   13.03
   4  -1   6  100.95   10.29
  -4   1  -6  106.08   17.99
  -4  -1  -6  108.37   17.25
   4   1   7    3.75    4.25
   4  -1   7   -2.84    3.17
  -4   1  -7    0.37    2.70
  -4  -1  -7    4.25    4.79
   4   1   8   21.47    6.62
   4  -1   8   28.22    7.86
  -4   1  -8   39.96   11.44
  -4  -1  -8   27.95    9.48
   4   1   9   -3.78    3.65
   4  -1   9   -2.16    3.88
  -4   1  -9    2.13    3.71
  -4  -1  -9    7.49    5.23
   4  -2 -10   16.57    4.89
   4   2 -10   11.48    3.88
  -4   2  10   12.79    4.79
  -4  -2  10   17.62    5.94
   4  -2  -9   -4.29    4.49
   4   2  -9   -1.55    3.92
  -4   2   9   -1.15    3.78
  -4  -2   9    0.00    3.48
   4  -2  -8   13.80    7.09
   4   2  -8    7.26    4.76
  -4   2   8   19.20    6.75
  -4  -2   8   12.52    6.85
   4  -2  -7   73.64   11.31
   4   2  -7   59.60   12.35
  -4   2   7   69.19    9.42
  -4  -2   7   64.06   11.75
  -4   2   6   20.25    8.44
  -4  -2   6   23.69    5.20
   4  -2  -5   33.24    9.45
   4   2  -5   47.55    6.48
  -4   2   5   48.13    6.38
  -4  -2   5   38.81    6.95
   4  -2  -4  467.35   26.12
   4   2  -4  481.83   28.62
  -4   2   4  459.75   26.70
  -4  -2   4  499.24   28.08
   4  -2  -3  340.11   17.89
   4   2  -3  364.07   16.03
  -4   2   3  394.72   17.96
  -4  -2   3  362.32   16.20
   4  -2  -3  363.46   15.96
   4  -2  -2   25.85    3.48
   4   2  -2   26.76    3.81
  -4   2   2   20.01    3.07
  -4  -2   2   26.46    3.11
  -4  -2   2   21.16    2.77
   4  -2  -2   25.79    1.86
   4  -2  -1   19.14    3.11
   4   2  -1   12.76    3.34
  -4   2   1   20.28    2.70
  -4  -2   1   21.06    3.04
  -4  -2   1   18.16    2.53
   4  -2  -1   14.85    2.26
   4  -2   0  787.21   28.49
   4   2   0  802.26   37.23
  -4   2   0  800.60   30.24
  -4  -2   0  759.23   26.26
  -4  -2   0  800.27   27.84
   4  -2   0  757.77   32.94
   4  -2   1  333.09   13.37
   4   2   1  350.40   14.65
  -4   2  -1  349.96   13.13
  -4  -2  -1  326.71   11.81
  -4  -2  -1  345.00   12.93
   4  -2   1  331.64   13.60
   4   2   2   72.63    5.47
   4  -2   2   70.37    5.23
  -4   2  -2   89.37    7.39
  -4  -2  -2   76.88    9.42
  -4  -2  -2   90.45   14.01
   4  -2   2   85.12    6.24
   4   2   3   28.28    5.54
   4  -2   3   32.50    3.75
  -4   2  -3   27.51    2.67
  -4  -2  -3   28.25    2.46
  -4   2  -3   33.48    5.47
  -4  -2  -3   29.13    4.49
   4   2   4  195.32    9.96
   4  -2   4  202.61   10.29
  -4   2  -4  216.21    9.59
  -4   2  -4  210.84   28.49
  -4  -2  -4  194.27   25.55
   4   2   5  202.78   29.67
   4  -2   5  199.77   14.55
  -4   2  -5  256.88   36.59
  -4  -2  -5  249.66   32.77
   4   2   6   41.07    5.37
   4  -2   6   31.42   11.00
  -4   2  -6   25.48   10.26
  -4  -2  -6   35.30    6.58
   4   2   7    3.95    3.34
   4  -2   7    3.44    2.43
  -4   2  -7    4.79    3.95
  -4  -2  -7   -0.07    4.86
   4   2   8    8.37    6.24
   4  -2   8   12.32    7.43
  -4   2  -8    7.70    5.13
  -4  -2  -8   19.54    5.54
   4   2   9    7.43    3.24
   4  -2   9   15.93    5.13
  -4   2  -9    8.10    4.59
  -4  -2  -9    6.08    6.45
   4  -3  -9    9.86    3.24
   4   3  -9    5.64    5.10
  -4   3   9    4.29    3.27
  -4  -3   9    1.86    3.88
   4  -3  -8   90.72   20.32
   4   3  -8   94.91   21.70
  -4   3   8   95.14   17.72
  -4  -3   8   97.81   18.23
   4  -3  -7   32.13    5.94
   4   3  -7   40.94    7.22
  -4   3   7   41.18    7.46
  -4  -3   7   32.57    5.84
   4  -3  -6    3.85    2.09
   4   3  -6   -5.13    3.17
  -4   3   6    5.54    4.12
  -4  -3   6    3.17    1.62
   4  -3  -5   62.88    9.65
   4   3  -5   66.39   10.70
  -4   3   5   80.80    8.07
  -4  -3   5   73.00   11.04
   4  -3  -4  951.44   51.17
   4   3  -4  946.31   53.12
  -4   3   4  968.72   52.89
  -4  -3   4  860.07   46.78
   4  -3  -4  859.94   47.82
   4  -3  -3  166.76    8.13
   4   3  -3  169.70   18.36
  -4   3   3  163.39    8.57
  -4  -3   3  148.10   20.72
   4  -3  -3  154.71    6.92
   4  -3  -2   50.46    7.70
   4   3  -2   52.08    9.11
  -4   3   2   56.60    4.69
  -4  -3   2   41.28    3.61
  -4  -3   2   38.75    4.32
   4  -3  -2   46.98    3.38
   4  -3  -1   33.24    3.51
   4   3  -1   37.33    5.13
  -4   3   1   37.53    3.58
  -4  -3   1   36.18    4.59
  -4  -3   1   29.97    3.92
   4  -3  -1   39.15    2.87
   4  -3   0 1906.92   64.46
   4   3   0 1844.42   62.78
  -4   3   0 1810.57   67.06
  -4  -3   0 1833.62   61.49
  -4  -3   0 1811.34   60.38
   4  -3   0 1770.10   60.08
   4   3   1   27.78    4.15
   4  -3   1   34.56    3.51
  -4   3  -1   33.78    3.00
  -4  -3  -1   33.65    2.70
  -4  -3  -1   37.90    5.03
   4  -3   1   26.70    2.80
   4   3   2   11.07    3.27
   4  -3   2   19.78    3.27
  -4   3  -2   19.10    2.36
  -4  -3  -2   16.07    2.36
  -4  -3  -2   20.66    3.68
   4  -3   2   14.14    2.84
   4   3   3   25.01    4.56
   4  -3   3   20.62    2.97
  -4   3  -3   19.64    2.46
  -4  -3  -3   17.75    1.72
  -4  -3  -3   20.05    4.02
   4  -3   3   13.23    3.31
   4   3   4  158.16    8.71
   4  -3   4  158.93    8.24
  -4   3  -4  165.41    7.70
  -4   3  -4  156.30   20.89
  -4  -3  -4  173.45   23.22
   4   3   5   37.09    7.86
   4  -3   5   39.05    7.76
  -4   3  -5   35.57    8.74
  -4  -3  -5   33.58    7.80
   4   3   6   35.67    5.13
   4  -3   6   30.68   11.04
  -4   3  -6   32.64   14.38
  -4  -3  -6   35.78    5.70
   4   3   7   10.67    6.04
   4  -3   7   15.15    5.37
  -4   3  -7    8.07    5.57
  -4  -3  -7   14.88    3.75
   4   3   8    0.30    4.35
   4  -3   8   -0.61    3.04
  -4   3  -8   -6.89    5.64
  -4  -3  -8    3.38    2.94
   4   3   9   -1.38    4.35
   4  -3   9   -1.59    3.88
  -4   3  -9   -0.14    5.54
  -4  -3  -9    5.47    4.59
   4  -4  -9    6.58    5.64
   4   4  -9    4.29    3.48
  -4   4   9   -1.08    2.97
  -4  -4   9    3.14    3.88
   4  -4  -8    4.62    4.08
   4   4  -8    8.24    4.76
  -4   4   8   33.45   10.13
  -4  -4   8   16.47    8.57
   4  -4  -7   19.98    4.79
   4   4  -7   20.82    4.62
  -4   4   7   16.37    5.43
  -4  -4   7    8.88    6.48
   4  -4  -6   -1.11    2.94
   4   4  -6   -1.92    3.38
  -4   4   6    7.39    4.52
  -4  -4   6    5.91    4.05
   4  -4  -5  171.89   23.83
   4   4  -5  168.55   27.20
  -4   4   5  162.75   24.06
  -4  -4   5  164.50   22.75
   4  -4  -5  162.48   11.24
   4  -4  -4  121.71   17.11
   4   4  -4  116.17   15.46
  -4   4   4  108.64    6.92
  -4  -4   4  124.84   19.88
   4  -4  -4  109.42    5.06
   4  -4  -3   24.17    3.71
   4   4  -3   22.71    3.61
  -4   4   3   21.47    3.71
  -4  -4   3   15.32    3.07
   4  -4  -3   24.33    3.11
   4  -4  -2  169.77    8.27
   4   4  -2  173.38    8.81
  -4   4   2  179.45    9.62
  -4  -4   2  180.36    9.21
  -4  -4   2  151.00    6.41
   4  -4  -2  170.64    9.18
   4  -4  -1  185.73    9.08
   4   4  -1  193.22   10.06
  -4   4   1  187.52    9.25
  -4  -4   1  185.12    9.08
  -4  -4   1  191.06    8.47
   4  -4  -1  195.49    8.81
   4  -4   0  586.96   21.33
   4   4   0  555.74   21.30
  -4   4   0  588.21   22.28
  -4  -4   0  567.99   20.45
  -4  -4   0  562.53   20.32
   4  -4   0  555.40   19.61
   4   4   1  174.42    9.48
   4  -4   1  158.49    8.30
  -4   4  -1  169.43    8.40
  -4  -4  -1  171.35    8.24
  -4  -4  -1  165.31    8.27
   4  -4   1  155.93    7.97
   4   4   2  189.27   10.46
   4  -4   2  198.32    9.82
  -4   4  -2  198.25    9.35
  -4  -4  -2  193.05    9.59
  -4  -4  -2  178.51    9.18
   4  -4   2  199.57   10.02
   4   4   3  128.42   18.90
   4  -4   3  129.54   18.19
  -4   4  -3  131.56    8.00
  -4  -4  -3  122.48   19.61
   4  -4   3  129.60    9.32
   4   4   4  207.30   10.83
   4  -4   4  219.01   12.32
  -4   4  -4  233.52   11.95
  -4  -4  -4  241.25   12.49
   4  -4   4  239.77   31.05
   4   4   5   44.28    9.75
   4  -4   5   54.34    4.66
  -4   4  -5   63.25    4.19
  -4   4  -5   48.77    8.34
  -4  -4  -5   67.54    9.45
   4   4   6   34.43    6.41
   4  -4   6   25.68    9.99
  -4   4  -6   27.78    9.75
  -4  -4  -6   29.03   10.40
   4   4   7    4.32    3.38
   4  -4   7    6.58    4.62
  -4   4  -7   16.40    4.35
  -4  -4  -7    7.16    5.43
   4   4   8   19.31    5.70
   4  -4   8   15.15    3.34
  -4  -4  -8   26.66    6.72
   4   4   9    7.97    4.49
   4  -4   9   -2.97    3.31
  -4   4  -9    6.28    3.95
  -4  -4  -9    7.56    3.24
   4  -5  -9    6.68    4.86
   4   5  -9    1.89    2.97
  -4   5   9    2.84    4.08
  -4  -5   9   -3.85    3.24
   4  -5  -8    5.70    3.14
   4   5  -8    5.20    3.21
  -4  -5   8   12.49    7.73
   4  -5  -7   67.23   10.97
   4   5  -7   61.80    9.48
  -4   5   7   73.71    8.78
  -4  -5   7   63.22   10.29
   4  -5  -6   23.66    3.48
   4   5  -6   16.07    6.99
  -4   5   6   21.40    5.64
  -4  -5   6   16.47    6.48
   4  -5  -5  238.31   16.98
   4   5  -5  252.66   18.33
  -4   5   5  238.62   17.65
  -4  -5   5  223.67   16.44
   4  -5  -5  235.07   17.01
   4  -5  -4    8.64    2.36
   4   5  -4   12.93    2.30
  -4   5   4    7.53    3.54
  -4  -5   4   10.53    3.44
   4  -5  -4    9.82    1.38
   4  -5  -3   97.07   12.86
   4   5  -3   79.75   11.78
  -4   5   3  102.10   13.97
  -4  -5   3   88.29   13.84
   4  -5  -3   76.68   10.80
   4  -5  -2   49.78    6.82
   4   5  -2   43.37    6.01
  -4   5   2   44.55    4.29
  -4  -5   2   51.67    7.32
  -4  -5   2   35.13    3.85
   4  -5  -2   51.30    3.24
   4  -5  -1  491.58   20.86
   4   5  -1  512.98   24.06
  -4   5   1  481.46   21.80
  -4  -5   1  499.45   21.40
  -4  -5   1  512.44   21.16
   4  -5  -1  482.84   20.28
   4  -5   0    9.99    2.50
   4   5   0   10.02    3.78
  -4   5   0   10.09    2.50
  -4  -5   0   11.91    2.90
  -4  -5   0    9.01    1.62
   4  -5   0   12.39    1.96
   4  -5   1   47.05    4.42
   4   5   1   48.47    4.96
  -4   5  -1   43.98    3.58
  -4  -5  -1   49.07    3.27
  -4  -5  -1   51.71    7.12
   4  -5   1   46.34    3.61
   4   5   2   -0.84    3.27
   4  -5   2    1.76    1.96
  -4   5  -2    3.31    1.99
  -4  -5  -2    3.00    1.25
  -4  -5  -2    7.05    1.52
   4  -5   2   -1.99    2.40
   4   5   3  672.08   37.02
   4  -5   3  696.58   37.67
  -4   5  -3  760.54   40.91
  -4  -5  -3  719.53   39.35
   4  -5   3  681.73   37.60
   4   5   4    6.41    3.51
   4  -5   4    3.34    1.92
  -4   5  -4    8.00    2.40
  -4  -5  -4    9.52    2.50
   4  -5   4    7.26    3.68
   4   5   5    7.12    2.80
   4  -5   5    5.37    2.50
  -4   5  -5   10.50    2.67
  -4  -5  -5    6.68    3.44
   4   5   6   14.92    7.16
   4  -5   6    6.65    2.90
  -4   5  -6    3.27    2.70
  -4  -5  -6    3.31    1.99
   4   5   7   67.60   16.03
   4  -5   7   70.30   11.48
  -4   5  -7   73.98   17.25
  -4  -5  -7   77.69   16.91
   4   5   8    1.52    4.59
   4  -5   8    9.08    5.81
  -4  -5  -8   14.41   15.69
   4   5   9   -3.11    4.39
   4  -5   9    1.45    3.04
  -4   5  -9    4.66    5.16
  -4  -5  -9    3.88    4.02
   4  -6  -9   10.73    3.48
   4   6  -9    9.38    3.11
  -4   6   9   20.22    6.62
  -4  -6   9    9.96    4.39
   4  -6  -8   -4.02    3.48
   4   6  -8   -0.34    3.85
  -4   6   8    6.21    5.27
  -4  -6   8    2.16    2.67
   4  -6  -7    2.90    2.43
   4   6  -7    1.59    2.77
  -4   6   7    9.11    6.51
  -4  -6   7    4.62    4.39
   4  -6  -6  170.04   27.17
   4   6  -6  174.12   28.05
  -4   6   6  172.80   30.68
  -4  -6   6  168.52   15.80
   4  -6  -6  163.39   18.12
   4  -6  -5  156.47   20.59
   4   6  -5  160.86   22.34
  -4   6   5  154.48   10.33
  -4  -6   5  143.71   20.39
   4  -6  -5  167.37    9.08
   4  -6  -4   23.46    3.44
   4   6  -4   19.07    3.07
  -4   6   4   22.38    3.11
  -4  -6   4   20.39    4.73
   4  -6  -4   18.33    3.00
   4  -6  -3   44.18    6.04
   4   6  -3   39.89    6.04
  -4   6   3   49.88    7.63
  -4  -6   3   42.09    5.33
   4  -6  -3   37.56    5.47
  -4  -6   3   27.91    4.25
   4  -6  -2  576.87   24.67
   4   6  -2  584.73   25.01
  -4   6   2  554.39   36.96
  -4  -6   2  581.22   24.94
  -4  -6   2  530.77   22.14
   4  -6  -2  626.31   25.92
   4  -6  -1  166.63    8.34
   4   6  -1  152.89   21.30
  -4   6   1  151.34    8.03
  -4  -6   1  147.32    7.76
  -4  -6   1  149.01    7.32
   4  -6  -1  146.01    7.19
   4  -6   0   90.45   12.66
   4   6   0   84.48    6.41
  -4   6   0   89.51    7.32
  -4  -6   0   82.66    5.30
  -4  -6   0   94.67    5.27
   4  -6   0   87.28    5.40
   4   6   1   17.55    3.68
   4  -6   1   14.14    2.26
  -4   6  -1   14.85    2.63
  -4  -6  -1   14.82    1.72
  -4  -6  -1   16.81    2.90
   4  -6   1   14.04    2.46
   4   6   2  368.42   21.23
   4  -6   2  414.53   22.85
  -4   6  -2  384.02   21.36
  -4  -6  -2  389.45   21.20
  -4  -6  -2  390.70   22.04
   4  -6   2  382.50   21.70
   4   6   3  193.66   12.59
   4  -6   3  203.82    9.92
  -4  -6  -3  216.11   11.34
   4  -6   3  202.74   10.43
   4   6   4    9.69    4.32
   4  -6   4    4.12    2.23
  -4   6  -4    9.08    3.48
  -4  -6  -4    5.23    2.06
   4  -6   4    8.84    4.39
   4   6   5    5.50    2.63
   4  -6   5    5.43    2.77
  -4   6  -5    8.30    2.84
  -4  -6  -5    9.05    4.46
   4  -6   5    5.70    4.52
   4   6   6   41.07    7.56
   4  -6   6   32.81    5.54
  -4   6  -6   31.05    8.24
  -4  -6  -6   13.80    7.16
   4   6   7   -1.92    4.22
   4  -6   7   -1.05    2.63
  -4   6  -7   -6.14    5.16
  -4  -6  -7    3.95    3.78
   4   6   8    1.38    4.69
   4  -6   8    4.83    4.32
  -4  -6  -8    7.97    6.28
   4   6   9    6.04    6.45
   4  -6   9    6.68    3.24
  -4   6  -9   11.04    3.68
  -4  -6  -9   10.80    5.54
   4  -7  -9    0.03    3.34
   4   7  -9   -1.22    4.22
  -4   7   9   -6.04    3.81
  -4  -7   9    5.57    4.69
   4  -7  -8   32.94    9.08
   4   7  -8   27.27    6.99
  -4   7   8   34.05    8.27
  -4  -7   8   27.07    7.16
   4  -7  -7    6.24    3.61
   4   7  -7   17.31    4.59
  -4   7   7   10.50    6.68
  -4  -7   7    6.31    4.89
   4  -7  -6    3.48    1.59
   4   7  -6   -3.78    3.44
  -4   7   6   -3.14    3.48
  -4  -7   6    1.86    1.25
   4  -7  -6   -0.24    1.49
   4  -7  -5    0.81    1.59
   4   7  -5    6.99    2.73
  -4   7   5    5.27    1.72
  -4  -7   5   -2.23    3.34
   4  -7  -5    3.38    1.52
   4  -7  -4  127.81    9.59
   4   7  -4  122.82   18.97
  -4   7   4  112.42    9.52
  -4  -7   4  104.32   15.96
   4  -7  -4  117.52    8.54
   4  -7  -3  345.74   15.80
   4   7  -3  309.23   14.34
  -4   7   3  311.82   15.05
  -4  -7   3  290.26   19.17
   4  -7  -2    4.52    1.45
   4   7  -2    3.27    3.24
  -4   7   2    7.73    4.49
  -4  -7   2    2.53    2.40
  -4  -7   2    6.75    1.05
   4  -7  -2    1.96    1.08
   4  -7  -1  160.38    7.86
   4   7  -1  170.34   21.77
  -4   7   1  156.87    8.51
  -4  -7   1  156.98   10.90
  -4  -7   1  160.55    8.61
   4  -7  -1  178.00    8.57
   4  -7   0  277.26   12.83
   4   7   0  300.45   14.75
  -4   7   0  277.63   13.57
  -4  -7   0  284.38   12.83
  -4  -7   0  274.66   12.18
   4  -7   0  291.24   13.20
   4   7   1  140.88    9.45
   4  -7   1  156.13    9.48
  -4   7  -1  145.20    9.01
  -4  -7  -1  141.65    8.54
  -4  -7  -1  151.14   14.61
   4  -7   1  155.39   15.76
   4   7   2   53.36    5.23
   4  -7   2   52.85    7.22
  -4   7  -2   51.03    4.89
  -4  -7  -2   49.65    6.65
  -4  -7  -2   57.24    9.11
   4  -7   2   54.58    4.96
   4   7   3  125.18    8.17
   4  -7   3  136.86    7.16
  -4   7  -3  145.47    7.83
  -4  -7  -3  127.68   19.24
   4  -7   3  132.44    7.59
   4   7   4    8.30    3.98
   4  -7   4    9.96    3.11
  -4   7  -4    8.30    2.94
  -4  -7  -4   12.62    4.89
   4  -7   4   14.88    5.27
   4   7   5   49.38    7.86
   4  -7   5   46.10    4.96
  -4   7  -5   51.17    8.00
  -4  -7  -5   54.88    8.98
   4  -7   5   48.03    6.72
   4   7   6   25.55    6.41
  -4  -7  -6   18.29    8.37
   4  -7   6   15.02    8.24
   4   7   7   36.55    7.93
   4  -7   7   33.72    7.26
  -4   7  -7   29.60    7.86
  -4  -7  -7   34.56   11.00
   4   7   8   10.16    4.73
   4  -7   8    5.00    4.46
  -4   7  -8    7.66    6.24
  -4  -7  -8    4.22    3.65
   4   7   9   -3.17    4.12
   4  -7   9    1.45    2.94
  -4   7  -9   -7.43    5.40
  -4  -7  -9   -1.59    5.20
   4  -8  -9   -7.36    4.19
   4   8  -9    1.25    2.06
  -4   8   9    1.01    3.85
  -4  -8   9    1.92    4.02
   4  -8  -8    2.06    2.60
   4   8  -8    7.66    6.14
  -4   8   8   11.07    3.65
  -4  -8   8   11.81    4.05
   4  -8  -7    7.02    5.10
   4   8  -7   11.21    5.74
  -4   8   7   12.18    6.24
  -4  -8   7    5.97    4.62
   4  -8  -6    5.94    3.34
   4   8  -6    2.63    2.36
  -4   8   6    2.57    4.15
  -4  -8   6   -2.87    3.44
   4  -8  -6    1.49    1.55
   4  -8  -5   37.40    5.64
   4   8  -5   37.80    5.60
  -4   8   5   39.22    6.24
  -4  -8   5   30.14    5.30
   4  -8  -5   39.02    4.19
   4  -8  -4   62.64    8.84
   4   8  -4   51.20    8.44
  -4   8   4   49.72    6.01
  -4  -8   4   52.35    8.17
   4  -8  -4   61.80    5.06
   4  -8  -3  228.12   11.00
  -4   8   3  244.26   13.26
  -4  -8   3  223.77   11.14
   4  -8  -3  222.59   10.40
   4  -8  -2    9.01    1.76
   4   8  -2   11.31    3.17
  -4   8   2    9.42    3.44
  -4  -8   2   10.29    2.33
  -4  -8   2    5.57    1.18
   4  -8  -1   84.34    6.08
   4   8  -1   90.28   14.45
  -4   8   1   72.16    5.97
  -4  -8   1   80.53    6.14
  -4  -8   1   87.85   11.58
   4  -8  -1   97.24    6.51
   4  -8   0  243.61   14.18
   4   8   0  259.81   16.03
  -4   8   0  246.55   14.92
  -4  -8   0  237.98   13.91
  -4  -8   0  237.27   13.84
   4  -8   0  229.64   13.47
   4   8   1  412.50   23.76
   4  -8   1  450.24   26.70
  -4   8  -1  424.08   23.86
  -4  -8  -1  414.36   22.85
  -4  -8  -1  411.63   22.98
   4  -8   1  425.94   23.83
   4   8   2   23.09    3.95
   4  -8   2   27.74    3.41
  -4   8  -2   28.38    4.56
  -4  -8  -2   22.75    2.63
  -4  -8  -2   28.99    4.15
   4  -8   2   26.53    3.92
   4   8   3    0.34    3.00
   4  -8   3    2.60    1.15
   4   8   3    3.58    1.11
  -4   8  -3   -0.84    2.16
  -4  -8  -3    5.10    3.44
   4  -8   3   17.38    6.45
   4   8   4   68.28    5.81
   4  -8   4   78.10    5.03
  -4   8  -4   82.18    9.59
  -4  -8  -4   83.53    7.63
   4  -8   4   88.63    6.95
   4   8   5   86.84   12.69
   4  -8   5   67.67   12.59
  -4   8  -5   84.24   15.63
  -4  -8  -5   97.30   15.19
   4  -8   5   92.58   10.73
   4   8   6   84.44    8.30
   4  -8   6   63.42    9.05
  -4   8  -6   82.86    9.82
  -4  -8  -6   80.63   14.14
   4  -8   6   85.96   10.70
   4   8   7   -2.94    3.92
   4  -8   7    0.10    2.26
  -4   8  -7   -3.41    4.93
  -4  -8  -7   -1.32    4.86
   4   8   8   -1.76    4.69
   4  -8   8   -1.99    2.60
  -4   8  -8   -8.81    5.30
  -4  -8  -8    5.30    6.01
   4   8   9   10.97    4.56
   4  -8   9    2.43    2.97
   4  -9  -9    3.41    3.68
   4   9  -9   12.29    4.12
  -4   9   9    6.04    5.94
  -4  -9   9   12.59    4.73
   4  -9  -8   -3.98    3.51
   4   9  -8    4.56    3.58
  -4   9   8    9.32    7.76
  -4  -9   8    1.62    4.08
   4  -9  -7   19.04    5.37
   4   9  -7   26.60    6.85
  -4   9   7   15.53    4.96
  -4  -9   7   31.89    9.01
   4  -9  -6   -2.73    2.73
   4   9  -6   -3.81    3.38
  -4   9   6   -3.48    4.35
  -4  -9   6   -3.31    3.61
   4  -9  -6    0.00    1.86
   4  -9  -5    9.38    3.98
   4   9  -5    9.96    4.89
  -4   9   5   15.69    6.75
  -4  -9   5   15.02    7.09
   4  -9  -5    2.94    1.99
   4  -9  -4   57.58    6.14
   4   9  -4   45.70   14.99
  -4   9   4   49.24    5.47
  -4  -9   4   53.26    5.10
   4  -9  -4   60.99    4.29
  -4  -9   4   44.65    7.66
   4  -9  -3   64.03    9.25
   4   9  -3   51.74    8.17
  -4   9   3   64.36    7.02
  -4  -9   3   56.97    5.77
   4  -9  -3   66.56    5.54
  -4  -9   3   57.07    4.59
   4  -9  -2  160.89    8.37
   4   9  -2  151.95   16.44
  -4   9   2  142.80    8.61
  -4  -9   2  156.44    8.84
  -4  -9   2  144.86    7.09
   4  -9  -2  153.20    7.73
   4  -9  -1   89.74   12.45
   4   9  -1  111.31    7.93
  -4   9   1   98.42    6.62
  -4  -9   1   90.69    5.70
  -4  -9   1  102.77    5.50
   4  -9  -1  108.64   13.23
   4  -9   0   67.06    5.00
   4   9   0   72.80    9.48
  -4   9   0   57.44    9.45
  -4  -9   0   65.88    5.30
  -4  -9   0   63.86    6.31
   4  -9   0   61.36    5.47
   4   9   1  192.95   10.16
   4  -9   1  205.00    9.55
  -4   9  -1  199.10   10.60
  -4  -9  -1  209.22   10.02
  -4  -9  -1  196.50    9.62
   4  -9   1  206.76   10.63
   4   9   2  145.77    8.24
   4  -9   2  145.33    9.35
  -4   9  -2  151.51    8.74
  -4  -9  -2  143.98    7.09
  -4  -9  -2  155.39    9.18
   4  -9   2  163.32   21.57
   4   9   3   16.40    4.69
   4  -9   3   15.69    4.83
   4   9   3   11.07    3.04
  -4   9  -3   11.51    3.38
  -4  -9  -3    7.59    3.78
   4  -9   3   16.98    5.50
   4   9   4  144.76   13.77
   4  -9   4  126.46   11.51
  -4   9  -4  134.97   22.48
  -4  -9  -4  147.39   14.24
   4  -9   4  157.55   15.59
   4   9   5    6.72    2.80
   4  -9   5    5.67    2.43
  -4   9  -5    1.79    1.52
  -4  -9  -5    3.31    4.25
   4  -9   5    3.75    4.56
   4   9   6   82.69   13.70
   4  -9   6   75.10   11.58
  -4   9  -6   76.88   15.56
  -4  -9  -6   85.05   18.50
   4  -9   6   75.53   12.79
   4  -9   7    1.79    1.69
  -4  -9  -7   -5.33    4.93
   4  -9   7    5.57    6.11
   4   9   8    6.95    6.99
   4  -9   8    9.59    3.51
  -4   9  -8   11.48    4.42
  -4  -9  -8   20.32    6.62
   4 -10  -9   -0.84    3.31
   4 -10  -8    5.94    4.52
   4  10  -8    3.34    3.34
  -4  10   8    1.11    2.33
  -4 -10   8   -2.26    4.02
   4 -10  -7   -0.27    3.11
   4  10  -7    6.51    3.31
  -4  10   7   -3.38    3.58
  -4 -10   7   -0.07    2.60
   4 -10  -7   -1.42    1.99
   4 -10  -6  170.64   35.30
   4  10  -6  202.74   29.94
  -4  10   6  200.01   42.86
  -4 -10   6  164.84   24.98
   4 -10  -6  193.60   28.32
   4 -10  -5    1.82    2.13
   4  10  -5   -0.84    3.61
  -4  10   5   -3.00    3.95
  -4 -10   5    1.18    3.71
   4 -10  -5    1.28    1.86
   4 -10  -4   32.03    4.83
   4  10  -4   31.05    4.89
  -4  10   4   40.33    6.55
  -4 -10   4   36.48    5.30
   4 -10  -4   26.46    3.48
  -4 -10   4   19.78    6.72
   4 -10  -3   44.75    6.35
   4  10  -3   44.28    7.29
  -4  10   3   55.05    6.35
  -4 -10   3   42.83    5.64
  -4 -10   3   37.23    7.66
   4 -10  -3   47.62    4.42
   4 -10  -2  315.17   27.20
   4  10  -2  309.87   22.01
  -4  10   2  277.80   20.59
  -4 -10   2  292.79   20.96
  -4 -10   2  256.03   18.26
   4 -10  -2  295.02   21.09
   4 -10  -1   74.18   18.36
   4  10  -1   77.15    6.01
  -4  10   1   73.37   18.56
  -4 -10   1   80.02    5.00
   4 -10  -1   77.96    4.89
   4 -10   0   54.61    9.79
   4  10   0   67.37    8.17
  -4  10   0   59.98    7.76
  -4 -10   0   58.36    9.45
  -4 -10   0   48.60    7.36
   4 -10   0   53.90    6.14
   4  10   1   36.75    5.16
   4 -10   1   36.86    3.81
  -4  10  -1   43.37    5.23
  -4 -10  -1   31.49    4.19
  -4 -10  -1   42.22    6.24
   4 -10   1   35.34    6.41
   4  10   2   41.85    5.84
   4 -10   2   25.52    6.41
   4  10   2   25.41    6.58
  -4  10  -2   31.89    8.67
  -4 -10  -2   31.25   10.16
   4 -10   2   22.11    6.51
   4 -10   3   15.09    2.94
   4  10   3   15.42    3.65
  -4  10  -3   22.75    5.67
  -4 -10  -3   37.70    7.63
   4 -10   3   24.10    6.38
   4  10   4   -6.89    3.31
   4 -10   4    2.57    1.55
  -4  10  -4   -4.52    2.77
  -4 -10  -4    3.58    2.43
   4 -10   4   -4.08    3.71
   4  10   5   70.88    9.42
   4 -10   5   59.33    9.42
  -4  10  -5   77.86   13.77
  -4 -10  -5   81.17   11.64
   4 -10   5   67.64    9.82
   4  10   6    3.34    4.05
   4 -10   6    1.22    1.62
  -4  10  -6   -3.51    2.33
  -4 -10  -6   -1.49    4.42
   4 -10   6   -1.35    5.00
   4  10   7   11.71    7.66
   4 -10   7    3.44    2.67
  -4 -10  -7    5.91    5.94
   4 -10   7    3.58    5.74
   4  10   8    4.83    5.81
   4 -10   8    2.43    3.04
  -4  10  -8    5.06    5.23
  -4 -10  -8   -2.26    4.69
   4 -11  -8    0.91    2.46
   4  11  -8    2.67    3.51
  -4  11   8    0.88    1.82
  -4 -11   8    5.74    6.14
   4 -11  -7    3.75    2.73
   4  11  -7    5.64    3.61
  -4  11   7   -5.43    3.58
  -4 -11   7    0.95    2.33
   4 -11  -7    1.59    1.96
   4 -11  -6   56.80   13.10
   4  11  -6   63.49   13.33
  -4  11   6   83.84   17.85
  -4 -11   6   54.04    9.42
   4 -11  -6   54.37   11.10
   4 -11  -5    2.09    1.18
   4  11  -5   -0.30    2.90
  -4  11   5    4.83    4.46
  -4 -11   5    6.18    4.39
   4 -11  -5    1.79    1.22
   4 -11  -4   -1.49    1.89
   4  11  -4    4.76    1.79
  -4  11   4    2.90    2.40
  -4 -11   4   -0.07    3.41
   4 -11  -4    4.62    3.48
  -4 -11   4   -1.92    1.22
   4 -11  -3    7.02    1.65
   4  11  -3    9.05    3.68
  -4  11   3   14.07    4.93
  -4 -11   3   -1.08    3.14
  -4 -11   3    4.52    1.89
   4 -11  -3    5.20    2.53
   4 -11  -2  331.97   24.94
   4  11  -2  358.77   25.65
  -4  11   2  333.36   24.44
  -4 -11   2  299.10   21.60
  -4 -11   2  298.32   20.66
   4 -11  -2  343.35   23.83
   4 -11  -1   60.89    9.25
   4  11  -1   84.31    8.54
  -4  11   1   61.53    6.45
  -4 -11   1   61.19   10.09
   4 -11  -1   62.64    5.57
   4 -11   0   66.15    5.23
   4  11   0   77.46    8.10
  -4  11   0   66.08    7.26
  -4 -11   0   61.26    5.64
  -4 -11   0   69.32   10.80
   4 -11   0   71.55    6.31
   4  11   1   -0.78    3.11
   4 -11   1    1.59    0.88
  -4  11  -1    5.81    3.81
  -4 -11  -1    1.01    1.96
  -4 -11  -1   -2.94    2.36
   4 -11   1    3.34    2.97
   4  11   2  319.15   17.72
   4 -11   2  317.22   16.13
   4  11   2  303.66   16.50
  -4  11  -2  356.68   19.74
  -4 -11  -2  320.23   17.38
   4 -11   2  335.21   18.70
   4  11   3    2.16    1.92
   4 -11   3    4.86    1.79
   4  11   3    5.64    2.19
  -4  11  -3    6.35    2.94
  -4 -11  -3   -3.85    3.07
   4 -11   3    4.83    4.19
   4  11   4  170.14   15.32
   4 -11   4  158.83   13.67
  -4  11  -4  182.49   26.39
  -4 -11  -4  181.92   28.35
   4 -11   4  215.03   19.74
   4  11   5   -0.51    3.51
   4 -11   5    2.87    2.13
  -4  11  -5    3.11    2.13
  -4 -11  -5   -7.97    3.98
   4 -11   5    2.23    4.39
   4  11   6   43.37    9.86
   4 -11   6   36.48    6.89
  -4  11  -6   41.18    8.57
  -4 -11  -6   26.16    6.89
   4 -11   6   35.78   10.26
   4  11   7   10.36    4.66
   4 -11   7    5.57    4.35
  -4 -11  -7    5.60    4.19
   4  11   8   24.20    8.27
  -4  11  -8   20.01    6.99
  -4 -11  -8   10.40    5.54
   4 -12  -8   -1.15    2.87
   4  12  -8   -3.88    4.15
  -4  12   8   -3.75    3.68
  -4 -12   8    1.22    4.32
   4 -12  -7   16.00    5.74
  -4  12   7   36.62    9.89
  -4 -12   7   11.75    5.23
   4 -12  -7   16.20    4.66
   4 -12  -6    3.95    3.14
   4  12  -6    4.52    2.19
  -4  12   6    3.68    4.56
  -4 -12   6    2.73    3.88
   4 -12  -6    5.74    2.90
   4 -12  -5    4.19    2.77
   4  12  -5    3.17    2.57
  -4  12   5   -1.11    4.69
  -4 -12   5    1.59    3.92
   4 -12  -5    3.14    3.00
   4 -12  -4    2.23    1.18
   4  12  -4   10.73    4.02
  -4  12   4    9.25    5.57
  -4 -12   4    5.64    4.12
   4 -12  -4    5.97    3.21
  -4 -12   4    3.00    1.35
   4 -12  -3   68.11   10.60
   4  12  -3   69.53   11.41
  -4  12   3   68.31    8.40
  -4 -12   3   71.79   11.34
  -4 -12   3   56.84   10.56
   4 -12  -3   62.20    7.22
   4 -12  -2    0.81    0.57
   4  12  -2    3.41    3.78
  -4  12   2    1.11    4.56
  -4 -12   2   -2.80    3.14
  -4 -12   2    2.57    1.15
   4 -12  -2    1.52    1.15
   4 -12  -1   16.47    3.98
   4  12  -1   25.18    6.68
  -4  12   1   22.14    5.60
  -4 -12   1   23.29    5.54
  -4 -12   1   30.17    6.28
   4 -12  -1   20.69    4.35
   4  12   0  125.65    8.54
  -4  12   0  116.24    8.27
  -4 -12   0  112.32    7.97
  -4 -12   0  118.67    7.76
   4 -12   0  113.23    7.46
   4  12   1  222.38   13.26
  -4  12  -1  199.33   12.39
  -4 -12  -1  200.31   11.68
  -4 -12  -1  195.32   26.06
   4 -12   1  186.54   25.28
   4  12   2   10.56    4.69
   4  12   2   10.09    4.12
  -4  12  -2   16.50    5.67
  -4 -12  -2    6.38    2.80
   4 -12   2    7.76    3.71
   4  12   3   -1.52    2.94
   4  12   3   -0.17    1.55
  -4  12  -3    4.35    2.43
  -4 -12  -3    1.59    2.40
   4 -12   3   -2.63    3.68
   4  12   4  214.15   24.94
  -4  12  -4  210.03   34.66
  -4 -12  -4  191.43   29.06
   4 -12   4  200.72   23.86
   4  12   5   33.28    7.53
  -4  12  -5   31.46    6.58
  -4 -12  -5   27.57    6.08
   4 -12   5   23.69    9.72
   4  12   6   25.55    7.76
  -4  12  -6   20.01    5.67
  -4 -12  -6   22.31    6.92
   4 -12   6   22.51    7.43
   4  12   7    5.77    4.56
  -4 -12  -7    2.63    3.38
   4 -12   7    2.63    5.91
   4  12   8    8.07    4.25
  -4 -12  -8    4.86    4.39
   4 -12   8   -0.78    6.28
   4 -13  -8   15.93    5.00
   4  13  -8    8.64    3.58
  -4  13   8   20.39    5.74
  -4 -13   8    8.67    4.83
   4 -13  -7    3.31    2.77
   4  13  -7   -2.03    3.78
  -4  13   7   -4.69    3.92
  -4 -13   7    2.53    3.38
   4 -13  -7    3.68    2.90
   4 -13  -6   16.64    8.03
   4  13  -6    5.70    3.44
  -4  13   6   23.86    7.39
  -4 -13   6    8.94    4.56
   4 -13  -6   11.91    6.18
   4 -13  -5    8.61    4.96
   4  13  -5    8.61    4.89
  -4  13   5   12.86    5.00
  -4 -13   5   12.05    6.92
   4 -13  -5   17.08    4.42
   4 -13  -4  268.76  158.19
   4  13  -4  259.51  152.49
  -4  13   4  326.34  191.87
  -4 -13   4  260.89  153.80
   4 -13  -4  282.56  166.46
  -4 -13   4  221.34   25.38
   4 -13  -3   41.21    5.84
   4  13  -3   48.23    6.48
  -4  13   3   36.99    5.97
  -4 -13   3   44.52    5.77
  -4 -13   3   44.48    5.50
   4 -13  -3   49.85    5.64
   4  13  -2   19.34    6.89
  -4  13   2   23.93    5.16
  -4 -13   2   23.76    5.10
  -4 -13   2   18.12    6.18
   4 -13  -2   16.54    5.70
   4  13  -1    6.24    5.40
  -4  13   1    5.64    4.49
  -4 -13   1    3.98    1.99
  -4 -13   1    2.60    1.18
   4 -13  -1    1.35    1.11
   4  13   0   86.74    9.11
  -4  13   0   82.52    9.69
  -4 -13   0   73.51    8.10
   4 -13   0   82.05    9.11
   4  13   1    9.35    5.06
   4  13   1    2.50    2.60
  -4  13  -1   -1.62    3.88
  -4 -13  -1   -1.05    2.67
   4 -13   1    6.04    3.68
   4  13   2   52.92    8.57
   4  13   2   40.33    7.26
  -4  13  -2   59.37    8.61
  -4 -13  -2   62.10   11.27
   4 -13   2   58.79    6.82
   4  13   3   23.49    4.25
   4  13   3   22.95    4.12
  -4  13  -3   31.22    7.46
  -4 -13  -3   31.59    5.43
   4 -13   3   32.00    5.50
   4  13   4   20.96    3.68
  -4  13  -4    9.55    6.48
  -4 -13  -4   24.91    4.89
   4 -13   4   22.11    6.58
   4  13   5    4.93    3.81
  -4  13  -5   -0.30    2.80
  -4 -13  -5    0.98    3.92
   4 -13   5   -3.17    4.32
   4  13   6   10.16    4.32
  -4  13  -6    4.02    2.84
  -4 -13  -6    3.51    4.73
   4 -13   6    3.92    3.92
   4  13   7    1.89    3.34
  -4 -13  -7   -2.40    4.79
   4 -13   7   12.96    5.77
   4 -14  -7   -1.86    2.60
   4  14  -7   -0.98    3.68
  -4  14   7   -2.40    4.02
  -4 -14   7   -2.23    3.85
   4 -14  -7   -4.19    2.84
   4 -14  -6    4.52    3.41
   4  14  -6    5.16    4.05
  -4  14   6    1.08    4.52
  -4 -14   6    2.84    4.62
   4 -14  -6    3.68    3.58
   4 -14  -5   19.98    4.49
   4  14  -5    5.67    3.07
  -4  14   5   14.72   13.60
  -4 -14   5   19.37    5.70
   4 -14  -5   18.36    4.42
   4 -14  -4   89.78   17.08
   4  14  -4  109.59   16.61
  -4  14   4  115.23   18.16
  -4 -14   4  100.68   20.69
   4 -14  -4  120.76   24.54
  -4 -14   4   98.45   14.72
   4  14  -3    8.74    4.66
  -4  14   3   35.00    6.99
  -4 -14   3   23.12    5.57
  -4 -14   3   16.81    7.19
   4 -14  -3   14.01    6.41
   4  14  -2   25.95    9.69
  -4  14   2    3.48    4.52
  -4 -14   2   10.50    4.29
  -4 -14   2    7.90    3.41
   4 -14  -2    8.78    4.08
   4  14  -1   54.74    7.16
  -4  14   1   62.95    7.53
  -4 -14   1   45.87    7.97
  -4 -14   1   43.37    5.06
   4 -14  -1   36.25    6.01
   4  14   0  291.64   25.38
  -4  14   0  269.13   23.90
  -4 -14   0  262.99   37.19
  -4 -14   0  253.03   22.17
   4 -14   0  285.70   25.31
   4  14   1   18.12    6.62
   4  14   1   12.79    5.16
  -4  14  -1   32.74   14.75
  -4 -14  -1   20.22    7.39
   4 -14   1    7.90    4.96
   4  14   2  119.71   14.31
   4  14   2  102.97   16.20
  -4  14  -2  129.33   23.79
  -4 -14  -2  122.25   21.20
   4 -14   2  123.29   15.09
   4  14   3   -1.96    2.77
   4  14   3    2.70    2.19
  -4  14  -3   10.36    6.24
  -4 -14  -3    4.66    4.35
   4 -14   3    6.62    5.60
   4  14   4   48.40   10.06
  -4  14  -4   67.64   13.97
  -4 -14  -4   58.12    9.86
   4 -14   4   75.67   13.23
   4  14   5    1.69    3.54
  -4  14  -5   -5.64    3.14
  -4 -14  -5    3.34    3.58
   4 -14   5   18.16   16.40
   4  14   6   24.64    7.05
  -4  14  -6   31.59    8.51
  -4 -14  -6   13.53    6.72
   4 -14   6   22.41    7.12
   4  14   7    1.59    3.61
  -4 -14  -7    1.65    2.84
   4 -14   7    6.21    5.47
   4  15  -7   -1.18    3.21
  -4  15   7   13.60    4.59
  -4 -15   7    4.86    5.23
   4 -15  -7   -2.63    2.94
   4  15  -6   -3.78    3.14
  -4  15   6    3.51    3.78
  -4 -15   6    5.03    5.57
   4 -15  -6    3.38    2.87
   4  15  -5   36.38    7.46
  -4  15   5   37.94   10.29
  -4 -15   5   44.11   10.02
   4 -15  -5   37.97    7.70
   4  15  -4   12.52    6.28
  -4  15   4   17.69    6.14
  -4 -15   4   11.75    6.08
   4 -15  -4   19.41    5.37
  -4 -15   4   17.28    3.71
   4  15  -3   -0.30    2.73
  -4  15   3    3.04    5.13
  -4 -15   3    3.14    4.39
  -4 -15   3    2.26    2.33
   4 -15  -3   -0.71    3.17
   4  15  -2    2.84    3.58
  -4  15   2   -0.20    4.35
  -4 -15   2   -2.46    3.51
  -4 -15   2   -1.76    1.99
   4 -15  -2   -3.95    3.00
   4  15  -1  104.09   13.13
  -4  15   1   89.98   16.03
  -4 -15   1   78.34   10.16
  -4 -15   1   82.39   14.18
   4 -15  -1   92.04   11.54
   4  15   0   10.26    5.10
   4  15   0    5.97    4.12
  -4  15   0   14.31    7.43
  -4 -15   0   14.88    6.48
   4 -15   0   10.60    6.58
   4  15   1   22.38    4.12
   4  15   1   30.85    6.31
  -4  15  -1   32.23    7.90
  -4 -15  -1   31.83    5.27
   4 -15   1   27.64    5.13
   4  15   2   98.28    8.54
   4  15   2   68.21   11.54
  -4  15  -2   85.05   17.15
  -4 -15  -2   85.83   12.76
   4 -15   2   93.42   13.84
   4  15   3  115.50   17.65
   4  15   3   74.12   17.85
  -4  15  -3  130.04   20.28
  -4 -15  -3   89.81   18.93
   4 -15   3  105.94   16.47
   4  15   4    4.76    2.40
  -4  15  -4   -1.52    3.58
  -4 -15  -4   -0.98    3.68
   4 -15   4    4.02    4.69
   4  15   5   -3.31    3.61
  -4  15  -5   -2.80    3.58
  -4 -15  -5   -3.21    3.98
   4 -15   5   -9.18    4.89
   4  15   6    6.58    6.58
  -4  15  -6   14.28    5.27
  -4 -15  -6    7.70    2.77
   4 -15   6    3.88    5.84
   4  15   7   13.87    6.18
   4 -15   7   23.90    6.51
  -4  16   6   15.42    5.70
  -4 -16   6   10.60    4.93
   4 -16  -6    7.29    3.65
   4  16  -5   25.95    6.35
  -4  16   5    8.20    7.02
  -4 -16   5   22.31    6.82
   4 -16  -5   30.85    7.97
   4  16  -4    0.44    3.17
  -4  16   4   -4.39    5.13
  -4 -16   4   -0.98    4.12
   4 -16  -4   -0.03    2.97
  -4 -16   4    0.88    2.06
   4  16  -3   -1.05    3.27
  -4  16   3    9.08    6.38
  -4 -16   3    7.83    5.40
  -4 -16   3    9.05    4.93
   4 -16  -3    6.85    4.49
   4  16  -2  118.53   18.36
  -4  16   2  103.68   16.40
  -4 -16   2   83.16   13.33
  -4 -16   2   79.99   12.29
   4 -16  -2   99.03   18.60
   4  16  -1  119.34    9.96
  -4  16   1  107.50   21.06
  -4 -16   1   95.45   15.26
  -4 -16   1   91.43   13.60
   4 -16  -1  105.20    9.28
   4  16   0    5.20    4.02
   4  16   0    3.98    3.24
  -4  16   0    5.03    5.23
  -4 -16   0    8.03    5.77
   4 -16   0    8.57    6.08
   4  16   1   23.79    4.15
   4  16   1   30.81    4.59
  -4 -16  -1   30.48    5.77
   4 -16   1   27.61    6.35
   4  16   2   60.18   11.48
   4  16   2   57.11   12.18
  -4  16  -2   73.98   12.08
  -4 -16  -2   69.59   11.85
   4 -16   2   85.79   14.24
   4  16   3    6.08    4.02
   4  16   3    4.83    2.63
  -4  16  -3    2.77    3.00
  -4 -16  -3   -1.82    3.75
   4 -16   3    3.44    4.79
   4  16   4    2.97    3.51
  -4  16  -4   -1.96    3.95
  -4 -16  -4    1.79    1.96
   4 -16   4    7.70    6.11
   4  16   5    2.94    4.12
  -4  16  -5    3.17    4.79
  -4 -16  -5    3.65    4.42
   4 -16   5   15.46    5.81
   4  16   6   -6.14    3.78
  -4  16  -6    3.68    4.12
  -4 -16  -6    3.68    4.12
   4 -16   6    6.78    5.16
  -4  17   6    4.96    4.25
  -4 -17   6    4.69    5.74
   4 -17  -6    6.24    3.48
  -4  17   5    7.90    7.83
  -4 -17   5   -7.02    4.46
   4 -17  -5    0.34    3.75
   4  17  -4   10.33    3.24
  -4  17   4   11.51    6.85
  -4 -17   4   -1.59    4.29
   4 -17  -4   12.18    4.83
  -4 -17   4    6.31    4.89
   4  17  -3   55.89   13.91
  -4  17   3   67.06   17.48
  -4 -17   3   56.87   14.18
   4 -17  -3   46.07   11.48
  -4 -17   3   44.52   10.70
   4  17  -2   67.81   13.20
  -4  17   2   49.01   10.36
  -4 -17   2   62.51   13.26
  -4 -17   2   44.96    8.61
   4 -17  -2   73.75   13.87
   4  17  -1   78.98   14.82
   4  17  -1   63.86   13.67
  -4  17   1   64.40   15.19
  -4 -17   1   66.19   12.39
   4 -17  -1   59.57   16.44
   4  17   0   28.62    6.58
   4  17   0   25.55    6.31
  -4  17   0   34.39    9.25
  -4 -17   0   18.97    4.69
   4 -17   0   20.32    5.40
   4  17   1   17.08    4.12
   4  17   1    9.28    4.93
  -4  17  -1    5.64    4.93
  -4 -17  -1    7.43    4.76
   4 -17   1    6.58    4.96
   4  17   2   14.65    7.49
   4  17   2   15.86    7.49
  -4  17  -2   21.06    7.46
  -4 -17  -2   20.89    6.04
   4 -17   2   19.74    6.48
   4  17   3    8.40    5.06
   4  17   3   15.76    4.46
  -4  17  -3   31.08    7.53
  -4 -17  -3   14.31   15.39
   4 -17   3   15.93    6.85
   4  17   4   29.87    8.27
  -4  17  -4   21.77    6.21
  -4 -17  -4   15.36    5.64
   4 -17   4   24.00    7.29
   4  17   5   -6.38    3.81
  -4  17  -5    1.18    1.92
  -4 -17  -5    2.43    3.51
   4 -17   5   -4.56    5.13
   4  17   6    2.19    2.53
  -4  17  -6    2.63    2.63
  -4 -17  -6    1.15    2.70
   4 -17   6    4.56    5.81
  -4  18   5    4.08    6.75
  -4 -18   5   -3.54    4.62
   4 -18  -5   -6.24    4.02
  -4  18   4   -2.06    4.86
  -4 -18   4   12.05    5.47
   4 -18  -4   22.04    6.48
  -4  18   3   13.06    6.51
   4 -18  -3   19.74    6.89
  -4 -18   3   12.59    3.98
   4  18  -2   17.11    5.50
  -4  18   2    8.98    6.24
  -4 -18   2   25.11    6.01
   4 -18  -2   16.50    4.59
   4  18  -1    7.49    5.77
  -4  18   1   10.83    6.92
  -4 -18   1   10.23    5.33
   4 -18  -1    3.27    3.68
   4  18   0    6.21    3.78
   4  18   0    3.78    2.36
  -4  18   0   -6.62    4.56
  -4 -18   0    2.94    4.12
   4 -18   0    9.59    6.14
   4  18   1   46.10   11.21
   4  18   1   37.06   10.23
  -4  18  -1   50.73   13.67
  -4 -18  -1   44.25   13.60
   4 -18   1   44.55   11.27
   4  18   2    8.81    5.64
   4  18   2    7.26    4.49
  -4  18  -2   10.46    7.05
  -4 -18  -2    2.73    3.58
   4 -18   2   11.81    7.86
   4  18   3    3.17    2.80
  -4  18  -3   -1.01    2.63
  -4 -18  -3   -1.08    3.92
   4 -18   3   -1.65    4.52
   4  18   4   -4.83    3.21
  -4  18  -4    4.59    4.12
  -4 -18  -4    0.95    2.94
   4 -18   4   -3.75    4.79
   4  18   5   46.17    9.45
  -4  18  -5   32.00    8.81
  -4 -18  -5   24.87    7.12
   4 -18   5   30.00    7.59
  -4  19   5   18.56    6.89
  -4 -19   5   19.37    5.06
   4 -19  -5    8.03    4.25
  -4  19   4    5.50    7.70
   4 -19  -4    4.08    5.70
   4  19  -3   31.83    8.51
  -4  19   3   40.91   10.73
   4 -19  -3   33.48    8.71
  -4 -19   3   24.30    7.12
   4  19  -2   -6.45    4.46
  -4  19   2    7.22    5.57
  -4 -19   2    4.08    3.34
   4 -19  -2   -1.35    4.05
   4  19  -1   36.86   11.27
  -4  19   1   35.64   10.70
  -4 -19   1   22.68    7.05
   4 -19  -1   43.10   11.17
   4  19   0   39.83    9.59
  -4  19   0   69.19   17.04
  -4 -19   0   65.81   15.05
   4  19   1   26.63    8.37
  -4  19  -1   57.68   15.12
  -4 -19  -1   42.66   10.94
   4 -19   1   40.57   10.26
   4  19   2    0.88    1.38
  -4 -19  -2    1.25    2.23
   4 -19   2    9.35    7.76
  -4  19  -3   -0.47    2.87
   4 -19   3   -6.45    4.66
  -4  19  -4   -2.97    4.96
  -4 -19  -4    7.56    3.48
   4 -19   4   -0.37    2.70
   4  20  -4  -11.95    4.69
  -4  20   4   -1.38    5.94
   4 -20  -4    1.01    4.46
   4  20  -3    7.93    5.20
  -4  20   3    1.65    5.33
   4 -20  -3    4.56    5.23
  -4 -20   3    5.10    4.89
   4  20  -2   19.95    7.83
  -4  20   2   19.20    5.30
  -4 -20   2   14.48    4.39
   4 -20  -2   11.81    4.05
   4  20  -1   -7.49    4.49
  -4  20   1    9.92    4.35
  -4 -20   1    9.05    6.48
   4 -20  -1    1.38    2.33
   4  20   0   -5.37    3.75
  -4  20   0   -6.99    4.69
  -4 -20   0    0.34    1.82
   4 -20   0   -3.24    3.78
   4  20   1   24.20    6.38
  -4  20  -1    4.08    5.77
  -4 -20  -1   22.95    6.89
   4 -20   1   23.32    7.16
   4  20   2    2.06    2.03
  -4  20  -2   -3.81    4.62
  -4 -20  -2   -2.80    4.42
   4 -20   2    2.19    4.15
  -4  20  -3    1.08    3.14
  -4 -20  -3   -0.44    4.46
   4 -20   3   13.67    6.48
   4  21  -3    0.84    3.58
   4 -21  -3   -1.45    2.73
   4  21  -2    8.44    4.59
  -4  21   2    9.65    3.78
  -4 -21   2   -0.74    3.27
   4 -21  -2    3.24    2.73
   4  21  -1   -1.01    2.77
  -4  21   1   -7.90    4.89
  -4 -21   1    0.30    3.51
   4 -21  -1   -1.49    3.92
   4  21   0    1.79    4.02
  -4  21   0   11.34    6.41
  -4 -21   0   -0.57    3.51
   4 -21   0    4.79    5.97
   4  21   1    0.47    2.80
  -4  21  -1  -10.19    4.83
  -4 -21  -1    5.64    5.94
   4 -21   1   -4.86    4.83
   4  21   2    8.17    2.16
  -4  21  -2   -4.66    4.69
  -4 -21  -2    5.70    5.33
   4 -21   2   15.83    5.60
   5   0  -9    7.76    2.57
  -5   0   9   -0.68    4.15
   5   0  -8    0.30    2.36
  -5   0   8   -1.69    4.25
   5   0  -7    1.08    2.13
  -5   0   7    2.97    2.63
   5   0  -6    2.84    1.52
  -5   0   6   -2.90    3.88
   5   0  -5   -2.40    3.61
  -5   0   5    3.44    4.02
   5   0  -4    3.78    1.79
  -5   0   4   -1.25    3.41
   5   0  -3    0.88    1.11
  -5   0   3    2.36    1.59
   5   0  -2   -1.52    3.27
  -5   0   2   -5.00    2.84
  -5   0   2    0.24    0.37
   5   0  -1   38.37    4.59
  -5   0   1   37.63    3.65
  -5   0   1   31.69    3.95
   5   0   0   -5.50    3.34
  -5   0   0   -0.14    1.79
  -5   0   0   -3.04    1.59
   5   0   1    5.37    3.54
  -5   0  -1    8.94    1.82
  -5   0  -1   10.40    2.67
   5   0   2   -3.58    3.17
  -5   0  -2    1.11    0.68
  -5   0  -2    0.88    1.42
   5   0   3  241.79   12.02
  -5   0  -3  246.65   10.97
  -5   0  -3  281.04   14.14
   5   0   4   -2.40    2.97
  -5   0  -4   -3.17    3.61
   5   0   5   36.62    5.30
  -5   0  -5   46.17    7.39
   5   0   6   -9.79    4.08
  -5   0  -6   -0.91    4.35
   5   0   7   35.57    8.91
  -5   0  -7   37.19    9.99
   5   0   8    6.28    4.66
  -5   0  -8   -3.44    5.13
   5   0   9    9.28    2.84
  -5   0  -9    9.82    2.73
   5  -1  -9   36.82    8.81
   5   1  -9   45.43   13.47
  -5   1   9   24.60    6.68
  -5  -1   9   31.42    7.70
   5  -1  -8   -1.11    4.59
   5   1  -8   -0.30    4.56
  -5   1   8    4.59    3.95
  -5  -1   8   -7.80    4.15
   5  -1  -7    1.65    1.96
   5   1  -7    1.86    1.99
  -5   1   7    1.86    4.66
  -5  -1   7   -0.98    3.95
   5  -1  -6   22.85    8.30
   5   1  -6   15.73    5.97
  -5   1   6    3.85    4.32
  -5  -1   6   20.66    8.00
   5  -1  -5  290.90   27.03
   5   1  -5  267.81   18.83
  -5   1   5  247.09   14.95
  -5  -1   5  246.62   14.58
   5  -1  -4   24.44    6.62
   5   1  -4   11.88    5.06
  -5   1   4   19.44    5.87
  -5  -1   4   22.34    6.65
   5  -1  -3   22.04    3.11
   5   1  -3   17.72    2.94
  -5   1   3   24.60    5.00
  -5  -1   3   28.55    4.35
   5  -1  -2  165.18   12.02
   5   1  -2  142.56   17.99
  -5   1   2  162.48   24.91
  -5  -1   2  153.84    9.72
  -5   1   2  150.70   13.40
  -5  -1   2  145.03    8.88
   5  -1  -1 1110.71   46.24
   5   1  -1 1172.98   49.24
  -5   1   1 1135.51   46.81
  -5  -1   1 1059.84   43.71
  -5   1   1 1143.82   46.34
  -5  -1   1 1098.32   44.48
   5  -1   0   68.55    8.51
   5   1   0   58.25    5.87
  -5   1   0   64.13    4.59
  -5  -1   0   52.04    7.90
  -5   1   0   50.36    7.73
  -5  -1   0   62.24   11.21
   5   1   1   96.97    7.80
   5  -1   1   90.96    6.99
  -5   1  -1  113.13   13.70
  -5  -1  -1  106.48   14.41
  -5   1  -1  104.09    7.39
  -5  -1  -1   97.47   12.42
   5  -1   2  107.56    8.37
   5   1   2  107.40    7.86
  -5   1  -2  117.66    7.32
  -5  -1  -2  110.20    6.72
  -5   1  -2  114.82   16.47
  -5  -1  -2  116.74   14.51
   5   1   3  346.72   16.61
   5  -1   3  352.36   22.71
  -5   1  -3  379.73   17.58
  -5  -1  -3  342.88   14.55
  -5   1  -3  414.80   19.47
  -5  -1  -3  421.62   25.62
   5   1   4   10.87    3.24
   5  -1   4   12.39    4.05
  -5   1  -4   12.35    3.24
  -5  -1  -4   17.79    3.85
   5   1   5  143.04   14.21
   5  -1   5  124.64   22.21
  -5   1  -5  159.95   21.09
  -5  -1  -5  160.35   21.94
   5   1   6   16.27    4.39
   5  -1   6   27.24    4.83
  -5   1  -6   27.84    4.69
  -5  -1  -6    7.26    5.16
   5   1   7   35.47    7.83
   5  -1   7   24.10    6.04
  -5   1  -7   20.08    8.27
  -5  -1  -7   27.41    6.75
   5   1   8   -2.84    4.15
   5  -1   8   -2.50    3.88
  -5   1  -8   -0.03    4.89
  -5  -1  -8    0.30    2.43
   5  -1   9    6.41    2.53
  -5   1  -9    8.84    3.44
  -5  -1  -9    3.75    3.65
   5  -2  -9   -6.75    4.96
   5   2  -9   -1.08    4.49
  -5   2   9   -6.55    4.22
  -5  -2   9    3.17    5.16
   5  -2  -8   12.86   13.91
   5   2  -8    6.48    4.83
  -5   2   8    2.84    3.21
  -5  -2   8    4.56    3.51
   5  -2  -7   61.73   13.16
   5   2  -7   58.86   14.04
  -5   2   7   98.62   16.54
  -5  -2   7   86.87   14.72
   5  -2  -6  102.43   13.13
   5   2  -6  113.74   18.56
  -5   2   6  111.72   12.18
  -5  -2   6   98.25   10.80
   5  -2  -5    9.21    2.36
   5   2  -5    3.48    1.59
  -5   2   5    8.78    3.75
  -5  -2   5    7.63    3.68
   5  -2  -4  283.07   20.01
   5   2  -4  284.76   21.60
  -5   2   4  287.69   21.13
  -5  -2   4  266.43   19.31
   5  -2  -3  279.42   16.50
   5   2  -3  253.98   13.64
  -5   2   3  245.61   14.88
  -5  -2   3  277.09   13.80
   5  -2  -2  400.18   22.92
   5   2  -2  412.00   24.33
  -5   2   2  405.82   22.88
  -5  -2   2  412.06   23.29
   5  -2  -2  384.76   20.86
   5  -2  -1   75.60    6.11
   5   2  -1   66.96    6.01
  -5   2   1   81.04    6.62
  -5  -2   1   79.45    5.94
  -5  -2   1   72.02    5.33
   5  -2  -1   78.20    5.30
   5  -2   0  298.05   17.89
   5   2   0  282.29   17.31
  -5   2   0  276.42   19.41
  -5  -2   0  278.07   15.90
  -5  -2   0  282.87   16.64
   5  -2   0  281.18   16.10
   5  -2   1  424.99   24.33
   5   2   1  448.14   26.09
  -5   2  -1  410.78   23.15
  -5  -2  -1  401.23   22.07
  -5  -2  -1  396.71   22.51
   5   2   2  610.89   34.43
   5  -2   2  648.93   37.77
  -5   2  -2  669.72   36.25
  -5  -2  -2  605.52   32.54
  -5   2  -2  652.07   40.84
  -5  -2  -2  660.07   36.15
   5   2   3  103.45   12.69
   5  -2   3  107.56    7.16
  -5   2  -3  105.47   11.07
  -5  -2  -3   97.24    7.46
  -5   2  -3  108.51   17.65
  -5  -2  -3  116.51   18.39
   5   2   4   56.74    9.11
   5  -2   4   59.44    6.01
  -5   2  -4   45.77   15.46
  -5   2  -4   64.40   10.16
  -5  -2  -4   56.97    8.74
   5   2   5   67.20    7.66
   5  -2   5   77.26    8.81
  -5   2  -5   83.57   14.18
  -5  -2  -5   85.49   13.91
   5   2   6   24.60    4.79
   5  -2   6   33.55    4.83
  -5   2  -6   34.73    5.64
  -5  -2  -6   34.70    4.66
   5   2   7   28.08    9.28
   5  -2   7   41.61   10.46
  -5   2  -7   38.31   10.36
  -5  -2  -7   35.71   10.23
   5   2   8    2.33    3.71
   5  -2   8    5.27    5.30
  -5   2  -8    4.66    3.98
  -5  -2  -8   -0.17    5.20
   5   2   9    3.00    3.81
   5  -2   9    3.14    4.89
  -5   2  -9   -3.27    5.30
  -5  -2  -9   -2.84    5.37
   5  -3  -9   -0.57    4.39
   5   3  -9    0.91    3.61
  -5   3   9    2.23    2.90
  -5  -3   9   -1.35    4.59
   5  -3  -8   -0.03    4.49
   5   3  -8    4.39    3.34
  -5   3   8   -1.25    4.15
  -5  -3   8    5.87    5.20
   5  -3  -7    2.87    2.09
   5   3  -7    4.25    2.80
  -5   3   7    2.06    4.79
  -5  -3   7   -0.84    4.15
   5  -3  -6   -6.82    3.38
   5   3  -6    3.54    2.84
  -5   3   6    1.62    1.52
  -5  -3   6    5.13    3.27
   5  -3  -5   19.27    6.58
   5   3  -5    8.07    3.51
  -5   3   5   22.61    4.76
  -5  -3   5    3.04    3.98
   5  -3  -4   43.64    5.94
   5   3  -4   25.62    8.64
  -5   3   4   36.05    7.43
  -5  -3   4   39.99    5.81
   5  -3  -3    0.95    1.42
   5   3  -3    4.49    1.52
  -5   3   3   -2.80    3.21
  -5  -3   3    3.48    3.21
   5  -3  -3    2.30    0.74
   5  -3  -2   -2.87    2.90
   5   3  -2   -0.71    3.31
  -5   3   2    2.33    2.94
  -5  -3   2    4.79    1.38
  -5  -3   2    1.65    0.24
   5  -3  -2    0.44    0.98
   5  -3  -1   21.84    3.51
   5   3  -1   39.42    5.13
  -5   3   1   34.05    5.30
  -5  -3   1   29.63    5.23
  -5  -3   1   29.13    4.12
   5  -3  -1   31.35    2.90
   5  -3   0  191.43   13.10
   5   3   0  196.60   13.26
  -5   3   0  195.99   18.29
  -5  -3   0  180.94   10.67
  -5  -3   0  207.67   17.89
   5  -3   0  181.51   15.46
   5  -3   1   47.76    5.20
   5   3   1   65.65    6.35
  -5   3  -1   67.00    8.27
  -5  -3  -1   58.83    8.20
  -5  -3  -1   64.30    9.75
   5  -3   1   61.16    5.74
   5   3   2   51.13    6.24
   5  -3   2   44.42    5.60
  -5   3  -2   43.84    4.73
  -5  -3  -2   36.25    6.08
  -5  -3  -2   37.36    5.10
   5  -3   2   44.45    5.37
   5   3   3   27.14    5.57
   5  -3   3   22.98    5.57
  -5   3  -3   26.90    3.85
  -5  -3  -3   21.77    2.53
  -5   3  -3   18.53    4.39
  -5  -3  -3   29.26    5.00
   5   3   4   43.84    9.08
   5  -3   4   53.60    4.79
  -5   3  -4   42.22    9.38
  -5   3  -4   54.37    7.56
  -5  -3  -4   47.76    7.49
   5   3   5   41.88    5.67
   5  -3   5   45.06    8.00
  -5   3  -5   41.21    7.93
  -5  -3  -5   45.19    9.65
   5   3   6   33.04    5.37
   5  -3   6   43.74    5.60
  -5   3  -6   35.94    6.24
  -5  -3  -6   45.06    7.49
   5   3   7   21.90    6.89
   5  -3   7   13.67    6.72
  -5   3  -7   10.87    6.28
  -5  -3  -7   21.20    6.35
   5   3   8    0.74    4.69
   5  -3   8    2.57    4.35
  -5   3  -8   -1.76    3.65
  -5  -3  -8   -6.85    4.83
   5   3   9    8.37    4.42
   5  -3   9    6.55    4.15
   5  -4  -9   -0.44    4.39
   5   4  -9   -2.30    4.86
  -5   4   9   -1.72    4.19
  -5  -4   9   -2.13    4.52
   5  -4  -8   -3.31    4.08
   5   4  -8    6.89    5.13
  -5   4   8    3.04    4.69
  -5  -4   8    6.28    5.97
   5  -4  -7   59.37   13.03
   5   4  -7   54.61   13.26
  -5   4   7   60.11   13.10
  -5  -4   7   48.91   10.94
   5  -4  -6    8.47    4.89
   5   4  -6    3.58    3.14
  -5   4   6    5.70    4.22
  -5  -4   6   13.16    6.08
   5   4  -5    8.44    3.27
  -5   4   5   12.49    4.83
  -5  -4   5    5.47    3.00
   5  -4  -4    9.92    3.31
   5   4  -4    9.59    2.97
  -5   4   4    5.30    3.92
  -5  -4   4   18.83    6.04
   5  -4  -3  519.09   25.45
   5   4  -3  526.51   24.50
  -5   4   3  502.28   22.58
  -5  -4   3  553.38   25.01
   5  -4  -3  531.98   22.24
   5  -4  -2   29.26    5.67
   5   4  -2   26.43    4.22
  -5   4   2   29.06    4.66
  -5  -4   2   37.80    4.93
  -5  -4   2   18.39    2.87
   5  -4  -2   25.48    2.53
   5  -4  -1    1.86    2.94
   5   4  -1   -2.94    3.88
  -5   4   1    7.70    2.90
  -5  -4   1    3.21    2.33
  -5  -4   1    5.20    0.98
   5  -4  -1    4.46    1.65
   5  -4   0   75.43    7.36
   5   4   0   62.20    8.64
  -5   4   0   62.51    6.45
  -5  -4   0   56.53    8.03
  -5  -4   0   56.97    8.71
   5  -4   0   62.54    6.14
   5  -4   1 1117.05   93.29
   5   4   1 1114.86   93.35
  -5   4  -1 1067.20   57.92
  -5  -4  -1 1038.58   55.49
  -5  -4  -1 1015.90   54.68
   5  -4   1 1053.87   56.67
   5   4   2   57.14    7.86
   5  -4   2   56.16    6.41
  -5   4  -2   59.00    6.35
  -5  -4  -2   55.93    5.20
  -5  -4  -2   58.73    8.64
   5  -4   2   67.50    7.59
   5   4   3   29.53    8.84
   5  -4   3   40.70    6.18
  -5   4  -3   37.70    6.78
  -5  -4  -3   42.46    6.41
   5  -4   3   44.96    6.48
   5   4   4   37.29    8.81
   5  -4   4   46.64   14.51
  -5   4  -4   50.46    3.98
  -5   4  -4   46.47   16.10
  -5  -4  -4   44.38   10.29
   5   4   5   99.84   10.09
   5  -4   5   93.49   16.91
  -5   4  -5  111.04   16.00
  -5  -4  -5  105.51   17.85
   5   4   6   24.17    6.38
   5  -4   6   13.23    7.70
  -5   4  -6   -2.90    5.03
  -5  -4  -6   10.26    6.72
   5   4   7   10.06    6.62
   5  -4   7   12.45    5.97
  -5   4  -7    7.66    4.59
  -5  -4  -7   11.24    5.94
   5   4   8   17.04    7.32
   5  -4   8   15.32    4.86
  -5   4  -8    4.49    4.83
  -5  -4  -8   18.12    5.67
   5  -5  -9    1.65    3.44
   5   5  -9   -2.09    2.46
  -5   5   9   -2.84    4.15
  -5  -5   9   -0.81    4.39
   5  -5  -8   22.51    5.94
  -5   5   8   30.11    8.30
  -5  -5   8   27.71    7.66
   5  -5  -7   17.52    5.06
   5   5  -7   10.43    5.47
  -5   5   7   16.98    5.00
  -5  -5   7   19.14    7.16
   5  -5  -6  120.02   19.07
   5   5  -6  100.61   18.63
  -5   5   6  104.26   14.41
  -5  -5   6  107.23   13.80
   5  -5  -5   11.75    3.95
   5   5  -5    3.27    2.94
  -5   5   5   10.90    3.98
  -5  -5   5   12.79    5.50
   5  -5  -4  433.70   23.39
   5   5  -4  426.31   26.90
  -5   5   4  445.98   24.60
  -5  -5   4  419.96   28.05
   5  -5  -4  429.45   23.39
   5  -5  -3    5.40    2.06
   5   5  -3   -2.84    3.81
  -5   5   3    8.91    1.86
  -5  -5   3   -1.11    3.00
   5  -5  -3    3.54    1.18
   5  -5  -2  526.82   27.78
   5   5  -2  482.84   22.28
  -5   5   2  487.40   22.17
  -5  -5   2  456.92   20.55
   5  -5  -2  480.31   20.45
   5  -5  -1   10.33    3.98
   5   5  -1    9.42    4.15
  -5   5   1   12.05    3.44
  -5  -5   1   15.46    2.43
  -5  -5   1   12.99    1.89
   5  -5  -1   11.51    2.06
   5  -5   0  919.61   49.92
   5   5   0  928.96   51.20
  -5   5   0  873.57   48.26
  -5  -5   0  905.74   48.74
  -5  -5   0  885.86   47.82
   5  -5   0  885.86   52.15
   5   5   1   37.70    6.55
   5  -5   1   38.04    5.13
  -5   5  -1   28.96    3.38
  -5  -5  -1   33.11    3.65
  -5  -5  -1   30.65    4.32
   5  -5   1   35.24    3.95
   5   5   2  130.04    8.27
   5  -5   2  122.31   16.44
  -5   5  -2  129.81    6.99
  -5  -5  -2  120.76   14.04
  -5  -5  -2  135.37   17.69
   5  -5   2  130.14    8.17
   5   5   3   45.16    5.54
   5  -5   3   50.42    5.06
  -5   5  -3   58.46    5.57
  -5  -5  -3   51.34    7.90
   5  -5   3   47.01    5.57
   5   5   4  397.38   32.23
   5  -5   4  424.08   22.44
  -5   5  -4  470.93   24.50
  -5  -5  -4  433.19   23.86
   5  -5   4  433.97   24.03
   5   5   5    2.80    3.88
   5  -5   5    4.32    2.97
  -5   5  -5    5.67    5.20
  -5  -5  -5    3.00    2.26
   5   5   6   -1.52    4.19
   5  -5   6    1.89    3.14
  -5   5  -6    3.95    3.48
  -5  -5  -6   -3.78    4.46
   5   5   7   -3.48    4.25
   5  -5   7    3.38    2.13
  -5   5  -7   -4.73    5.50
   5   5   8   12.56    5.23
   5  -5   8   10.29    3.78
  -5   5  -8   21.53    4.73
  -5  -5  -8    7.43    2.73
   5  -6  -9   -2.90    4.76
   5   6  -9    3.98    4.62
  -5   6   9    2.09    4.59
  -5  -6   9    4.22    5.60
   5  -6  -8    8.13    6.31
   5   6  -8   -5.77    4.22
  -5   6   8    1.55    4.49
  -5  -6   8    1.11    3.88
   5  -6  -7   25.58    6.95
   5   6  -7   42.56   10.60
  -5   6   7   53.12   12.83
  -5  -6   7   37.33    9.25
   5  -6  -6    1.99    2.26
   5   6  -6   -1.96    4.19
  -5   6   6    1.62    4.19
  -5  -6   6    7.29    4.73
   5  -6  -5    0.61    1.35
   5   6  -5    4.62    3.11
  -5   6   5   -1.79    4.59
  -5  -6   5   -0.57    3.68
   5  -6  -4   -0.57    1.55
   5   6  -4    0.47    2.36
  -5   6   4   -2.77    3.95
  -5  -6   4    4.15    3.51
   5  -6  -4    1.76    0.57
   5  -6  -3  135.21   16.34
   5   6  -3  138.24   22.34
  -5   6   3  132.51   15.93
  -5  -6   3  132.30   10.46
   5  -6  -3  130.51    9.42
   5  -6  -2   76.65   11.21
   5   6  -2   70.74   12.12
  -5   6   2   87.55    6.38
  -5  -6   2   76.24    5.30
  -5  -6   2   61.19    5.84
   5  -6  -2   77.80    4.62
   5  -6  -1   17.62    3.31
   5   6  -1   19.20    5.40
  -5   6   1   14.07    2.87
  -5  -6   1   11.14    3.34
  -5  -6   1   13.30    1.89
   5  -6  -1   11.68    2.90
   5  -6   0    6.41    3.21
   5   6   0   10.94    4.56
  -5  -6   0    7.76    1.52
  -5  -6   0    6.65    2.36
   5  -6   0    4.25    2.03
   5   6   1  112.56   19.71
   5  -6   1  100.34    6.21
  -5   6  -1  108.81    6.99
  -5  -6  -1  102.87   12.49
  -5  -6  -1  107.16    6.55
   5  -6   1  103.28    6.41
   5   6   2  185.29   10.16
   5  -6   2  172.77    9.05
  -5   6  -2  184.21    9.48
  -5  -6  -2  167.24    7.93
  -5  -6  -2  179.89    9.89
   5  -6   2  165.92    8.94
   5   6   3   13.57    4.46
   5  -6   3   14.88    3.51
  -5   6  -3    6.45    2.57
  -5  -6  -3   11.71    3.00
   5  -6   3   10.33    4.73
   5   6   4  186.64   29.87
   5  -6   4  175.61   16.13
  -5   6  -4  206.62   18.77
  -5  -6  -4  199.70   29.30
   5  -6   4  179.39   17.89
   5   6   5    7.63    5.10
   5  -6   5   17.99    7.83
  -5   6  -5   23.19    3.81
  -5  -6  -5   27.88    5.10
   5   6   6   17.65    5.03
   5  -6   6   16.57    3.92
  -5   6  -6   35.40    7.19
  -5  -6  -6   26.70    6.78
   5   6   7    4.56    5.20
   5  -6   7    1.38    3.24
  -5   6  -7   -9.05    5.33
  -5  -6  -7    3.27    2.40
   5   6   8   21.84    6.51
   5  -6   8   31.05    6.72
  -5   6  -8   36.52    8.44
  -5  -6  -8   40.53    9.18
   5  -7  -9   -1.59    4.73
   5   7  -9    2.19    2.23
  -5   7   9    6.01    6.01
  -5  -7   9   -3.78    4.52
   5  -7  -8    4.12    3.24
   5   7  -8    1.59    3.17
  -5   7   8    5.43    4.29
  -5  -7   8   -0.03    4.29
   5  -7  -7   -0.17    3.21
   5   7  -7    3.48    3.88
  -5   7   7   16.20    8.61
  -5  -7   7    2.23    2.57
   5  -7  -6   71.55   10.36
   5   7  -6   83.87   12.12
  -5   7   6   74.76   11.44
  -5  -7   6   66.08   10.50
   5  -7  -5   65.27    7.80
   5   7  -5   61.36   10.60
  -5   7   5   74.56    9.18
  -5  -7   5   53.93    6.65
   5  -7  -4   21.57    3.81
   5   7  -4   23.73    4.73
  -5   7   4   32.94    6.21
  -5  -7   4   23.90    4.83
   5  -7  -4   17.89    6.21
   5  -7  -3   47.01    6.35
   5   7  -3   41.61    7.53
  -5   7   3   47.66    5.91
  -5  -7   3   43.64    7.22
   5  -7  -3   38.85    3.44
   5  -7  -2   55.99    9.69
   5   7  -2   64.50    6.68
  -5   7   2   61.56   10.50
  -5  -7   2   52.99    7.53
  -5  -7   2   39.15    5.40
   5  -7  -2   55.59    7.86
   5  -7  -1  358.97   16.88
   5   7  -1  356.14   17.65
  -5   7   1  350.30   16.98
  -5  -7   1  334.61   16.84
  -5  -7   1  365.96   16.10
   5  -7  -1  351.99   15.90
   5  -7   0   75.80   19.07
   5   7   0   87.89    8.10
  -5   7   0   71.35    8.27
  -5  -7   0   76.24   11.44
  -5  -7   0   74.12   18.63
   5  -7   0   82.93   11.85
   5   7   1    9.96    4.56
   5  -7   1   15.19    3.07
  -5   7  -1   18.02    4.25
  -5  -7  -1   19.58    3.24
  -5  -7  -1   23.25    3.92
   5   7   2   23.19    7.02
   5  -7   2   19.68    6.31
  -5   7  -2   30.95    8.20
  -5  -7  -2   23.56    6.14
  -5  -7  -2   26.16    7.22
   5  -7   2   30.51    8.30
   5   7   3  263.86   16.00
   5  -7   3  266.06   15.80
  -5   7  -3  284.79   15.76
  -5  -7  -3  288.10   16.54
   5  -7   3  275.88   16.10
   5   7   4   87.21   13.94
   5  -7   4   80.80   12.72
  -5   7  -4   93.76   14.55
  -5  -7  -4   83.06   13.33
   5  -7   4  100.81   11.48
   5   7   5    6.31    4.56
   5  -7   5    0.14    2.26
  -5   7  -5    1.25    1.99
  -5  -7  -5   -4.89    4.19
   5  -7   5   -0.14    4.49
   5   7   6   17.85    5.57
   5  -7   6   14.01    6.82
  -5   7  -6   16.37    5.77
  -5  -7  -6   20.18    5.00
   5   7   7   11.58    8.03
   5  -7   7   16.94    4.22
  -5   7  -7   12.15    7.53
  -5  -7  -7   20.82    5.13
   5   7   8    6.85    2.50
   5  -7   8    0.71    1.62
  -5   7  -8   -3.31    6.24
  -5  -7  -8   -4.42    5.20
   5  -8  -8   36.96    8.13
   5   8  -8   29.09    8.27
  -5   8   8   43.98   10.70
  -5  -8   8   32.06    8.00
   5  -8  -7   32.20    8.67
   5   8  -7   30.21    8.07
  -5   8   7   23.32    6.55
  -5  -8   7   30.41    6.95
   5  -8  -6   64.16   13.50
   5   8  -6   65.44   14.65
  -5   8   6   55.18   10.19
  -5  -8   6   71.65   12.66
   5  -8  -5    9.45    4.22
   5   8  -5   -0.44    3.85
  -5   8   5    1.69    2.84
  -5  -8   5    3.65    2.94
   5  -8  -5    2.26    1.65
   5  -8  -4  197.11   18.26
   5   8  -4  186.00   21.94
  -5   8   4  184.45   17.65
  -5  -8   4  166.36   15.90
   5  -8  -4  180.87   16.30
   5  -8  -3   56.26    6.04
   5   8  -3   57.34    5.70
  -5   8   3   53.77    5.91
  -5  -8   3   68.14    5.84
   5  -8  -3   60.11    8.24
   5  -8  -2  522.73   35.88
   5   8  -2  556.79   38.75
  -5   8   2  518.11   36.35
  -5  -8   2  484.70   33.78
  -5  -8   2  427.66   33.31
   5  -8  -2  530.97   35.94
   5  -8  -1   15.73    4.76
   5   8  -1   20.89    7.83
  -5   8   1   17.38    5.81
  -5  -8   1   20.39    5.81
  -5  -8   1   17.55    4.76
   5  -8  -1   18.56    5.30
   5  -8   0  238.55   17.21
   5   8   0  252.29   19.20
  -5   8   0  246.75   18.33
  -5  -8   0  229.44   16.40
  -5  -8   0  259.75   21.13
   5  -8   0  235.31   16.91
   5   8   1   46.78    7.16
   5  -8   1   59.06    5.60
  -5   8  -1   51.07    5.30
  -5  -8  -1   52.89    4.83
  -5  -8  -1   54.58    5.23
   5  -8   1   52.21    5.37
   5   8   2  315.20   22.85
   5  -8   2  343.21   18.73
  -5   8  -2  342.44   18.63
  -5  -8  -2  305.88   17.18
  -5  -8  -2  345.10   19.78
   5  -8   2  339.40   18.53
   5   8   3   -1.82    1.89
   5  -8   3    2.30    1.86
  -5   8  -3    3.31    1.92
  -5  -8  -3    1.11    2.97
   5  -8   3    2.80    3.68
   5   8   4   19.78    7.46
   5  -8   4   18.90    7.22
  -5   8  -4   27.20    9.48
  -5  -8  -4   11.27    5.47
   5  -8   4   23.29    9.01
   5   8   5    1.99    4.15
   5  -8   5    4.19    3.75
  -5   8  -5    4.56    3.51
  -5  -8  -5    2.26    2.53
   5  -8   5   -3.85    4.46
   5   8   6   90.42   16.74
   5  -8   6   60.72   13.30
  -5  -8  -6   87.92   20.49
   5  -8   6   90.79   17.48
   5   8   7    0.95    4.83
   5  -8   7    9.21    6.95
  -5   8  -7    9.72    9.79
  -5  -8  -7    5.06    4.89
   5   8   8    1.42    2.53
   5  -8   8    1.25    2.57
  -5   8  -8   -0.74    5.97
  -5  -8  -8    7.86    6.01
   5  -9  -8    5.54    5.10
   5   9  -8   -7.22    4.89
  -5   9   8   -3.17    4.05
  -5  -9   8    5.43    4.62
   5  -9  -7   -0.98    3.14
   5   9  -7    6.28    3.98
  -5   9   7    3.21    4.62
  -5  -9   7    4.22    5.13
   5  -9  -6   -1.42    3.00
   5   9  -6   -4.56    4.08
  -5   9   6   10.90    7.05
  -5  -9   6   -2.94    3.68
   5  -9  -5  154.04   17.89
   5   9  -5  116.14   15.83
  -5   9   5  147.12   23.05
  -5  -9   5  126.90   18.09
   5  -9  -5  151.14   11.34
   5  -9  -4   22.61    8.07
   5   9  -4   28.49    9.99
  -5   9   4   20.72    8.17
  -5  -9   4   14.92    6.08
   5  -9  -4   22.98    8.34
   5  -9  -3   19.47    7.29
   5   9  -3   26.87    4.66
  -5   9   3   23.66    3.88
  -5  -9   3   25.72    4.46
   5  -9  -3   19.34    6.51
   5  -9  -2    3.78    1.28
  -5   9   2    4.05    4.12
  -5  -9   2    3.07    1.32
  -5  -9   2    6.51    1.76
   5  -9  -2    3.68    1.89
   5  -9  -1  236.53   17.65
  -5   9   1  217.32   16.57
  -5  -9   1  214.32   15.76
  -5  -9   1  219.48   16.47
   5  -9  -1  211.04   15.12
   5  -9   0   13.06    4.02
   5   9   0   11.51    5.27
  -5   9   0   16.44    5.37
  -5  -9   0    6.14    2.73
  -5  -9   0    6.24    2.46
   5  -9   0    6.51    3.00
   5   9   1  142.39    9.65
   5  -9   1  131.83    8.17
  -5   9  -1  128.05   16.00
  -5  -9  -1  123.29    7.53
  -5  -9  -1  125.96    8.17
   5   9   2   65.07    5.91
   5  -9   2   55.96    8.07
  -5   9  -2   72.70   10.46
  -5  -9  -2   55.86    6.75
  -5  -9  -2   77.53   11.44
   5  -9   2   69.16    5.74
   5   9   3  100.95   17.96
   5  -9   3  109.25   10.33
  -5   9  -3  134.29   19.20
  -5  -9  -3  119.14   21.13
   5  -9   3  108.48   11.14
   5   9   4   35.51    6.95
   5  -9   4   18.09    7.70
  -5   9  -4   24.20    4.02
  -5  -9  -4   28.52    5.40
   5  -9   4   22.65    5.20
   5   9   5   29.03    7.09
   5  -9   5   29.84    5.23
  -5   9  -5   33.85    6.24
  -5  -9  -5   32.23    6.95
   5  -9   5   36.52    8.81
   5   9   6   66.93   16.23
   5  -9   6   59.30   14.11
  -5  -9  -6   87.21   23.73
   5  -9   6   78.27   19.14
   5   9   7    4.05    5.10
   5  -9   7   -1.55    1.96
  -5   9  -7    8.54    6.62
  -5  -9  -7    5.81    4.69
   5   9   8    2.36    2.87
   5  -9   8    2.87    3.17
  -5   9  -8    0.30    2.50
  -5  -9  -8   10.09    7.56
   5 -10  -8    7.86    3.31
   5  10  -8    9.25    3.95
  -5  10   8   20.96    8.03
  -5 -10   8   14.92    7.76
   5 -10  -7   10.50    3.07
   5  10  -7   -1.22    4.49
  -5  10   7    9.25    8.03
  -5 -10   7   -5.43    4.62
   5 -10  -6    3.98    2.40
   5  10  -6    9.99    4.73
  -5  10   6    8.54    6.14
  -5 -10   6    1.86    4.25
   5 -10  -5    8.98    5.57
   5  10  -5    6.08    4.15
  -5  10   5   11.95    7.36
  -5 -10   5    2.06    4.35
   5 -10  -5    7.09    4.52
   5 -10  -4   87.01   13.97
   5  10  -4   81.68   15.49
  -5  10   4   92.88   13.06
  -5 -10   4   86.81   11.17
   5 -10  -4   96.19   11.51
   5 -10  -3   18.66    6.51
   5  10  -3   17.11    6.11
  -5  10   3   16.30    5.84
  -5 -10   3   18.53    6.72
  -5 -10   3   17.79    5.67
   5 -10  -3   24.40    4.25
   5 -10  -2    0.98    1.59
   5  10  -2   -9.18    3.98
  -5  10   2    1.45    4.25
  -5 -10   2    3.65    3.24
  -5 -10   2    1.08    1.25
   5 -10  -2    1.15    2.23
   5 -10  -1   84.78    6.28
   5  10  -1   94.23    8.81
  -5  10   1   89.64    8.24
  -5 -10   1   80.73   12.42
  -5 -10   1   71.15   11.10
   5 -10  -1   82.99    5.94
   5 -10   0   59.30    4.56
   5  10   0   63.35    7.59
  -5  10   0   59.98    6.55
  -5 -10   0   65.71    5.64
  -5 -10   0   55.79    7.22
   5 -10   0   64.63    5.23
   5 -10   1   37.83    7.09
  -5 -10  -1   38.44    7.22
  -5 -10  -1   34.56    8.20
   5  10   2   79.35    8.64
   5 -10   2   56.23    8.30
  -5  10  -2   73.58    8.54
  -5 -10  -2   63.28    6.24
  -5 -10  -2   77.26    8.57
   5 -10   2   70.00    8.67
   5  10   3   13.30    5.74
   5 -10   3   15.09    5.50
  -5  10  -3   13.03    5.87
  -5 -10  -3   13.60    5.64
   5 -10   3   10.83    5.20
   5  10   4    6.62    4.59
   5 -10   4    1.08    1.69
  -5  10  -4   -2.94    2.84
  -5 -10  -4    9.35    5.50
   5 -10   4    2.50    3.98
   5  10   5   52.92   10.94
   5 -10   5   50.22    7.83
  -5  10  -5   57.01    9.11
  -5 -10  -5   53.70   10.87
   5 -10   5   77.05   15.53
   5  10   6   11.95    8.07
   5 -10   6    0.78    2.09
  -5 -10  -6    7.39    5.33
   5 -10   6    3.71    5.64
   5  10   7    3.92    5.13
   5 -10   7    1.22    2.30
  -5  10  -7    5.81    7.32
  -5 -10  -7    4.22    4.22
   5 -11  -8    1.86    2.67
   5  11  -8    4.93    4.35
  -5  11   8    2.90    3.44
   5 -11  -7   -0.98    2.57
   5  11  -7    1.05    3.14
  -5  11   7   -0.10    4.73
  -5 -11   7   14.07    5.27
   5 -11  -6   32.27    8.54
   5  11  -6   22.11    7.22
  -5  11   6   31.25    8.98
  -5 -11   6    9.11    6.01
   5 -11  -5  123.46   21.74
   5  11  -5  121.71   27.20
  -5  11   5  129.94   20.32
  -5 -11   5  110.84   17.18
   5 -11  -5  123.90   18.36
   5 -11  -4   46.04    7.90
   5  11  -4   49.68    8.24
  -5  11   4   46.04    8.03
  -5 -11   4   43.30    6.92
   5 -11  -4   50.59    8.61
   5 -11  -3    3.88    1.76
   5  11  -3    2.63    3.81
  -5  11   3    8.03    4.22
  -5 -11   3    1.18    3.48
  -5 -11   3    1.82    1.35
   5 -11  -3    2.13    2.09
   5 -11  -2   48.47    5.33
   5  11  -2   65.27   10.80
  -5  11   2   51.67    7.22
  -5 -11   2   50.90    6.82
  -5 -11   2   43.98    6.75
   5 -11  -2   45.46    5.13
   5 -11  -1  187.96   20.52
   5  11  -1  227.38   21.74
  -5  11   1  197.00   18.83
  -5 -11   1  200.58   18.73
  -5 -11   1  173.58   27.47
   5 -11  -1  221.30   20.12
   5  11   0  168.86   16.77
   5 -11   0  160.99   14.88
  -5  11   0  140.44   13.87
  -5 -11   0  144.49   25.38
  -5 -11   0  154.92   14.92
   5 -11   0  138.38   21.80
   5  11   1   30.65    4.93
   5 -11   1   25.55    3.48
  -5  11  -1   25.14    4.32
  -5 -11  -1   17.96    6.55
  -5 -11  -1   29.77    4.35
   5 -11   1   32.40    5.74
   5  11   2   92.31   14.51
   5 -11   2   92.04    8.64
  -5  11  -2  103.21   10.06
  -5 -11  -2   83.06   12.59
  -5 -11  -2  115.02   10.83
   5 -11   2   90.99    9.75
   5  11   3   41.28    6.41
   5 -11   3   30.98    6.21
  -5  11  -3   37.97    5.74
  -5 -11  -3   28.92    4.96
   5 -11   3   42.12    6.65
   5  11   4    8.57    6.18
   5 -11   4   15.49    2.09
  -5  11  -4   16.10    4.39
  -5 -11  -4   12.89    7.63
   5 -11   4   28.82    5.30
   5  11   5    9.05    5.70
   5 -11   5    1.72    1.72
  -5  11  -5    4.73    3.41
  -5 -11  -5    7.32    4.35
   5 -11   5    4.76    5.16
   5  11   6    2.67    3.95
  -5  11  -6    6.28    5.47
  -5 -11  -6    8.84    6.51
   5 -11   6    5.03    6.31
   5  11   7   -0.27    3.92
  -5 -11  -7    9.11    4.66
   5 -11   7   10.90    6.82
   5 -12  -7    7.02    5.91
   5  12  -7   13.70    4.19
  -5  12   7   29.33    7.83
  -5 -12   7    9.92    3.98
   5 -12  -6   24.57    6.11
   5  12  -6   35.10    8.20
  -5  12   6   52.85   11.68
  -5 -12   6   30.34    7.29
   5 -12  -5   11.54    5.70
   5  12  -5    5.94    4.02
  -5  12   5   14.99   14.48
  -5 -12   5   16.47    5.40
   5 -12  -5   11.54    5.67
   5 -12  -4   10.26    6.35
   5  12  -4   -0.41    4.05
  -5  12   4   10.16    6.85
  -5 -12   4    3.98    4.89
   5 -12  -4   10.46    6.45
   5 -12  -3  123.29   20.82
   5  12  -3  117.55   17.69
  -5  12   3  136.52   17.58
  -5 -12   3  116.31   20.05
  -5 -12   3  113.67   13.30
   5 -12  -3  135.58   16.17
   5 -12  -2   65.24   10.87
  -5  12   2   65.00    7.93
  -5 -12   2   68.01    7.36
  -5 -12   2   54.74   10.36
   5 -12  -2   77.36   12.15
   5 -12  -1   66.62    8.64
   5  12  -1   62.30    7.73
  -5  12   1   81.81   12.25
  -5 -12   1   58.25   10.23
  -5 -12   1   45.60    6.55
   5 -12  -1   66.89    7.66
   5  12   0   49.38    6.65
  -5  12   0   42.02    7.05
  -5 -12   0   29.13   10.77
  -5 -12   0   39.66    5.43
   5 -12   0   42.96    6.04
   5  12   1  114.38   11.88
  -5  12  -1  112.73   18.63
  -5 -12  -1   85.79    8.24
  -5 -12  -1  100.41   13.13
   5 -12   1   91.87    9.05
   5  12   2   15.96    7.56
   5  12   2   18.87    8.30
  -5 -12  -2   11.88    5.87
   5 -12   2   24.71    4.76
   5  12   3   64.60    8.47
  -5  12  -3   83.77    7.83
  -5 -12  -3   84.55    8.40
   5 -12   3   63.49    7.02
   5  12   4    2.73    3.78
  -5  12  -4   15.15    5.10
  -5 -12  -4    6.18    5.03
   5 -12   4    4.15    5.03
   5  12   5   22.95    6.35
  -5  12  -5   27.64    7.22
  -5 -12  -5   13.84    7.29
   5 -12   5   28.99    8.57
   5  12   6   -0.03    4.08
  -5  12  -6    2.30    3.34
  -5 -12  -6    5.57    5.70
   5 -12   6    8.20    7.59
   5  12   7    9.72    4.59
  -5 -12  -7    8.71    5.06
   5 -12   7   -3.78    5.81
   5 -13  -7    8.00    3.11
   5  13  -7   -5.00    4.35
  -5  13   7    2.09    5.20
  -5 -13   7   -2.50    4.35
   5 -13  -6   10.87    3.54
   5  13  -6   -1.69    4.08
  -5  13   6   16.27    6.11
  -5 -13   6    4.59    5.47
   5 -13  -5    4.22    2.50
   5  13  -5   -0.41    3.65
  -5  13   5    4.46    5.84
  -5 -13   5    5.20    4.93
   5 -13  -5    2.33    3.21
   5 -13  -4   15.80    3.51
   5  13  -4   12.52    6.65
  -5  13   4   21.20    6.55
  -5 -13   4   10.33    6.35
   5 -13  -4   18.90    4.32
   5 -13  -3   -1.15    1.76
   5  13  -3    8.51    5.97
  -5  13   3   -8.88    5.03
  -5 -13   3    6.51    5.06
  -5 -13   3    0.20    1.35
   5 -13  -3    1.76    2.84
   5  13  -2   84.85   12.12
  -5  13   2   77.22   11.58
  -5 -13   2   69.86   13.80
  -5 -13   2   64.26    7.93
   5 -13  -2   72.53   13.53
   5  13  -1   -0.51    3.85
  -5  13   1    3.54    4.73
  -5 -13   1   -5.27    3.31
  -5 -13   1    0.57    2.36
   5 -13  -1    0.74    2.90
   5  13   0    2.60    3.68
  -5  13   0    1.52    4.08
  -5 -13   0   -0.54    2.77
  -5 -13   0   -2.06    2.46
   5 -13   0    2.87    3.58
   5  13   1   14.31    7.56
  -5  13  -1    3.17    4.32
  -5 -13  -1    8.51    4.56
  -5 -13  -1    5.40    2.73
   5 -13   1    2.43    3.41
   5  13   2   57.01    6.28
   5  13   2   56.40    8.44
  -5  13  -2   80.16    8.51
  -5 -13  -2   55.15    9.42
   5 -13   2   69.73   11.00
   5  13   3   12.86    2.63
  -5  13  -3    3.51    3.98
  -5 -13  -3    9.05    5.20
   5 -13   3   13.47    4.79
   5  13   4    1.65    3.41
  -5  13  -4    3.21    3.41
  -5 -13  -4    5.94    4.86
   5 -13   4   -4.69    4.39
   5  13   5   12.99   13.87
  -5  13  -5   17.25    4.83
  -5 -13  -5    4.62    3.98
   5 -13   5   10.83    7.80
   5  13   6    4.46    5.54
  -5  13  -6    1.45    3.17
  -5 -13  -6    0.14    4.86
   5 -13   6    0.54    4.69
   5  13   7    3.98    4.66
  -5 -13  -7    9.75    5.27
   5 -13   7   10.73    5.74
   5  14  -7   12.96    4.89
  -5 -14   7    1.08    3.07
   5 -14  -6    2.84    2.63
   5  14  -6   -5.91    4.15
  -5  14   6   -0.14    5.33
  -5 -14   6   -1.59    4.39
   5 -14  -5    2.23    2.46
   5  14  -5    1.49    3.88
  -5  14   5   -5.30    4.62
  -5 -14   5    0.20    2.03
   5 -14  -5    6.75    4.69
   5  14  -4    1.99    3.58
  -5  14   4    7.46    4.52
  -5 -14   4   -2.43    3.81
   5 -14  -4   -5.00    2.73
   5  14  -3  158.29   32.74
  -5  14   3  154.55   23.66
  -5 -14   3  130.28   25.62
  -5 -14   3  122.92   19.00
   5 -14  -3  161.33   24.54
   5  14  -2    0.61    3.78
  -5  14   2    0.88    4.66
  -5 -14   2   -5.91    3.54
  -5 -14   2    0.47    0.81
   5 -14  -2   -2.23    3.11
   5  14  -1    9.11    7.86
  -5  14   1    3.07    4.89
  -5 -14   1   -0.07    3.31
  -5 -14   1    2.50    2.19
   5 -14  -1   -0.57    3.07
   5  14   0   41.01    6.65
  -5  14   0   35.64    7.66
  -5 -14   0   36.08    4.76
  -5 -14   0   29.63    6.35
   5 -14   0   45.19    6.95
   5  14   1   58.93    9.15
  -5  14  -1   47.35    6.21
  -5 -14  -1   47.59    6.92
   5 -14   1   57.14    7.02
   5  14   2    1.18    2.16
   5  14   2    2.87    1.96
  -5 -14  -2    4.02    2.80
   5 -14   2    3.27    4.08
   5  14   3    9.38    4.76
  -5  14  -3    5.50    4.32
  -5 -14  -3   13.20    6.62
   5 -14   3    6.08    4.96
   5  14   4    9.45    6.31
  -5  14  -4   12.29    7.73
  -5 -14  -4    1.18    2.63
   5 -14   4   15.69    5.30
   5  14   5    9.18    7.73
  -5  14  -5   25.48    6.78
  -5 -14  -5   21.33    7.90
   5 -14   5   27.47    8.81
   5  14   6    3.34    5.00
  -5  14  -6   -4.29    3.34
  -5 -14  -6    2.26    4.79
   5 -14   6   -3.75    4.76
   5  15  -6    1.45    3.88
  -5  15   6    2.97    6.18
  -5 -15   6    2.94    5.06
   5  15  -5    8.34    6.11
  -5  15   5   16.40    7.26
  -5 -15   5   -2.50    4.32
   5 -15  -5   15.39    4.73
   5  15  -4   80.23   18.43
  -5  15   4   92.31   23.56
  -5 -15   4   78.54   14.85
   5 -15  -4   76.58   17.82
   5  15  -3    6.58    4.59
  -5  15   3   -0.74    4.73
  -5 -15   3    7.05    5.50
  -5 -15   3    2.40    1.32
   5 -15  -3   -0.51    2.94
   5  15  -2   32.97    8.10
  -5  15   2   19.91    8.03
  -5 -15   2   20.45    4.35
  -5 -15   2   14.99   13.50
   5 -15  -2   26.60    5.87
   5  15  -1    9.05    5.97
  -5  15   1   15.66    5.87
  -5 -15   1   16.61    4.52
   5 -15  -1   17.38    5.54
   5  15   0  173.34   26.19
  -5  15   0  156.10   30.31
  -5 -15   0  147.86   22.21
  -5 -15   0  147.90   22.07
   5 -15   0  150.33   22.55
   5  15   1   14.78    4.83
   5  15   1   21.97    5.97
  -5  15  -1   16.67    6.58
  -5 -15  -1   21.13    4.62
   5 -15   1   29.33    6.28
   5  15   2   10.73    5.57
   5  15   2    7.26    3.98
  -5  15  -2   14.88   13.94
  -5 -15  -2   10.50    5.10
   5 -15   2   13.94    6.75
   5  15   3    2.60    3.71
  -5  15  -3   -1.42    3.85
  -5 -15  -3    1.89    2.57
   5 -15   3    6.51    4.93
   5  15   4   14.01    5.00
  -5  15  -4   27.71    7.63
  -5 -15  -4   27.74    7.66
   5 -15   4   24.77    8.54
   5  15   5   -1.62    3.85
  -5  15  -5    2.84    4.25
  -5 -15  -5    5.47    5.00
   5 -15   5    1.18    5.20
   5  15   6   -0.34    4.15
  -5 -15  -6   -0.24    4.19
   5 -15   6    0.34    5.13
   5  16  -6    8.98    2.80
  -5  16   6   14.11    6.41
  -5 -16   6    5.81    6.18
   5  16  -5   18.90    5.23
  -5  16   5   13.57    6.72
  -5 -16   5    7.12    7.80
   5 -16  -5   12.35    3.81
   5  16  -4   20.01    6.35
  -5  16   4   -5.23    6.04
  -5 -16   4    7.22    5.84
   5 -16  -4   14.51    4.76
   5  16  -3   -6.35    4.12
  -5  16   3    6.58    6.35
  -5 -16   3    3.58    2.70
   5 -16  -3   -0.54    3.24
   5  16  -2   23.19    7.16
  -5  16   2   14.92    8.71
  -5 -16   2   17.99   16.44
  -5 -16   2   14.61    7.39
   5 -16  -2   18.46   16.37
   5  16  -1   13.60    7.09
  -5  16   1   10.67    7.12
  -5 -16   1   12.12    6.45
  -5 -16   1   12.56    5.81
   5 -16  -1   12.72    6.78
   5  16   0   35.30    7.49
  -5  16   0   39.02   10.67
  -5 -16   0   36.08    8.57
   5 -16   0   35.54    8.51
   5  16   1    0.03    3.11
   5  16   1   -3.31    2.87
  -5  16  -1    5.97    5.43
  -5 -16  -1    3.58    3.48
   5 -16   1   -0.81    4.12
   5  16   2    6.38    3.78
   5  16   2    8.94    4.69
  -5  16  -2   13.37    7.29
  -5 -16  -2   11.81    5.74
   5 -16   2    8.37    6.01
   5  16   3   -1.49    3.41
  -5  16  -3   -0.81    4.15
  -5 -16  -3    1.89    1.96
   5 -16   3    1.35    4.29
   5  16   4   26.36    7.02
  -5  16  -4   11.71    6.75
  -5 -16  -4   12.72    3.75
   5 -16   4    8.98    7.56
   5  16   5   -1.86    3.75
  -5  16  -5   -1.15    3.81
  -5 -16  -5   -6.38    3.98
   5 -16   5    2.09    5.50
  -5  17   5    5.57    6.01
  -5 -17   5   25.31    8.78
   5 -17  -5   32.47   10.33
   5  17  -4    5.91    6.75
  -5  17   4    7.12    8.54
  -5 -17   4   -6.48    4.66
   5 -17  -4    4.86    5.33
   5  17  -3   17.65    5.74
  -5  17   3   15.29    6.48
  -5 -17   3    7.76    6.89
   5 -17  -3    2.36    4.39
   5  17  -2    2.09    4.42
  -5  17   2   13.91   15.66
  -5 -17   2    6.48    6.45
  -5 -17   2    0.57    2.46
   5 -17  -2    0.41    3.71
   5  17  -1   32.70    7.36
  -5  17   1   22.55    6.72
  -5 -17   1   23.29    5.57
  -5 -17   1   15.86    4.62
   5  17   0   24.77    7.02
   5  17   0   15.39    4.56
  -5  17   0   18.80    4.76
  -5 -17   0   18.06    4.86
   5 -17   0   13.60   14.99
   5  17   1    5.16    4.35
   5  17   1    0.81    2.16
  -5  17  -1    0.64    4.62
  -5 -17  -1    2.50    3.44
   5 -17   1   -1.08    3.85
   5  17   2    3.81    4.02
   5  17   2    1.82    2.09
  -5  17  -2    9.72   10.33
  -5 -17  -2    6.31    5.16
   5 -17   2    6.99    6.55
   5  17   3   15.66    5.06
  -5  17  -3   34.05    8.94
  -5 -17  -3   24.54    6.99
   5 -17   3   15.73    4.59
   5  17   4   -0.30    3.71
  -5  17  -4    1.35    4.66
  -5 -17  -4    6.62    5.87
   5 -17   4    0.14    3.98
   5  17   5    2.23    3.95
  -5  17  -5   -2.19    3.75
   5 -17   5    8.47    6.89
  -5  18   4    8.88    6.14
  -5 -18   4   15.73    6.75
   5 -18  -4   17.04    6.62
  -5  18   3   -5.43    5.54
  -5 -18   3    6.08    6.41
   5 -18  -3    8.91    5.81
  -5  18   2  126.77  138.04
  -5 -18   2   96.83   24.44
  -5 -18   2  105.98   22.41
   5 -18  -2  130.92  142.39
   5  18  -1    4.66    4.62
   5  18  -1    6.78    6.14
  -5  18   1   -1.01    5.60
  -5 -18   1    2.16    3.48
   5 -18  -1    4.79    5.37
   5  18   0   12.42    4.35
   5  18   0    9.25    6.92
  -5  18   0   13.74    6.51
  -5 -18   0    8.61    6.45
   5 -18   0    4.49    5.00
   5  18   1    8.64    6.51
   5  18   1    5.33    4.49
  -5  18  -1   11.21    5.47
  -5 -18  -1    4.05    3.24
   5 -18   1    2.46    2.60
   5  18   2   55.72   12.32
   5  18   2   22.78    7.12
  -5  18  -2   57.24   13.20
  -5 -18  -2   42.42   10.63
   5 -18   2   60.95   13.87
   5  18   3   -3.44    3.38
  -5  18  -3   -4.25    5.20
  -5 -18  -3    3.61    5.10
   5 -18   3   -4.76    4.52
   5  18   4    2.84    3.85
  -5  18  -4   -2.30    4.79
  -5 -18  -4    2.87    3.04
   5 -18   4    2.09    5.06
  -5 -19   4    2.46    5.16
   5 -19  -4    3.31    3.78
  -5  19   3   32.03   11.24
  -5 -19   3   20.59    7.49
   5 -19  -3   24.98    8.84
   5  19  -2    7.16    8.54
  -5  19   2   13.80    6.08
  -5 -19   2   13.64    4.59
   5 -19  -2    6.65    7.16
   5  19  -1    5.91    5.00
  -5  19   1    0.78    5.57
  -5 -19   1    2.97    2.57
   5 -19  -1   -3.75    4.69
   5  19   0    7.22    7.16
  -5  19   0    6.82    7.49
  -5 -19   0    8.84    3.11
   5 -19   0    9.21    4.39
   5  19   1    4.08    3.88
  -5  19  -1    8.71    5.03
  -5 -19  -1   12.29    4.12
   5 -19   1    5.77    6.31
  -5  19  -2    6.72    5.27
  -5 -19  -2    7.86    5.64
   5 -19   2   -4.52    4.56
  -5  19  -3    5.00    5.97
  -5 -19  -3    1.35    4.25
   5 -19   3   -3.88    4.19
   5  20  -2    2.33    3.11
  -5  20   2   11.61    6.21
   5 -20  -2   -0.07    4.35
   5  20  -1    9.92    3.78
  -5  20   1    7.73    6.35
  -5 -20   1    4.76    5.06
   5 -20  -1   14.41    6.28
   5  20   0    3.75    3.65
  -5  20   0    1.11    2.60
  -5 -20   0   12.25    4.66
   5 -20   0    8.37    4.69
   5  20   1   14.24    4.19
  -5  20  -1    4.08    5.77
  -5 -20  -1   14.01    3.31
   5 -20   1   11.07    4.73
  -5  20  -2    5.27    5.74
  -5 -20  -2    4.52    3.71
   5 -20   2    1.82    3.48
   6   0  -8   20.96    6.58
  -6   0   8   20.49    7.05
   6   0  -7   -3.88    4.73
  -6   0   7    0.74    2.09
   6   0  -6   24.10    4.66
  -6   0   6   21.57    5.70
   6   0  -5   -4.15    4.08
  -6   0   5   -4.05    4.29
   6   0  -4  472.38   60.92
  -6   0   4  495.80  161.84
   6   0  -3   -9.52    3.78
  -6   0   3   -6.11    3.51
   6   0  -2   20.52    6.68
  -6   0   2   12.72    4.35
   6   0  -1   -3.81    4.39
  -6   0   1   -2.19    1.35
   6   0   0 3140.55  762.74
  -6   0   0 2973.11  123.66
  -6   0   0 3029.68  145.57
   6   0   1    3.34    4.35
  -6   0  -1    1.72    2.19
  -6   0  -1    1.96    1.49
   6   0   2   26.46    8.78
  -6   0  -2   16.98    4.86
  -6   0  -2    3.81    2.13
   6   0   3   -2.40    3.54
  -6   0  -3    2.06    0.78
  -6   0  -3    2.23    1.59
   6   0   4  396.84   34.56
  -6   0  -4  475.75  193.43
   6   0   5   -0.88    3.58
  -6   0  -5    3.07    2.63
   6   0   6   18.80    5.37
  -6   0  -6   28.82    6.65
   6   0   7   -5.54    3.92
  -6   0  -7   11.44    5.77
   6   0   8    9.42    5.74
  -6   0  -8   28.65   11.41
   6  -1  -8   15.66    5.03
   6   1  -8    1.42    3.38
  -6   1   8    1.92    3.85
  -6  -1   8   10.26    7.29
   6  -1  -7   20.18    5.77
   6   1  -7   24.33    7.56
  -6   1   7   20.39    7.16
  -6  -1   7   24.64    7.86
   6  -1  -6    6.92    4.22
   6   1  -6    6.68    4.02
  -6   1   6   14.21    5.10
  -6  -1   6   -0.47    4.46
   6  -1  -5   53.43   10.13
   6   1  -5   52.11    9.75
  -6   1   5   72.33   10.87
  -6  -1   5   51.67    8.03
   6  -1  -4   84.88   12.39
   6   1  -4  105.84   17.45
  -6   1   4   87.14    9.92
  -6  -1   4   82.45    9.92
   6  -1  -3   90.49   10.97
   6   1  -3   96.36   10.90
  -6   1   3  105.30    8.10
  -6  -1   3  123.29    9.35
   6  -1  -2   26.06    8.24
   6   1  -2    9.25    3.11
  -6   1   2   17.92    6.51
  -6  -1   2   18.93    6.65
  -6   1   2    6.58    1.79
   6  -1  -1   12.08    4.83
   6   1  -1    1.22    4.62
  -6  -1   1   17.72    5.87
  -6   1   1    4.56    1.62
  -6  -1   1   11.14    3.07
   6  -1   0   11.91    5.03
   6   1   0   14.82    6.08
  -6   1   0    6.82    2.87
  -6  -1   0   13.87    3.00
  -6   1   0   15.42    2.73
  -6  -1   0    8.24    1.89
   6  -1   1   92.75    8.54
   6   1   1   93.73    9.11
  -6   1  -1   71.59   10.90
  -6  -1  -1   73.64    6.31
  -6   1  -1   72.63   11.24
  -6  -1  -1   77.49   11.24
   6   1   2   31.76    9.89
   6  -1   2   31.59    8.78
  -6   1  -2   29.03    8.00
  -6  -1  -2   37.19    6.85
  -6   1  -2   34.76   10.67
  -6  -1  -2   37.40    8.13
   6   1   3  128.15    9.15
   6  -1   3  115.56    8.07
  -6   1  -3  120.19   14.58
  -6  -1  -3  132.44    7.46
  -6   1  -3  141.45   18.87
  -6  -1  -3  161.90   19.85
   6   1   4   -0.17    3.71
   6  -1   4    5.97    4.02
  -6   1  -4    8.64    3.92
  -6  -1  -4    5.37    3.11
   6   1   5   28.79    5.00
   6  -1   5   35.40    5.03
  -6   1  -5   19.98    5.06
  -6  -1  -5   22.95    4.22
   6   1   6    3.04    2.09
   6  -1   6    9.11    5.70
  -6   1  -6    8.91    5.94
  -6  -1  -6    6.85    5.03
   6   1   7   17.69    6.01
   6  -1   7   21.70    6.38
  -6   1  -7   29.36    9.75
  -6  -1  -7   13.64    4.32
   6   1   8   10.94    4.35
   6  -1   8   18.39    7.46
  -6   1  -8   -0.71    5.57
  -6  -1  -8   10.80    4.29
   6  -2  -8  -11.71    4.93
   6   2  -8   -6.58    5.00
  -6   2   8   -0.51    2.70
  -6  -2   8    4.39    6.11
   6  -2  -7   17.96   15.96
   6   2  -7   27.57    8.37
  -6   2   7   25.65    8.10
  -6  -2   7   33.14    9.48
   6  -2  -6   50.22   10.16
   6   2  -6   40.06    7.76
  -6   2   6   58.56   11.41
  -6  -2   6   43.64    8.44
   6  -2  -5    6.21    3.44
   6   2  -5   -0.81    4.15
  -6   2   5   10.09    6.14
  -6  -2   5    7.66    3.98
   6  -2  -4   11.04    4.08
   6   2  -4   11.75    4.32
  -6   2   4   16.64    7.90
  -6  -2   4    7.93    4.69
   6  -2  -3   36.86    9.25
   6   2  -3   41.07    9.55
  -6   2   3   49.45    7.05
  -6  -2   3   30.68    7.83
   6  -2  -2    8.74    4.49
   6   2  -2   14.68    4.93
  -6   2   2    7.16    4.49
  -6  -2   2   11.04    4.49
  -6   2   2    5.70    1.92
   6  -2  -1   26.97    8.03
   6   2  -1    8.94    5.77
  -6  -2   1   22.65    6.92
  -6   2   1   13.43    4.22
  -6  -2   1   16.88    4.59
   6  -2   0   46.34    7.63
   6   2   0   28.05    8.61
  -6   2   0   28.59    7.80
  -6  -2   0   27.54    7.56
  -6   2   0   26.39    7.49
  -6  -2   0   27.00    7.22
   6  -2   1   28.15    9.38
   6   2   1   36.15    9.25
  -6   2  -1   13.43    4.22
  -6  -2  -1   12.25    3.98
  -6   2  -1   15.42    4.29
  -6  -2  -1   13.13    3.75
   6   2   2    6.92    4.59
   6  -2   2    5.97    3.85
  -6   2  -2    9.59    2.97
  -6  -2  -2   11.07    2.90
  -6   2  -2    5.37    2.90
   6   2   3   21.77    4.69
   6  -2   3   19.51    7.66
  -6   2  -3   20.86    3.04
  -6   2  -3   28.69    4.49
  -6  -2  -3   24.10    4.08
   6   2   4   35.71    5.37
   6  -2   4   33.21   14.14
  -6   2  -4   36.69    7.80
  -6  -2  -4   55.32    8.13
   6   2   5   -9.42    3.75
   6  -2   5    0.47    3.41
  -6   2  -5    1.89    3.54
  -6  -2  -5   -0.74    4.42
   6   2   6   23.29    6.45
   6  -2   6   36.18    8.20
  -6   2  -6   14.14    7.59
  -6  -2  -6   32.74    7.16
   6   2   7    6.65    6.55
   6  -2   7    6.78    6.04
  -6   2  -7    5.67    6.51
  -6  -2  -7   10.02    3.17
   6   2   8   -4.79    4.49
   6  -2   8    6.38    2.40
  -6   2  -8  -11.54    5.84
  -6  -2  -8   -8.03    5.23
   6  -3  -8   -4.66    4.59
   6   3  -8    8.51    3.61
  -6   3   8    7.63    6.18
  -6  -3   8    4.49    6.04
   6  -3  -7   19.85    5.16
   6   3  -7   14.95    4.15
  -6   3   7    9.65    7.43
  -6  -3   7   18.43    6.04
   6  -3  -6   88.43   17.08
   6   3  -6   95.11   18.80
  -6   3   6   81.10   14.34
  -6  -3   6   82.59   13.40
   6  -3  -5    2.97    1.76
   6   3  -5    3.51    3.34
  -6   3   5    8.07    5.57
  -6  -3   5    5.74    4.86
   6  -3  -4    6.85    3.14
   6   3  -4    1.01    4.39
  -6   3   4   -5.23    4.12
  -6  -3   4    6.18    2.43
   6  -3  -3  270.61   16.57
   6   3  -3  245.17   34.12
  -6   3   3  278.95   16.40
  -6  -3   3  259.75   14.95
   6  -3  -2 1089.51  180.20
   6   3  -2 1001.86   67.74
  -6   3   2 1053.60  174.69
  -6  -3   2 1000.65   67.47
   6  -3  -2  991.40   66.35
   6  -3  -1   91.57   12.59
   6   3  -1   54.98    8.64
  -6   3   1   69.32    6.65
  -6  -3   1   56.50    8.13
  -6  -3   1   47.18    8.17
   6  -3  -1   53.12    4.66
   6  -3   0   11.24    5.47
   6   3   0    5.43    5.43
  -6   3   0    0.47    1.32
  -6  -3   0    0.61    1.28
  -6  -3   0   -1.76    1.62
   6  -3   0    3.38    2.60
   6   3   1   22.17    7.46
   6  -3   1   20.99    6.75
  -6   3  -1   20.99    5.81
  -6  -3  -1    7.70    3.38
  -6   3  -1   11.81    4.19
  -6  -3  -1    3.58    1.52
   6   3   2 1154.21  346.39
   6  -3   2 1138.96   60.52
  -6   3  -2 1253.98  376.22
  -6  -3  -2 1093.53   54.58
  -6   3  -2 1189.89  357.02
  -6  -3  -2 1178.65  354.82
   6   3   3  134.63   13.40
   6  -3   3  122.79   19.17
  -6   3  -3  129.54   21.77
  -6   3  -3  138.85   20.99
  -6  -3  -3  157.11   22.24
   6   3   4   16.57    6.62
   6  -3   4   20.18    7.19
  -6   3  -4   23.86    8.67
  -6  -3  -4   28.42   10.06
   6   3   5   14.55    6.14
   6  -3   5    8.37    6.01
  -6   3  -5   10.53    7.05
  -6  -3  -5   -0.17    4.39
   6   3   6   90.22   25.28
   6  -3   6  109.15   25.62
  -6   3  -6  109.56   29.06
  -6  -3  -6   98.65   25.52
   6   3   7    5.16    5.77
   6  -3   7    8.81    7.16
  -6   3  -7    4.46    4.15
  -6  -3  -7    0.03    3.48
   6   3   8    8.10    4.79
   6  -3   8    2.26    2.90
  -6   3  -8    4.59    4.62
  -6  -3  -8   -0.88    5.20
   6  -4  -8   16.17    5.74
   6   4  -8   20.93    6.99
  -6   4   8   27.14    9.45
  -6  -4   8   17.82    5.94
   6  -4  -7    5.06    3.58
   6   4  -7   11.21    7.09
  -6   4   7   -2.23    4.89
  -6  -4   7   -1.79    4.76
   6  -4  -6   11.04    6.35
   6   4  -6   34.70    7.66
  -6   4   6   39.15    9.18
  -6  -4   6   32.84    7.29
   6  -4  -5  113.34   18.19
   6   4  -5  125.69   19.91
  -6   4   5  112.49   14.82
  -6  -4   5  118.94   15.19
   6  -4  -4   40.67    5.77
   6   4  -4   42.05    6.62
  -6   4   4   33.38    5.60
  -6  -4   4   43.10    9.59
   6  -4  -3   29.19    6.58
   6   4  -3   29.84    7.43
  -6   4   3   28.18    7.59
  -6  -4   3   32.77    6.95
   6  -4  -2  133.72    8.88
   6   4  -2  155.19   10.70
  -6   4   2  144.05    9.65
  -6  -4   2  151.31   10.06
   6  -4  -2  127.98   11.71
   6  -4  -1  284.11   28.11
   6   4  -1  232.91   34.53
  -6   4   1  205.04   15.15
  -6  -4   1  218.30   16.17
  -6  -4   1  207.80   15.86
   6  -4  -1  219.89   15.73
   6  -4   0   44.45    8.07
  -6   4   0   24.84    7.09
  -6  -4   0   19.51    5.87
  -6  -4   0   16.47    4.66
   6  -4   0   24.17    6.75
   6   4   1  124.71   11.81
   6  -4   1  110.23   10.36
  -6   4  -1  122.41    9.69
  -6  -4  -1   95.38   14.85
  -6  -4  -1  110.03   13.74
   6  -4   1  102.67    9.01
   6   4   2   33.51    7.73
   6  -4   2   50.86    5.47
  -6   4  -2   48.26    4.62
  -6  -4  -2   39.05    7.05
  -6  -4  -2   46.07   14.95
   6  -4   2   60.62    8.40
   6   4   3   43.00    6.31
   6  -4   3   49.65    6.18
  -6   4  -3   53.12    7.83
  -6   4  -3   45.19    8.34
  -6  -4  -3   64.97    9.35
   6   4   4    4.86    3.68
   6  -4   4   -1.38    2.57
  -6   4  -4    4.79    2.67
  -6   4  -4    5.33    3.71
  -6  -4  -4    7.86    3.61
   6   4   5  133.59   20.86
   6  -4   5  115.06   21.94
  -6   4  -5  119.34   21.90
  -6  -4  -5  145.94   26.29
   6   4   6   -2.70    4.49
   6  -4   6   -2.43    3.17
  -6   4  -6    4.59    3.44
  -6  -4  -6    1.28    2.57
   6   4   7    8.00    7.16
   6  -4   7   -0.78    3.48
  -6   4  -7    7.05    6.65
  -6  -4  -7   -0.14    5.10
   6   4   8    2.46    4.86
   6  -4   8   -0.27    3.38
  -6   4  -8    8.67    3.81
  -6  -4  -8    2.50    3.00
   6  -5  -8    1.49    3.14
   6   5  -8    3.92    3.95
  -6   5   8   21.57    6.92
  -6  -5   8    5.67    5.57
   6  -5  -7    1.62    2.60
   6   5  -7   -3.98    5.27
  -6   5   7    0.03    4.89
  -6  -5   7    1.11    4.32
   6  -5  -6    7.76    3.95
   6   5  -6   -0.84    2.90
  -6   5   6   -8.81    4.79
  -6  -5   6   -3.24    4.62
   6  -5  -5   20.45    3.14
   6   5  -5   23.29    4.79
  -6   5   5   11.24    8.24
  -6  -5   5   20.25    5.06
   6  -5  -4    5.97    2.90
   6   5  -4   28.62   10.70
  -6   5   4   20.89    9.28
  -6  -5   4   16.61    6.72
   6  -5  -3   -0.88    2.06
   6   5  -3    7.66    4.83
  -6   5   3   -1.72    3.92
  -6  -5   3    4.66    2.40
   6  -5  -3    1.35    1.22
   6  -5  -2    6.31    3.54
   6   5  -2   -1.45    4.49
  -6   5   2    1.01    1.55
  -6  -5   2    2.60    1.15
   6  -5  -2   -0.47    1.49
   6  -5  -1   25.28    8.54
   6   5  -1   21.26    7.29
  -6   5   1   31.12   10.16
  -6  -5   1   25.25    7.49
  -6  -5   1   35.78    6.45
   6  -5  -1   26.36    6.95
   6  -5   0   -1.62    3.38
   6   5   0   -3.41    5.10
  -6   5   0   -0.37    3.04
  -6  -5   0    3.11    1.45
  -6  -5   0    2.80    1.89
   6  -5   0    4.52    2.43
   6  -5   1    5.47    4.52
   6   5   1   -0.54    5.00
  -6   5  -1    5.03    3.04
  -6  -5  -1    4.35    1.92
  -6  -5  -1    3.68    1.45
   6  -5   1    5.37    3.27
   6   5   2    7.19    6.55
   6  -5   2    5.30    2.87
  -6   5  -2    4.62    2.16
  -6  -5  -2    0.03    1.32
  -6  -5  -2   -2.33    2.84
   6  -5   2    1.25    3.34
   6   5   3   -3.27    3.95
   6  -5   3   -7.19    2.70
  -6   5  -3   -2.16    2.06
  -6  -5  -3    1.45    2.26
   6  -5   3   -1.62    3.81
   6   5   4   -1.69    3.98
   6  -5   4    0.84    2.50
  -6   5  -4    0.27    2.13
  -6   5  -4    0.14    3.04
  -6  -5  -4   -0.17    3.78
   6   5   5   -7.26    4.15
   6  -5   5    3.00    2.46
  -6   5  -5    5.16    3.34
  -6  -5  -5    5.00    3.27
   6   5   6   -0.44    3.98
   6  -5   6    6.99    4.56
  -6   5  -6   -1.45    3.41
  -6  -5  -6    3.31    3.85
   6   5   7   -5.40    4.25
   6  -5   7    0.68    3.54
  -6   5  -7    2.19    3.31
  -6  -5  -7   -2.19    5.23
   6   5   8    3.75    5.23
   6  -5   8    2.53    3.85
  -6   5  -8    8.00    3.58
  -6  -5  -8   -4.39    5.06
   6  -6  -8    3.51    4.56
   6   6  -8   -4.89    4.66
  -6   6   8   -3.41    5.57
  -6  -6   8    4.59    4.73
   6  -6  -7   -5.23    3.85
  -6   6   7   -5.64    4.76
  -6  -6   7    8.17    6.18
   6  -6  -6    7.12    3.98
   6   6  -6    8.98    5.03
  -6   6   6   22.41    7.32
  -6  -6   6   13.13    7.63
   6  -6  -5  159.51   20.18
   6   6  -5  139.19   23.09
  -6   6   5  150.53   22.61
  -6  -6   5  156.23   13.87
   6  -6  -4  156.94   20.45
   6   6  -4  134.46   22.07
  -6   6   4  145.53   14.65
  -6  -6   4  115.93   12.29
   6  -6  -3   63.22    9.05
   6   6  -3   56.90    7.19
  -6   6   3   56.80    9.99
  -6  -6   3   58.05    7.05
   6  -6  -3   56.43    7.39
   6  -6  -2    0.14    3.00
   6   6  -2    0.10    4.52
  -6   6   2    3.51    2.06
   6  -6  -2    2.94    1.79
   6  -6  -1  374.23   20.96
   6   6  -1  338.89   20.15
  -6   6   1  331.57   18.73
  -6  -6   1  311.96   17.42
  -6  -6   1  316.38   16.57
   6  -6  -1  346.49   18.60
   6  -6   0  156.60   10.63
   6   6   0  159.30   12.45
  -6   6   0  156.23   10.50
  -6  -6   0  134.40    8.64
  -6  -6   0  134.70   15.96
   6  -6   0  127.07   18.33
   6  -6   1  204.29   12.49
   6   6   1  217.86   13.80
  -6   6  -1  216.71   24.20
  -6  -6  -1  183.23   11.98
  -6  -6  -1  211.85   12.29
   6  -6   1  205.44   12.22
   6   6   2    2.77    4.59
   6  -6   2    2.97    1.72
  -6   6  -2   -5.87    2.84
  -6  -6  -2    0.64    1.25
  -6  -6  -2    8.94    3.68
   6  -6   2    1.35    3.07
   6   6   3   34.12    5.43
   6  -6   3   34.12    4.79
  -6   6  -3   35.44    5.47
  -6  -6  -3   37.77    5.20
   6  -6   3   18.60    8.37
   6   6   4  163.08   24.84
   6  -6   4  190.69   23.09
  -6   6  -4  254.14   29.33
  -6  -6  -4  186.74   30.14
   6  -6   4  195.82   23.66
   6   6   5   66.32   11.81
   6  -6   5   46.95    9.96
  -6   6  -5   51.13   11.27
  -6  -6  -5   46.10   10.46
   6   6   6   -1.72    4.69
   6  -6   6   -0.44    2.94
  -6   6  -6  -10.09    5.40
  -6  -6  -6   -2.09    3.54
   6   6   7    3.44    5.43
   6  -6   7    1.08    3.44
  -6   6  -7    8.20    3.78
  -6  -6  -7    7.43    2.97
   6  -7  -8    4.56    4.49
   6   7  -8   -0.30    3.78
  -6   7   8    0.41    5.70
  -6  -7   8   -0.47    4.46
   6  -7  -7    7.19    5.84
   6   7  -7   10.26    4.52
  -6   7   7   15.12    5.57
  -6  -7   7   12.49    4.46
   6  -7  -6   80.36   21.60
   6   7  -6   84.71   23.09
  -6   7   6  104.29   25.55
  -6  -7   6   89.17   21.26
   6  -7  -5   -0.88    3.81
   6   7  -5   -1.76    4.35
  -6   7   5    4.32    5.10
  -6  -7   5   -1.08    3.95
   6  -7  -4   32.64    6.68
   6   7  -4   24.60    4.35
  -6   7   4   20.69    5.43
  -6  -7   4   38.37    6.62
   6  -7  -3  104.39   16.07
   6   7  -3  120.69   11.95
  -6   7   3  111.38   16.37
  -6  -7   3  102.13   14.07
   6  -7  -3  132.98   11.81
   6  -7  -2  268.89   24.57
   6   7  -2  244.32   38.07
  -6   7   2  259.17   24.27
  -6  -7   2  231.33   21.20
   6  -7  -2  253.44   22.71
   6  -7  -1   67.87    7.76
   6   7  -1   64.36   10.19
  -6   7   1   64.16    6.08
  -6  -7   1   60.21    9.32
  -6  -7   1   61.53   10.06
   6  -7  -1   72.63    5.64
   6  -7   0   14.58    4.22
   6   7   0   11.34    7.56
  -6   7   0    9.15    3.21
  -6  -7   0   16.17    3.81
  -6  -7   0   15.26    3.41
   6  -7   0   14.51    3.85
   6   7   1  130.65   14.28
   6  -7   1  129.64   12.62
  -6   7  -1  134.36   21.13
  -6  -7  -1  112.86   17.79
  -6  -7  -1  121.44   11.78
   6  -7   1  113.98   13.33
   6   7   2  175.84   16.98
   6  -7   2  165.89   15.53
  -6   7  -2  180.30   16.91
  -6  -7  -2  164.91   15.02
  -6  -7  -2  171.08   16.30
   6  -7   2  162.85   15.83
   6   7   3   39.79    6.68
   6  -7   3   31.86   11.00
  -6   7  -3   28.99    9.99
  -6  -7  -3   31.96   11.95
   6  -7   3   30.04   10.77
   6   7   4   -2.90    3.81
   6  -7   4   -2.40    2.63
  -6   7  -4    2.97    3.04
  -6  -7  -4   -2.94    3.68
   6  -7   4    5.43    5.57
   6   7   5   -1.55    4.35
   6  -7   5   -3.81    2.73
  -6   7  -5   13.50    6.58
  -6  -7  -5    6.58    3.95
   6   7   6    4.93    3.34
   6  -7   6    8.98    5.87
  -6   7  -6   14.65    4.52
  -6  -7  -6    5.20    5.84
   6   7   7    9.45    4.76
   6  -7   7    7.05    6.89
  -6   7  -7   -2.09    5.27
  -6  -7  -7   11.81    5.27
   6  -8  -8    1.28    2.84
   6   8  -8   -2.36    2.97
  -6   8   8    1.18    5.70
  -6  -8   8  -12.02    4.66
   6  -8  -7   21.47    6.21
   6   8  -7   22.61    6.51
  -6   8   7   17.82    7.49
  -6  -8   7   12.86    4.89
   6  -8  -6   -6.31    3.31
   6   8  -6    0.24    2.43
  -6   8   6   -2.90    5.03
  -6  -8   6    2.60    4.89
   6  -8  -5    7.19    3.92
   6   8  -5    0.00    4.32
  -6   8   5    3.78    5.16
  -6  -8   5    7.86    4.56
   6  -8  -4   -2.30    2.80
   6   8  -4    3.95    2.84
  -6   8   4    3.44    3.11
  -6  -8   4    5.67    4.19
   6  -8  -4    1.76    1.28
   6  -8  -3   30.51   10.70
   6   8  -3   34.05    6.14
  -6   8   3   29.43   10.80
  -6  -8   3   31.49   10.97
   6  -8  -3   39.42    4.56
   6  -8  -2    2.73    1.28
   6   8  -2    8.34    6.55
  -6   8   2    3.48    2.33
  -6  -8   2   -1.62    3.17
   6  -8  -2    0.68    1.79
   6  -8  -1   17.65    6.28
   6   8  -1   13.50    6.89
  -6   8   1   19.91    7.63
  -6  -8   1   18.23    6.24
  -6  -8   1   14.31    4.89
   6  -8  -1   15.86    5.47
   6  -8   0   -4.22    3.07
   6   8   0   -6.24    4.66
  -6   8   0   -1.45    3.58
  -6  -8   0    1.45    1.22
  -6  -8   0    0.88    1.89
   6  -8   0    1.52    2.46
   6   8   1   20.35    4.46
   6  -8   1   20.49    4.52
  -6   8  -1   19.95    7.46
  -6  -8  -1   16.84    5.70
  -6  -8  -1   16.03    5.57
   6  -8   1   13.80    6.08
   6   8   2   -8.17    4.25
   6  -8   2   -0.07    2.57
  -6   8  -2    0.91    2.84
  -6  -8  -2    3.51    1.65
  -6  -8  -2    1.01    2.67
   6  -8   2    3.58    3.92
   6   8   3    8.44    4.42
   6  -8   3   18.63    8.27
  -6   8  -3   20.89    3.95
  -6  -8  -3   18.73    8.13
   6  -8   3   16.81    8.10
   6   8   4    6.89    4.93
   6  -8   4   15.05    3.98
  -6   8  -4   30.81    5.57
  -6  -8  -4   20.35    5.13
   6  -8   4    9.48    6.48
   6   8   5   -3.95    3.92
   6  -8   5    0.03    2.46
  -6  -8  -5   -1.22    4.62
   6  -8   5   -9.62    4.69
   6   8   6    8.64    6.35
   6  -8   6    1.52    3.00
  -6   8  -6   -1.38    5.50
  -6  -8  -6   -0.17    5.00
   6   8   7    3.44    5.27
   6  -8   7    6.99    3.41
  -6   8  -7   -1.52    5.74
  -6  -8  -7   -0.51    5.16
   6  -9  -7   27.95    8.00
   6   9  -7   36.65   10.26
  -6   9   7   30.61    7.16
  -6  -9   7   29.63    9.42
   6  -9  -6   -0.95    3.58
   6   9  -6    6.38    3.88
  -6   9   6   -0.51    5.10
  -6  -9   6   -5.97    4.15
   6  -9  -5   17.48    4.02
   6   9  -5   10.29    5.81
  -6   9   5   26.43    7.26
  -6  -9   5   18.93    5.10
   6  -9  -4   71.59   10.36
   6   9  -4   67.77    8.47
  -6   9   4   59.44    9.75
  -6  -9   4   65.51   10.56
   6  -9  -4   61.70    7.19
   6  -9  -3   93.83   16.57
   6   9  -3  135.34   17.72
  -6   9   3  139.59   18.02
  -6  -9   3  100.11   16.27
   6  -9  -3  121.77   14.45
   6  -9  -2   -0.47    3.11
   6   9  -2   -3.85    4.79
  -6   9   2    0.98    4.12
  -6  -9   2    2.90    3.34
   6  -9  -2    4.83    2.57
   6  -9  -1  105.61   10.90
   6   9  -1  100.75   11.88
  -6   9   1   88.06   13.64
  -6  -9   1   80.80   12.12
  -6  -9   1   72.87   12.39
   6  -9  -1   90.25    8.98
   6  -9   0    9.42    4.29
   6   9   0   13.67    6.95
  -6   9   0   16.54    7.66
  -6  -9   0    1.11    2.67
  -6  -9   0    9.32    3.34
   6  -9   0    4.89    3.24
   6   9   1  186.17   17.58
   6  -9   1  185.80   16.57
  -6   9  -1  188.16   17.35
  -6  -9  -1  158.29   24.84
  -6  -9  -1  181.68   16.27
   6  -9   1  194.81   17.69
   6   9   2    3.61    2.70
   6  -9   2    1.38    0.84
  -6   9  -2    2.97    3.48
  -6  -9  -2   -0.88    1.65
  -6  -9  -2    4.29    2.36
   6  -9   2   -1.22    3.38
   6   9   3   42.59    6.14
   6  -9   3   37.97    3.92
  -6   9  -3   56.97    6.04
  -6  -9  -3   36.21    5.60
   6  -9   3   43.67    5.81
   6   9   4    0.57    3.04
   6  -9   4    2.67    2.50
  -6   9  -4   -0.98    2.80
  -6  -9  -4    3.81    4.52
   6  -9   4    4.22    4.86
   6   9   5   14.38    7.86
   6  -9   5   13.13    6.72
  -6   9  -5   12.08    6.08
  -6  -9  -5    9.38    5.27
   6  -9   5   14.55    8.10
   6   9   6   -2.09    4.79
   6  -9   6   -0.88    2.23
  -6  -9  -6   -5.70    4.79
   6   9   7    1.72    4.96
  -6   9  -7    6.24    4.15
  -6  -9  -7   -0.64    4.89
   6 -10  -7    1.42    3.04
   6  10  -7    6.75    3.21
  -6  10   7   -7.90    5.64
  -6 -10   7   -2.33    4.93
   6 -10  -6    2.06    3.00
   6  10  -6   -0.41    4.73
  -6  10   6   15.96    6.48
  -6 -10   6   -4.02    4.52
   6 -10  -5    5.27    3.51
   6  10  -5   -1.28    4.05
  -6  10   5    3.61    3.92
  -6 -10   5   -4.32    4.29
   6 -10  -4  204.33   37.33
   6  10  -4  211.99   40.67
  -6  10   4  232.88  101.79
  -6 -10   4  193.56   38.04
   6 -10  -4  229.61  100.11
   6 -10  -3    9.99    6.11
   6  10  -3   13.37    8.13
  -6  10   3    1.62    4.79
  -6 -10   3    6.45    4.66
   6 -10  -3   12.79    6.99
   6 -10  -2   -3.68    2.70
   6  10  -2    0.37    4.56
  -6  10   2   -1.72    4.35
  -6 -10   2   -3.65    3.21
   6 -10  -2   -0.68    2.16
   6 -10  -1   15.49    5.74
   6  10  -1   21.16    9.05
  -6  10   1   18.70    7.56
  -6 -10   1   19.41    7.12
  -6 -10   1   17.55    6.78
   6 -10  -1   17.48    6.35
   6  10   0  412.40   36.28
   6 -10   0  402.75   34.29
  -6  10   0  395.43   34.12
  -6 -10   0  387.39   32.97
  -6 -10   0  362.25   31.02
   6 -10   0  381.62   32.54
   6  10   1    7.93    6.04
   6 -10   1    0.68    2.43
  -6  10  -1    0.68    3.85
  -6 -10  -1    5.06    3.07
  -6 -10  -1    6.58    3.81
   6 -10   1    1.55    3.14
   6  10   2   23.15    5.47
   6 -10   2   27.47    5.91
  -6  10  -2   26.29    4.86
  -6 -10  -2   20.93    4.02
  -6 -10  -2   25.79    5.43
   6 -10   2   42.02    7.46
   6  10   3    5.10    3.04
   6 -10   3   -3.21    1.99
  -6  10  -3   -1.05    3.24
  -6 -10  -3    5.16    3.48
   6 -10   3   -1.35    3.88
   6  10   4   94.74   23.96
   6 -10   4   85.46   19.07
  -6  10  -4  127.21   22.92
  -6 -10  -4  123.09   22.28
   6 -10   4  101.93   23.09
   6  10   5   11.41    8.64
   6 -10   5    1.79    2.50
  -6  10  -5    1.86    2.97
  -6 -10  -5   -2.53    4.08
   6 -10   5    6.28    5.87
   6  10   6   -4.76    4.15
  -6 -10  -6    4.02    5.54
   6 -10   6    6.55    7.32
   6  10   7   -0.07    4.56
  -6  10  -7    2.19    2.97
  -6 -10  -7   10.90    3.71
   6 -11  -7    2.57    3.17
   6  11  -7    5.43    5.43
  -6  11   7   -1.89    6.04
  -6 -11   7    2.50    5.20
   6 -11  -6   -2.16    3.14
   6  11  -6   -9.45    4.89
  -6  11   6   -2.36    5.10
  -6 -11   6   -3.14    4.62
   6 -11  -5   51.34   10.43
   6  11  -5   37.97    8.61
  -6 -11   5   46.24   11.54
   6 -11  -4    1.72    1.38
   6  11  -4   13.70    7.86
  -6  11   4    6.51    5.81
  -6 -11   4    2.73    3.85
   6 -11  -4    5.37    3.14
   6 -11  -3   -0.20    2.23
   6  11  -3    4.89    3.88
  -6  11   3    5.54    5.67
  -6 -11   3    8.88    5.84
   6 -11  -3    1.52    1.96
   6 -11  -2    3.78    3.54
   6  11  -2    7.80    6.48
  -6  11   2    5.43    3.85
  -6 -11   2    6.41    5.03
  -6 -11   2   -1.15    1.42
   6 -11  -2    0.57    2.46
   6 -11  -1   69.26    9.89
   6  11  -1   71.01   11.37
  -6  11   1   51.94    8.10
  -6 -11   1   45.66    7.02
  -6 -11   1   45.87    6.38
   6 -11  -1   43.74    6.28
   6 -11   0    1.08    2.40
   6  11   0    8.03    6.08
  -6  11   0    4.49    4.39
  -6 -11   0    1.79    1.42
  -6 -11   0    1.96    2.09
   6 -11   0    4.52    2.53
   6  11   1   -0.37    4.32
   6 -11   1    1.22    0.78
  -6  11  -1    5.70    4.39
  -6 -11  -1    7.73    3.98
  -6 -11  -1    6.58    3.17
   6 -11   1    6.31    4.29
   6  11   2    2.67    4.39
   6 -11   2    7.80    5.13
  -6  11  -2    7.19    5.77
  -6 -11  -2    4.35    3.17
  -6 -11  -2   10.50    7.05
   6  11   3   13.77    3.85
   6 -11   3    5.20    3.11
  -6  11  -3   11.98    7.09
  -6 -11  -3    8.24    5.50
   6 -11   3    7.05    5.64
   6  11   4    3.51    4.96
  -6  11  -4   -7.90    3.07
  -6 -11  -4   -4.56    3.61
   6 -11   4    8.67    6.28
   6  11   5   -2.26    3.78
  -6 -11  -5   -2.77    3.92
   6 -11   5   -3.88    4.76
   6  11   6   11.58    4.66
  -6 -11  -6   12.22    5.10
   6 -11   6    4.62    6.48
   6 -12  -7    2.43    2.06
   6  12  -7   -2.43    4.86
  -6  12   7   -4.93    5.81
  -6 -12   7    2.43    5.03
   6 -12  -6   49.68   10.67
   6  12  -6   61.83   13.20
  -6  12   6   78.91   17.79
  -6 -12   6   63.05   14.68
   6 -12  -5    6.75    4.86
   6  12  -5   21.50    6.85
  -6  12   5   13.40    6.38
  -6 -12   5    9.21    7.80
   6 -12  -4   14.07    6.85
   6  12  -4   17.38    9.08
  -6  12   4    7.02    3.85
  -6 -12   4   -0.68    4.32
   6 -12  -4    6.38    3.68
   6 -12  -3    6.24    3.71
   6  12  -3   -0.68    4.32
  -6  12   3   16.50    4.56
  -6 -12   3   10.29    5.97
   6 -12  -3   15.63    4.22
   6 -12  -2   49.04   10.16
   6  12  -2   89.27   15.39
  -6  12   2   61.46   10.90
  -6 -12   2   72.80   14.55
   6 -12  -2   61.16   12.32
   6 -12  -1   14.61    3.58
   6  12  -1   24.54    7.59
  -6  12   1   14.95    5.16
  -6 -12   1   10.29    7.09
  -6 -12   1   13.03    7.12
   6 -12  -1   17.58    4.19
   6  12   0   16.13    5.47
  -6  12   0   15.22    4.52
  -6 -12   0   20.79    3.38
  -6 -12   0   16.03    2.57
   6 -12   0   12.56    7.39
   6  12   1   12.96    8.24
  -6  12  -1   13.03    7.90
  -6 -12  -1    5.67    3.75
  -6 -12  -1   17.04    3.44
   6 -12   1    9.42    6.75
   6  12   2    4.22    3.24
  -6  12  -2   -1.92    3.58
  -6 -12  -2    5.77    3.31
  -6 -12  -2    1.62    1.99
   6 -12   2   -2.84    3.71
   6  12   3   21.13    5.77
  -6  12  -3   44.11    8.84
  -6 -12  -3   34.02    7.19
   6 -12   3   24.37    6.51
   6  12   4   35.44    7.56
  -6  12  -4   42.42   11.07
  -6 -12  -4   31.08    7.90
   6 -12   4   30.31    7.59
   6  12   5   -2.46    3.98
  -6  12  -5   -1.45    3.00
  -6 -12  -5    3.31    3.21
   6 -12   5    0.07    5.23
   6  12   6   24.54    8.40
  -6 -12  -6   14.07    6.21
   6 -12   6   15.83    7.53
   6 -13  -6   44.62   15.02
   6  13  -6   44.62   15.46
  -6  13   6   50.86   16.44
  -6 -13   6   39.56   12.62
   6 -13  -5    9.55   10.60
   6  13  -5   16.40    5.70
  -6  13   5   10.97    6.41
  -6 -13   5   13.16    3.98
   6 -13  -4   -0.95    2.26
   6  13  -4   -0.17    3.48
  -6  13   4   -9.89    5.60
   6 -13  -4    0.30    2.43
   6  13  -3   12.32    5.84
  -6  13   3    9.52    4.96
  -6 -13   3   12.35    6.89
   6 -13  -3   11.44    5.87
   6  13  -2  247.56  219.62
  -6  13   2  229.74  203.82
  -6 -13   2  190.93   41.82
   6 -13  -2  230.01  203.99
   6  13  -1   65.98   11.68
  -6  13   1   50.90    9.42
  -6 -13   1   46.07   10.06
  -6 -13   1   43.00    9.15
   6 -13  -1   44.85    8.81
   6  13   0   -5.47    4.59
  -6  13   0   -0.34    4.32
  -6 -13   0   -1.59    3.07
  -6 -13   0    4.52    3.38
   6 -13   0    2.67    3.44
   6  13   1   13.57    7.49
  -6  13  -1   20.01    5.77
  -6 -13  -1   19.20    4.46
  -6 -13  -1   11.37    5.54
   6 -13   1    8.91    4.69
   6  13   2  166.09   29.84
   6  13   2  133.01   23.59
  -6  13  -2  151.88   27.51
  -6 -13  -2  138.01   28.25
   6 -13   2  170.34   30.65
   6  13   3    3.17    4.69
  -6  13  -3    9.55    5.74
  -6 -13  -3   12.86    6.78
   6 -13   3   12.76    7.36
   6  13   4    6.68    6.14
  -6  13  -4    7.90    6.14
  -6 -13  -4   26.06    7.97
   6 -13   4   11.21    5.50
   6  13   5    3.71    3.38
  -6  13  -5    5.47    5.03
  -6 -13  -5   -2.63    4.69
   6 -13   5   -3.58    5.13
   6  13   6   28.25    6.62
  -6 -13  -6   27.00    7.19
   6 -13   6   30.54    8.03
   6  14  -6   11.48    4.93
  -6  14   6   -1.86    6.18
  -6 -14   6    4.62    4.12
   6  14  -5    7.80    4.73
  -6  14   5    3.54    5.81
  -6 -14   5    2.53    2.70
   6  14  -4    3.04    3.65
  -6  14   4   16.30    6.75
   6 -14  -4    5.23    4.02
   6  14  -3   77.12   15.56
  -6  14   3   66.96   14.41
  -6 -14   3   52.96   10.43
   6 -14  -3   66.96   13.60
   6  14  -2   16.00    9.65
  -6  14   2    2.13    5.50
  -6 -14   2    2.84    3.17
   6 -14  -2   18.66    5.94
   6  14  -1    0.51    4.35
  -6  14   1    9.08    6.31
  -6 -14   1   -0.74    3.07
  -6 -14   1   -2.60    2.09
   6 -14  -1    1.59    1.08
   6  14   0    0.61    4.22
  -6  14   0    6.89    6.04
  -6 -14   0   -5.84    2.84
  -6 -14   0   -2.50    2.43
   6 -14   0   -0.61    3.00
   6  14   1   38.17   10.80
  -6  14  -1   14.18    7.80
  -6 -14  -1   29.53    8.61
  -6 -14  -1   21.03    5.97
   6 -14   1   32.84    8.74
   6  14   2    3.75    4.05
   6  14   2   -1.79    2.26
  -6  14  -2    1.72    4.05
  -6 -14  -2    6.35    3.27
   6 -14   2    8.67    5.43
   6  14   3   -5.27    3.98
  -6  14  -3    0.68    1.86
  -6 -14  -3    3.44    2.63
   6 -14   3    4.32    5.06
   6  14   4   -2.90    4.08
  -6  14  -4   10.83    4.79
  -6 -14  -4   -3.51    4.19
   6 -14   4    1.15    3.11
   6  14   5    8.24    5.10
  -6  14  -5    7.53    4.32
  -6 -14  -5    1.89    2.97
   6 -14   5    9.05    5.37
   6  15  -5   -5.20    4.39
  -6  15   5    4.52    6.68
  -6 -15   5    5.13    5.06
   6  15  -4   41.11   11.71
  -6  15   4   33.24    9.82
  -6 -15   4   31.93    8.61
   6 -15  -4   28.38    7.70
   6  15  -3    1.25    4.93
  -6  15   3    3.38    3.51
  -6 -15   3    0.24    3.81
   6 -15  -3    2.33    4.12
   6  15  -2   13.91   15.63
  -6  15   2    7.86    6.95
  -6 -15   2   19.88    5.47
   6 -15  -2    4.96    4.39
  -6  15   1   10.87    7.83
  -6 -15   1   -2.43    3.48
  -6 -15   1   -0.20    2.30
   6 -15  -1    1.28    3.48
   6  15   0   45.43    9.52
  -6  15   0   27.95    7.19
  -6 -15   0   46.14    9.15
  -6 -15   0   31.62    6.72
   6 -15   0   38.61    8.34
   6  15   1    3.48    4.39
  -6  15  -1   -6.82    4.42
  -6 -15  -1   -1.01    2.77
   6 -15   1    0.74    3.58
   6  15   2   20.99    6.18
  -6  15  -2   23.96    6.99
  -6 -15  -2   10.80    3.21
   6 -15   2   19.74    6.08
   6  15   3    1.62    3.14
  -6  15  -3    0.17    4.35
  -6 -15  -3    0.10    3.38
   6 -15   3   -0.81    3.88
   6  15   4   -1.28    4.12
  -6  15  -4    2.26    4.62
  -6 -15  -4    2.63    4.69
   6 -15   4    1.55    5.27
   6  15   5    1.96    2.67
  -6  15  -5    5.50    5.50
  -6 -15  -5    7.43    3.17
   6 -15   5    0.81    4.59
   6  16  -5   -1.38    3.85
  -6  16   5   11.58    4.15
  -6 -16   5   10.13    5.03
   6  16  -4   47.15   15.53
  -6  16   4   40.77   14.78
  -6 -16   4   35.64   12.12
   6 -16  -4   19.78    8.61
   6  16  -3   35.40   10.56
  -6  16   3   31.08    9.15
  -6 -16   3   20.52    6.45
   6 -16  -3   23.25    6.48
   6  16  -2   -3.31    4.89
  -6  16   2    8.94    8.17
  -6 -16   2    2.63    2.43
   6 -16  -2    6.48    5.97
   6  16  -1   62.54   15.66
  -6  16   1   60.25   15.69
  -6 -16   1   33.65    8.74
  -6 -16   1   45.43   10.77
   6 -16  -1   40.70    9.99
   6  16   0   59.64   15.02
  -6  16   0   64.97   15.80
  -6 -16   0   52.15   12.32
  -6 -16   0   39.52   12.56
   6 -16   0   52.45   12.42
   6  16   1   69.02   16.10
   6  16   1   46.85   13.43
  -6  16  -1   65.81   16.00
  -6 -16  -1   41.88   11.04
   6 -16   1   69.97   16.20
   6  16   2   -4.52    4.02
  -6  16  -2  -10.94    4.76
  -6 -16  -2   -3.44    3.07
   6 -16   2   -0.81    3.81
   6  16   3   12.89    4.66
  -6  16  -3   28.92    8.10
  -6 -16  -3   32.74    8.27
   6 -16   3    8.74    4.73
   6  16   4   25.11    6.41
  -6  16  -4   43.61   10.36
  -6 -16  -4   39.79    8.74
   6 -16   4   31.89    7.93
   6  17  -4    4.59    5.54
  -6  17   4    8.24    5.64
  -6 -17   4   -2.19    3.95
   6 -17  -4   -1.15    3.31
   6  17  -3   -5.13    4.56
  -6  17   3   -0.68    5.13
  -6 -17   3    3.61    5.40
   6 -17  -3    0.61    3.54
   6  17  -2   19.47    7.49
  -6  17   2   17.31    6.48
  -6 -17   2   16.71    5.74
   6 -17  -2   15.29    5.03
   6  17  -1   19.68    6.51
  -6  17   1   20.01    7.22
  -6 -17   1   13.43    5.27
  -6 -17   1   21.06    5.37
   6 -17  -1   16.17    5.47
   6  17   0   16.61    6.92
  -6  17   0    8.30    7.56
  -6 -17   0   15.49    4.08
   6 -17   0   21.80    7.66
   6  17   1    1.38    4.19
   6  17   1    1.62    2.30
  -6  17  -1   -3.11    4.62
  -6 -17  -1   -2.63    3.14
   6 -17   1    1.25    2.36
   6  17   2    0.64    3.78
  -6  17  -2    3.27    5.64
  -6 -17  -2    4.15    4.62
   6 -17   2    4.86    5.70
   6  17   3    0.88    3.51
  -6  17  -3   13.50    6.35
  -6 -17  -3   -3.85    3.51
   6 -17   3   10.83    5.64
  -6  18   3   -4.12    5.81
  -6 -18   3    5.74    5.87
   6 -18  -3    4.59    4.89
   6  18  -2   17.04    7.02
  -6  18   2   22.14    8.74
  -6 -18   2   42.02   14.28
   6 -18  -2   25.72    9.11
   6  18  -1   -0.88    4.02
  -6  18   1   -9.72    4.89
  -6 -18   1    5.13    4.79
   6 -18  -1   -7.93    4.19
   6  18   0   -1.32    3.81
   6  18   0    1.22    1.92
  -6  18   0    2.26    5.23
  -6 -18   0    0.95    2.57
   6 -18   0    3.27    5.23
   6  18   1   -0.14    3.65
   6  18   1   -0.51    3.00
  -6  18  -1   -2.19    4.56
  -6 -18  -1    5.87    2.97
   6 -18   1    4.86    6.04
   6  18   2   -5.06    3.31
  -6  18  -2    4.39    3.78
  -6 -18  -2    9.82    4.05
   6 -18   2   -0.78    3.98
   6  19  -1   10.43    4.83
  -6  19   1   14.92    5.97
   6 -19  -1   13.20    5.60
   6  19   0   -5.10    3.21
  -6  19   0   -4.96    5.33
  -6 -19   0    5.84    5.33
   6 -19   0   -2.16    4.32
  -6 -19  -1   26.83    7.32
   6 -19   1   12.35    5.00
   7   0  -8   -4.42    5.40
   7   0  -7   40.60   11.44
  -7   0   7   28.42    7.93
   7   0  -6   -2.16    2.87
  -7   0   6    7.19    6.45
   7   0  -5   57.11   12.25
  -7   0   5   46.41   10.06
   7   0  -4   -7.36    4.59
  -7   0   4   -2.63    4.29
   7   0  -3  294.88   26.22
  -7   0   3  273.25   24.57
   7   0  -2    3.17    2.60
  -7   0   2   -2.06    3.21
   7   0  -1   -8.24    5.10
  -7   0   1   -0.81    3.00
  -7   0   1   -2.19    1.52
   7   0   0   -2.50    5.03
  -7   0   0    2.33    1.22
  -7   0   0    3.75    1.59
   7   0   1   37.43    7.70
  -7   0  -1   17.45    5.74
  -7   0  -1   22.98    3.95
   7   0   2  -10.16    4.73
  -7   0  -2    0.98    1.72
  -7   0  -2    4.59    2.03
   7   0   3   -4.29    4.05
  -7   0  -3   -4.49    3.98
   7   0   4   -2.60    3.78
  -7   0  -4   -0.17    4.32
   7   0   5   48.16   12.52
  -7   0  -5   31.62    8.94
   7   0   6   -4.52    3.92
  -7   0  -6   -0.61    4.76
   7   0   7   -0.64    4.62
  -7   0  -7    8.10    5.03
   7  -1  -8   -0.91    4.73
   7   1  -8    3.38    3.98
  -7  -1   8   -4.05    5.43
   7  -1  -7   10.33    3.41
   7   1  -7   -2.53    4.89
  -7   1   7    5.06    7.02
  -7  -1   7   16.34    8.57
   7  -1  -6   20.45    5.37
   7   1  -6   24.10    7.73
  -7   1   6   26.60    7.43
  -7  -1   6   20.18    4.86
   7  -1  -5   18.29    5.47
   7   1  -5   20.22    5.43
  -7   1   5   42.80   10.87
  -7  -1   5    5.74    5.43
   7  -1  -4   -8.71    4.62
   7   1  -4  -12.15    4.89
  -7   1   4    3.98    4.93
  -7  -1   4    6.62    5.87
   7  -1  -3   13.57    7.43
   7   1  -3   16.27    8.34
  -7   1   3   18.80    9.35
  -7  -1   3   25.79    6.41
   7  -1  -2   82.28   11.81
  -7   1   2   80.12    9.01
  -7  -1   2   74.02    8.71
   7  -1  -1   -2.13    4.46
   7   1  -1   -4.32    4.93
  -7   1   1    2.87    1.42
  -7  -1   1    1.82    3.27
  -7   1   1    3.17    1.49
  -7  -1   1   -0.34    1.49
   7  -1   0   14.11    6.75
   7   1   0    3.78    7.76
  -7   1   0    6.51    3.51
  -7  -1   0    9.45    4.86
  -7   1   0    5.23    2.06
  -7  -1   0   -0.07    1.89
   7   1   1  180.94   17.99
   7  -1   1  168.08   16.54
  -7   1  -1  176.79   15.90
  -7  -1  -1  162.14   14.55
  -7   1  -1  183.13   28.82
  -7  -1  -1  150.33   20.12
   7   1   2   52.52    7.09
   7  -1   2   64.73    7.76
  -7   1  -2   72.94    7.46
  -7  -1  -2   54.78    5.74
  -7   1  -2   55.39    9.79
  -7  -1  -2   56.53    7.80
   7   1   3   14.85    7.56
   7  -1   3    9.48    5.77
  -7   1  -3    5.64    2.97
  -7   1  -3   16.84    7.39
  -7  -1  -3   17.62    7.66
   7   1   4   -0.57    3.98
   7  -1   4    5.40    4.93
  -7   1  -4   -0.41    4.49
  -7  -1  -4    9.01    5.20
   7   1   5   50.83   12.79
   7  -1   5   41.85   10.60
  -7   1  -5   53.87   15.49
  -7  -1  -5   46.58   12.59
   7   1   6   -4.42    3.88
   7  -1   6   -3.04    4.05
  -7   1  -6  -11.88    5.03
  -7  -1  -6    9.38    6.78
   7   1   7   -4.96    4.49
   7  -1   7   -2.57    4.56
  -7   1  -7  -13.20    4.96
  -7  -1  -7   -0.61    5.23
   7  -2  -8    6.04    4.59
   7   2  -8    1.35    2.60
  -7   2   8    3.92    4.62
  -7  -2   8   -0.41    5.33
   7  -2  -7    8.57    6.45
   7   2  -7    0.34    3.14
  -7   2   7   -8.51    5.60
  -7  -2   7   18.43    7.12
   7  -2  -6    2.16    4.05
   7   2  -6   10.77    6.28
  -7   2   6   -2.06    5.37
  -7  -2   6   -3.51    4.83
   7  -2  -5   10.02    5.23
   7   2  -5   -1.89    5.00
  -7   2   5   10.13    6.62
  -7  -2   5   -1.22    5.06
   7  -2  -4   49.41    6.92
   7   2  -4   54.07    9.52
  -7   2   4   53.39   10.19
  -7  -2   4   57.48    9.42
   7  -2  -3   -0.44    4.52
   7   2  -3  -10.90    4.93
  -7   2   3   -0.30    3.95
  -7  -2   3    1.76    4.02
   7  -2  -2  153.94   15.32
   7   2  -2  156.03   14.99
  -7   2   2  169.46   16.27
  -7  -2   2  146.34   23.09
   7  -2  -1   -4.02    4.86
   7   2  -1    0.74    5.40
  -7   2   1   -4.66    3.31
  -7  -2   1    3.71    3.24
  -7   2   1    4.15    2.26
  -7  -2   1    2.23    0.95
   7   2   0   28.92    6.75
  -7   2   0   18.29    7.05
  -7  -2   0   23.90    4.59
  -7   2   0   26.87    5.47
  -7  -2   0   22.85    3.24
   7   2   1   58.76    8.24
   7  -2   1   45.56    6.82
  -7   2  -1   48.84    8.81
  -7  -2  -1   36.05    4.62
  -7   2  -1   45.29    8.10
  -7  -2  -1   47.59    6.41
   7  -2   2   50.09    7.59
   7   2   2   32.16   11.88
  -7   2  -2   40.06    6.35
  -7  -2  -2   29.09   10.43
  -7   2  -2   34.70    6.62
  -7  -2  -2   41.04    5.81
   7   2   3   77.19   10.70
   7  -2   3   67.70    7.12
  -7   2  -3   60.04   10.87
  -7   2  -3   72.77   14.04
  -7  -2  -3   78.94   10.46
   7   2   4   46.54    8.47
   7  -2   4   41.28    9.21
  -7   2  -4   49.65   13.43
  -7  -2  -4   55.42   11.81
   7   2   5    3.44    3.54
   7  -2   5    1.55    3.21
  -7   2  -5   12.02    7.09
  -7  -2  -5    3.68    4.35
   7   2   6   10.73    5.64
   7  -2   6   28.25    7.43
  -7   2  -6   11.31    4.86
  -7  -2  -6   15.26    5.10
   7   2   7   -2.84    4.22
   7  -2   7   11.88    5.00
  -7   2  -7   10.97    3.68
  -7  -2  -7   12.49    4.39
   7   3  -8   -3.24    5.43
  -7   3   8   -4.35    5.81
  -7  -3   8  -10.70    5.54
   7  -3  -7   12.12    4.93
   7   3  -7   15.02    5.20
  -7   3   7   36.92   10.63
  -7  -3   7   14.24    6.35
   7  -3  -6   36.01    8.47
   7   3  -6   36.48    9.52
  -7   3   6   46.44   11.51
  -7  -3   6   24.27    7.09
   7  -3  -5   58.93   12.96
   7   3  -5   67.91   14.88
  -7   3   5   65.88   15.26
  -7  -3   5   76.99   15.22
   7  -3  -4   18.39    3.92
   7   3  -4   18.12    4.02
  -7   3   4   10.70    6.99
  -7  -3   4   19.34    6.41
   7  -3  -3    2.16    4.32
   7   3  -3   -1.42    4.73
  -7   3   3   19.20   11.78
  -7  -3   3   12.32    6.11
   7  -3  -2   38.37    7.39
   7   3  -2   19.41    7.83
  -7   3   2   24.33   10.29
  -7  -3   2   18.39    7.12
   7  -3  -1  119.61   13.10
   7   3  -1  109.86   12.69
  -7   3   1  103.92   10.94
  -7  -3   1  126.06   11.91
  -7   3   1   83.43   13.13
  -7  -3   1   73.07   11.41
   7   3   0   56.16    9.79
   7  -3   0   87.95   10.67
  -7   3   0   57.85    7.29
  -7  -3   0   59.57    9.92
  -7   3   0   64.16   12.83
  -7  -3   0   57.24    9.48
   7   3   1   15.36    7.29
  -7   3  -1    5.06    4.08
  -7  -3  -1    5.03    2.60
  -7   3  -1   11.68    4.29
  -7  -3  -1    3.98    1.92
   7   3   2   32.16    6.58
   7  -3   2   22.68    4.83
  -7   3  -2   21.23    3.81
  -7  -3  -2   17.25    7.39
  -7   3  -2   21.90    4.22
  -7  -3  -2   10.19    4.69
   7   3   3   46.04    8.34
   7  -3   3   38.78    6.62
  -7   3  -3   40.70    4.19
  -7   3  -3   31.66    5.33
  -7  -3  -3   34.83    4.59
   7   3   4    8.57    6.18
   7  -3   4   -1.86    3.07
  -7   3  -4    2.94    2.67
  -7  -3  -4    2.73    2.36
   7   3   5    7.36    3.71
   7  -3   5    1.55    3.21
  -7   3  -5   -2.06    5.30
  -7  -3  -5    3.61    3.68
   7   3   6    3.38    2.90
   7  -3   6   -4.12    3.48
  -7   3  -6   -1.01    5.00
  -7  -3  -6    9.35    6.72
   7   3   7    1.32    4.46
   7  -3   7   14.65    4.66
  -7   3  -7   -2.30    5.10
  -7  -3  -7    7.09    3.61
   7  -4  -7   -3.58    5.03
   7   4  -7    4.76    5.16
  -7   4   7   -7.26    5.00
  -7  -4   7    6.62    5.77
   7  -4  -6   13.33   14.48
   7   4  -6    6.31    5.40
  -7   4   6    1.52    5.33
  -7  -4   6   11.07    7.86
   7  -4  -5    8.47    4.62
   7   4  -5    8.40    4.83
  -7   4   5   10.87    5.54
  -7  -4   5    4.76    5.20
   7  -4  -4   42.05    6.35
   7   4  -4   40.40    7.05
  -7   4   4   32.91    5.37
  -7  -4   4   37.90    7.16
   7  -4  -3    1.49    4.32
   7   4  -3   12.29    6.01
  -7   4   3    5.23    3.48
  -7  -4   3   -0.51    3.92
   7  -4  -2  157.01   15.36
   7   4  -2  166.02   23.19
  -7   4   2  151.58   14.82
  -7  -4   2  130.18   12.35
   7  -4  -2  133.75   11.91
   7  -4  -1  241.83   22.48
   7   4  -1  203.38   27.68
  -7   4   1  226.81   20.25
  -7  -4   1  197.68   17.82
  -7  -4   1  205.10   17.58
   7  -4  -1  224.21   19.61
   7   4   0  125.79   14.48
  -7   4   0   89.24    9.08
  -7  -4   0   74.25   10.56
  -7  -4   0   69.63   11.75
   7   4   1    6.62    6.14
   7  -4   1   18.80    7.53
  -7   4  -1    4.66    3.17
  -7  -4  -1   10.16    4.29
  -7   4  -1   18.53    7.05
  -7  -4  -1   17.11    6.08
   7   4   2   47.89    8.20
   7  -4   2   50.73    7.49
  -7   4  -2   64.06   10.46
  -7  -4  -2   59.64    7.53
  -7   4  -2   53.83    9.38
  -7  -4  -2   58.15    9.15
   7   4   3   21.60    5.20
   7  -4   3   13.97    8.10
  -7   4  -3   18.56    3.07
  -7   4  -3   26.76    5.00
  -7  -4  -3   13.87    7.49
   7   4   4    5.06    4.66
   7  -4   4    5.64    3.07
  -7   4  -4   14.07    7.19
  -7  -4  -4    4.05    2.87
   7   4   5    1.32    4.42
   7  -4   5    0.54    3.00
  -7   4  -5    6.35    4.15
  -7  -4  -5   -7.49    4.19
   7   4   6    4.39    4.19
   7  -4   6    0.64    3.07
  -7   4  -6   15.12    5.97
  -7  -4  -6    5.16    4.62
   7   4   7    8.17    4.89
   7  -4   7    0.00    3.24
  -7   4  -7   13.20    3.71
  -7  -4  -7   12.83    3.51
   7  -5  -7    1.52    3.65
   7   5  -7   -6.82    5.64
  -7   5   7    6.78    7.49
  -7  -5   7   -1.65    5.33
   7  -5  -6    8.34    6.82
   7   5  -6    3.14    3.07
  -7   5   6    1.35    5.00
  -7  -5   6   -1.05    4.89
   7  -5  -5   19.61    5.40
   7   5  -5   11.04    6.31
  -7   5   5   11.17    7.43
  -7  -5   5   17.25    9.01
   7  -5  -4   53.66   10.80
   7   5  -4   65.98   11.64
  -7   5   4   53.93   11.21
  -7  -5   4   60.45   10.56
   7  -5  -3   -2.57    4.08
   7   5  -3   19.88    7.05
  -7   5   3   24.50    6.89
  -7  -5   3    4.76    3.34
   7  -5  -2   15.26    7.39
   7   5  -2   22.92    6.65
  -7   5   2   18.70    8.61
  -7  -5   2   15.66    7.02
   7  -5  -2   17.25    7.49
   7  -5  -1   17.42    7.29
   7   5  -1   31.89   13.70
  -7   5   1   29.94   10.73
  -7  -5   1    7.53    3.95
  -7  -5   1   16.77    6.01
   7  -5  -1   24.23    8.57
   7  -5   0  241.18   22.38
   7   5   0  260.52   24.47
  -7   5   0  234.67   37.50
  -7  -5   0  189.98   26.70
  -7  -5   0  221.64   19.20
   7  -5   0  234.97   20.69
   7  -5   1   38.75    5.77
  -7   5  -1   44.42    8.00
  -7  -5  -1   42.59    5.06
  -7  -5  -1   40.06    7.09
   7  -5   1   47.39    5.74
   7   5   2   46.27    7.83
   7  -5   2   47.49    7.73
  -7   5  -2   29.84    6.51
  -7  -5  -2   37.50    5.10
  -7   5  -2   43.50    6.89
  -7  -5  -2   38.58    5.97
   7   5   3   12.96    8.27
   7  -5   3    2.53    3.04
  -7   5  -3    4.32    3.11
  -7   5  -3   -1.42    4.39
  -7  -5  -3    8.10    5.06
   7   5   4   94.23   17.72
   7  -5   4   94.67   24.06
  -7   5  -4  106.01   21.74
  -7  -5  -4  113.07   23.32
   7   5   5   -2.67    4.15
   7  -5   5    0.27    3.27
  -7   5  -5    4.02    3.17
  -7  -5  -5    6.04    4.19
   7   5   6   25.18    6.28
   7  -5   6   36.01    8.20
  -7   5  -6   45.26   11.64
  -7  -5  -6   42.66    9.75
   7   5   7    5.23    6.11
   7  -5   7   -5.91    3.54
  -7   5  -7    4.32    3.58
  -7  -5  -7   11.85    5.43
   7  -6  -7    6.92    3.75
   7   6  -7    7.86    3.81
  -7   6   7    0.98    2.16
  -7  -6   7    6.14    2.94
   7  -6  -6    3.27    2.87
   7   6  -6  -11.68    5.60
  -7   6   6   -0.14    4.89
  -7  -6   6   -1.11    4.96
   7  -6  -5    9.96    5.60
   7   6  -5   17.01    8.81
  -7   6   5    8.71    5.33
  -7  -6   5   17.62    9.32
   7  -6  -4  116.71   24.37
   7   6  -4  122.92   19.07
  -7   6   4  140.98   21.70
  -7  -6   4  116.04   18.12
   7  -6  -3   -6.24    3.71
   7   6  -3    1.65    4.86
  -7   6   3    0.98    4.42
  -7  -6   3    3.85    4.12
   7  -6  -2   33.55    6.41
   7   6  -2   29.94    4.76
  -7   6   2   28.42    5.74
  -7  -6   2   29.16    5.57
   7  -6  -2   21.47    4.56
   7  -6  -1   81.24   11.75
   7   6  -1   72.63   12.39
  -7   6   1   74.59   14.21
  -7  -6   1   71.32    9.62
  -7  -6   1   63.32    9.25
   7  -6  -1   79.15    9.86
   7  -6   0   76.78   11.17
   7   6   0   73.71   12.52
  -7   6   0   78.74   15.22
  -7  -6   0   70.03    9.11
  -7  -6   0   72.13   13.06
   7  -6   0   89.44   11.44
   7   6   1   84.41   11.98
   7  -6   1   67.60   12.99
  -7   6  -1   74.08   10.09
  -7  -6  -1   63.22    8.20
  -7  -6  -1   55.59    8.94
   7  -6   1   66.35    9.32
   7   6   2   47.45    6.85
   7  -6   2   52.01    8.40
  -7   6  -2   48.97    5.40
  -7  -6  -2   39.93    6.08
  -7  -6  -2   44.99    6.31
   7  -6   2   48.74    6.14
   7   6   3   31.39    8.54
   7  -6   3   28.22    5.30
  -7   6  -3   35.51    7.22
  -7   6  -3   23.90    5.03
  -7  -6  -3   29.97    6.45
   7   6   4    5.27    5.81
   7  -6   4   11.00    5.77
  -7   6  -4   13.87    7.19
  -7  -6  -4   22.14    5.87
   7   6   5    1.59    3.24
   7  -6   5    4.05    3.17
  -7   6  -5    8.74    7.32
  -7  -6  -5    6.65    4.89
   7   6   6   -4.25    4.89
   7  -6   6    8.00    3.58
  -7   6  -6   -6.89    5.00
  -7  -6  -6    4.02    4.19
   7  -7  -7   11.24    4.56
   7   7  -7    1.96    2.60
  -7   7   7    5.43    7.09
  -7  -7   7    6.28    5.06
   7  -7  -6   34.05    8.17
   7   7  -6   46.78   12.62
  -7   7   6   36.32   11.24
  -7  -7   6   34.76   10.23
   7  -7  -5    8.51    5.20
   7   7  -5    2.77    4.39
  -7   7   5    5.57    4.39
  -7  -7   5   16.13    5.47
   7  -7  -4   76.21   16.50
   7   7  -4   70.00   16.13
  -7   7   4   80.60   15.53
  -7  -7   4   95.11   18.16
   7  -7  -3  104.43   16.47
   7   7  -3   95.48   15.49
  -7   7   3   98.92   16.37
  -7  -7   3   86.98   13.74
   7  -7  -2   41.55    5.23
   7   7  -2   60.82   10.83
  -7   7   2   54.58    9.79
  -7  -7   2   39.52    5.54
   7  -7  -2   54.44    5.43
   7  -7  -1   41.38    9.96
   7   7  -1   46.54    9.82
  -7   7   1   37.94    6.48
  -7  -7   1   30.44    6.11
  -7  -7   1   25.75    5.70
   7  -7  -1   39.59    6.28
   7  -7   0  130.58   16.98
   7   7   0  126.94   17.48
  -7   7   0  113.91   14.72
  -7  -7   0  111.51   13.64
  -7  -7   0   94.57   11.41
   7  -7   0  113.67   13.91
   7   7   1   14.65    8.13
   7  -7   1   21.16    4.76
  -7   7  -1    7.26    4.52
  -7  -7  -1   14.41    6.18
  -7  -7  -1   12.05    5.57
   7  -7   1   27.61    4.93
   7   7   2    3.24    5.27
   7  -7   2    5.00    4.62
  -7   7  -2    2.57    3.41
  -7  -7  -2    0.98    1.76
  -7  -7  -2   -0.44    2.67
   7  -7   2   -0.54    4.02
   7   7   3   48.80    9.18
   7  -7   3   44.38    7.53
  -7   7  -3   44.89    9.28
  -7  -7  -3   64.73   13.30
   7  -7   3   51.10   10.29
   7   7   4   38.41   11.10
   7  -7   4   29.13    7.73
  -7   7  -4   43.98   12.52
  -7  -7  -4   47.32   14.38
   7   7   5    4.69    3.92
   7  -7   5   -1.35    2.67
  -7   7  -5   -0.88    3.11
  -7  -7  -5   -1.11    4.29
   7   7   6   -2.50    2.63
   7  -7   6    9.05    4.19
  -7   7  -6    6.28    3.98
  -7  -7  -6   -0.44    3.98
   7   8  -7   19.81    5.27
  -7  -8   7   24.60    6.99
   7  -8  -6    6.21    5.16
   7   8  -6   15.73    5.06
  -7   8   6    4.22    6.18
  -7  -8   6    5.23    4.32
   7  -8  -5   40.43    8.57
   7   8  -5   28.45    6.48
  -7   8   5   25.25    7.12
  -7  -8   5   18.77    7.29
   7  -8  -4    0.81    1.32
   7   8  -4   -1.11    5.13
  -7   8   4    2.46    5.00
  -7  -8   4    4.56    5.00
   7  -8  -3   12.42    7.53
   7   8  -3    1.89    4.79
  -7   8   3    5.57    5.50
  -7  -8   3   17.69    4.96
   7  -8  -2   29.63    5.33
   7   8  -2   38.98    7.36
  -7   8   2   27.51    4.96
  -7  -8   2   34.32    6.38
   7  -8  -2   32.43    3.75
   7  -8  -1   60.25    8.03
   7   8  -1   68.35   10.83
  -7   8   1   79.48    7.97
  -7  -8   1   64.60    6.51
  -7  -8   1   62.91    5.54
   7  -8  -1   68.95    6.48
   7   8   0   21.84    8.84
   7  -8   0   30.92    4.52
  -7   8   0   38.71    5.23
  -7  -8   0   23.83    4.42
  -7  -8   0   18.70    4.25
   7  -8   0   23.22    3.78
   7   8   1    9.55    8.07
   7  -8   1    5.30    5.50
  -7   8  -1   20.15    4.89
  -7  -8  -1   16.98    2.77
  -7  -8  -1    8.78    5.47
   7  -8   1    9.38    6.45
   7   8   2  177.19   27.27
   7  -8   2  125.89   26.63
  -7   8  -2  158.93   31.66
  -7  -8  -2  173.07   25.72
   7  -8   2  180.90   27.34
   7   8   3   76.72   17.25
   7  -8   3   78.44   14.48
  -7   8  -3   82.25   19.44
  -7  -8  -3   87.85   20.25
   7  -8   3  110.97   20.45
   7   8   4   28.62    8.27
   7  -8   4   17.48    4.22
  -7   8  -4   13.50   14.45
  -7  -8  -4   20.52    5.70
   7  -8   4    7.39    6.18
   7   8   5   -0.84    4.42
   7  -8   5   -2.26    2.67
  -7   8  -5    6.72    5.13
  -7  -8  -5   -4.49    4.73
   7   8   6   19.34    7.56
   7  -8   6   22.24    7.86
  -7   8  -6   29.53   10.46
  -7  -8  -6   16.03    6.24
   7  -9  -7   -4.59    3.98
   7   9  -7    1.99    3.11
   7  -9  -6   41.99   11.27
   7   9  -6   33.75    7.90
  -7   9   6   50.19   13.67
  -7  -9   6   25.99    7.12
   7  -9  -5    5.94    4.39
   7   9  -5   10.67    5.13
  -7   9   5   10.09    7.70
  -7  -9   5    4.29    4.02
   7  -9  -4   -0.98    3.27
   7   9  -4    3.98    3.04
  -7   9   4    5.27    5.40
  -7  -9   4    1.92    4.76
   7  -9  -3   45.60    9.08
   7   9  -3   52.28   11.61
  -7   9   3   49.18   10.70
  -7  -9   3   42.29    9.86
   7  -9  -2  173.48   34.53
   7   9  -2  225.39   98.79
  -7   9   2  188.57   28.28
  -7  -9   2  160.32   32.13
   7  -9  -2  207.94   30.54
   7  -9  -1    9.62    6.31
   7   9  -1    1.92    5.37
  -7   9   1    6.18    5.20
  -7  -9   1    5.67    4.05
   7  -9  -1    6.51    4.19
   7  -9   0    4.86    5.57
   7   9   0    6.62    6.58
  -7   9   0   -4.19    4.08
  -7  -9   0   -0.61    2.57
  -7  -9   0    3.58    2.06
   7  -9   0   -0.20    2.84
   7   9   1   87.55   15.53
   7  -9   1   52.11    8.67
  -7   9  -1   59.81   13.53
  -7  -9  -1   50.19    8.74
  -7  -9  -1   51.34    8.34
   7  -9   1   53.06    9.18
   7   9   2   77.63   17.65
   7  -9   2   74.59   13.80
  -7   9  -2   73.41   13.64
  -7  -9  -2   66.73   13.80
   7  -9   2   74.69   14.14
   7   9   3    2.97    3.34
   7  -9   3    2.26    2.60
  -7   9  -3    3.98    3.51
  -7  -9  -3    3.92    3.17
   7  -9   3   -2.46    4.12
   7   9   4   32.97    8.03
   7  -9   4   28.11    5.91
  -7   9  -4   26.09    5.70
  -7  -9  -4   19.17    5.37
   7  -9   4   31.39    8.74
   7   9   5   31.66    8.64
   7  -9   5   28.01    7.09
  -7   9  -5   20.66    5.64
  -7  -9  -5   15.76    5.67
   7   9   6    9.08    3.38
  -7   9  -6    0.00    5.50
  -7  -9  -6    3.71    4.02
   7 -10  -6    7.76    4.39
   7  10  -6    8.91    4.12
  -7  10   6    5.50    7.32
  -7 -10   6    9.11    4.66
   7 -10  -5   42.36   10.26
   7  10  -5   33.31    9.99
  -7  10   5   47.25   12.83
  -7 -10   5   25.25    8.03
   7 -10  -4    6.62    4.08
   7  10  -4   16.88    5.87
  -7  10   4   25.25    7.16
  -7 -10   4   11.78    7.16
   7 -10  -3   82.69   22.11
   7  10  -3   98.01   23.39
  -7  10   3   96.19   22.95
  -7 -10   3   80.66   20.93
   7 -10  -3   94.81   22.04
   7 -10  -2   36.75    8.10
   7  10  -2   34.56    8.94
  -7  10   2   44.92    9.55
  -7 -10   2   34.83    8.30
   7 -10  -2   43.91    8.78
   7 -10  -1    6.48    5.50
   7  10  -1   -1.55    5.60
  -7  10   1    4.96    5.00
  -7 -10   1    1.11    3.00
   7 -10  -1   -1.38    2.19
   7 -10   0   -3.71    3.21
   7  10   0   -2.33    5.54
  -7  10   0   -1.52    4.12
  -7 -10   0    3.34    3.07
  -7 -10   0    3.17    2.26
   7 -10   0    1.52    3.17
   7  10   1  115.12   21.90
   7 -10   1  111.04   20.25
  -7  10  -1  117.28   21.63
  -7 -10  -1   95.04   17.25
  -7 -10  -1   87.38   15.90
   7 -10   1  109.18   20.12
   7  10   2   24.20    6.72
   7 -10   2   22.01    4.79
  -7  10  -2   17.72    4.73
  -7 -10  -2   20.89    6.11
   7 -10   2   16.84    5.13
   7  10   3   10.02    7.66
   7 -10   3    1.79    2.53
  -7  10  -3   -3.68    3.44
  -7 -10  -3   -1.86    3.21
   7 -10   3    8.61    6.35
   7 -10   4    1.08    2.73
  -7  10  -4    7.80    6.31
  -7 -10  -4    7.66    6.65
   7 -10   4    2.19    5.13
   7  10   5   15.86    5.33
  -7 -10  -5   22.14    4.93
   7 -10   5   23.36    6.68
   7  10   6    8.07    2.87
   7 -11  -6    0.51    2.16
   7  11  -6   -2.94    5.37
  -7  11   6    2.87    5.43
  -7 -11   6    5.06    5.57
   7 -11  -5    8.40    2.53
   7  11  -5   -1.32    5.43
  -7  11   5   27.00    7.63
  -7 -11   5    4.76    6.01
   7 -11  -4   -4.39    2.97
   7  11  -4   -4.66    5.03
  -7  11   4    6.99    5.77
  -7 -11   4    3.71    4.59
   7 -11  -3   52.45   12.42
   7  11  -3   60.68   13.37
  -7  11   3   52.99   12.02
  -7 -11   3   78.00   15.05
   7 -11  -3   53.56    9.86
   7 -11  -2    6.99    4.12
   7  11  -2    1.38    5.06
  -7  11   2    3.48    5.57
  -7 -11   2   10.06    5.77
   7 -11  -2   11.17    5.50
   7 -11  -1   39.66    8.54
   7  11  -1   51.17   12.45
  -7  11   1   45.29   11.27
  -7 -11   1   37.06    7.56
   7 -11  -1   46.31    9.42
   7  11   0    1.49    5.70
   7 -11   0   14.92   13.57
  -7  11   0    0.34    4.15
  -7 -11   0    6.89    4.22
  -7 -11   0    8.03    4.22
   7 -11   0   12.99    6.55
   7  11   1  114.18   27.17
   7 -11   1   57.14   15.63
  -7  11  -1  104.80   25.01
  -7 -11  -1   71.59   19.68
  -7 -11  -1   70.40   19.37
   7 -11   1   91.97   21.97
   7  11   2    3.11    5.33
  -7  11  -2    2.94    4.35
  -7 -11  -2   13.06    6.72
   7 -11   2    8.98    5.74
   7  11   3   -1.79    4.25
  -7  11  -3    8.13    6.89
  -7 -11  -3   -5.64    3.11
   7 -11   3    0.37    4.46
   7  11   4    4.86    3.54
  -7  11  -4   10.13    3.95
  -7 -11  -4   10.70    5.77
   7 -11   4    3.24    5.50
   7  11   5    9.48    4.86
  -7 -11  -5   23.86    8.98
   7 -11   5   28.08   11.14
   7 -12  -5    5.77    5.84
   7  12  -5    8.17    6.35
  -7  12   5    6.82    4.42
  -7 -12   5    1.76    5.03
   7 -12  -4   53.50   11.88
   7  12  -4   45.29   11.88
  -7  12   4   63.38   16.44
  -7 -12   4   55.28   12.62
   7 -12  -3    8.74    6.82
   7  12  -3    7.32    8.71
  -7  12   3    1.35    5.20
  -7 -12   3    4.46    4.89
   7 -12  -3    3.92    3.07
   7 -12  -2    8.54    5.67
   7  12  -2   10.77    7.93
  -7  12   2   14.45    5.91
  -7 -12   2   15.39    4.76
   7 -12  -2   14.48    4.76
   7  12  -1    7.56    6.75
  -7  12   1   -2.63    4.96
  -7 -12   1    8.54    5.00
   7 -12  -1   -3.68    3.14
   7  12   0  216.61  186.91
  -7  12   0  202.71  174.90
  -7 -12   0  158.53   36.52
  -7 -12   0  117.35   33.72
   7 -12   0  168.55   38.81
   7  12   1   10.06    7.63
  -7  12  -1   12.69    8.24
  -7 -12  -1   14.48    4.29
  -7 -12  -1   10.13    6.01
   7 -12   1   20.12    5.33
   7  12   2   -2.46    4.22
  -7  12  -2    8.30    6.31
  -7 -12  -2    0.44    2.87
   7 -12   2    1.42    1.76
   7  12   3   18.77    5.00
  -7  12  -3   15.49    5.47
  -7 -12  -3   20.62    6.08
   7 -12   3    8.88    7.29
  -7  12  -4   33.51    7.43
  -7 -12  -4   37.63    9.01
   7 -12   4   33.11    8.07
   7  12   5    5.81    5.94
  -7 -12  -5    6.62    3.65
   7 -12   5    6.89    5.54
   7  13  -5    4.62    6.58
  -7  13   5   19.54    6.85
  -7 -13   5   32.54    9.01
   7  13  -4    4.12    6.35
  -7  13   4    3.58    6.38
  -7 -13   4    2.33    4.15
   7  13  -3    4.49    5.06
  -7  13   3    9.59   10.77
  -7 -13   3   11.61    4.56
   7 -13  -3    7.46    5.81
   7  13  -2    4.59    6.58
  -7  13   2    1.55    3.11
  -7 -13   2   -3.75    3.81
   7 -13  -2    4.69    4.46
   7  13  -1  107.56  114.04
  -7  13   1   98.55  104.46
  -7 -13   1   86.33   15.80
   7 -13  -1   81.74   15.05
   7  13   0   -4.12    4.83
  -7  13   0   -0.07    4.22
  -7 -13   0    3.75    3.71
  -7 -13   0   -0.20    2.33
   7 -13   0    3.00    3.95
   7  13   1   -5.87    4.76
  -7  13  -1   -3.34    4.32
  -7 -13  -1    2.40    3.54
  -7 -13  -1   -0.37    2.70
   7 -13   1   -3.17    4.22
   7  13   2    4.56    5.57
  -7  13  -2    3.85    5.23
  -7 -13  -2   -5.54    3.21
   7 -13   2   -1.96    4.19
   7  13   3   48.03   12.35
  -7  13  -3   35.20    9.82
  -7 -13  -3   48.33   10.97
   7 -13   3   68.78   15.56
   7  13   4    1.96    4.62
  -7  13  -4    3.95    5.10
  -7 -13  -4    2.16    4.08
   7 -13   4    5.77    6.21
   7  14  -4   -5.43    5.10
  -7  14   4    7.90    5.64
  -7 -14   4    3.68    5.10
   7  14  -3   29.73    8.37
  -7  14   3   23.02    8.37
   7 -14  -3   13.70    4.29
   7  14  -2   -1.59    6.18
  -7  14   2    7.36    7.76
  -7 -14   2   -4.52    4.08
   7 -14  -2    9.79   11.27
   7  14  -1   48.13   13.77
  -7  14   1   34.46    9.55
  -7 -14   1   22.58    6.65
   7 -14  -1   28.55    7.63
   7  14   0    5.87    7.09
  -7  14   0   -1.76    4.32
  -7 -14   0   -0.88    3.51
  -7 -14   0    9.52    9.62
   7 -14   0   -1.96    3.88
   7  14   1   13.37    6.38
  -7  14  -1    9.82    5.20
  -7 -14  -1   11.31    4.42
  -7 -14  -1    3.75    3.00
   7 -14   1    1.69    4.56
   7  14   2   13.84    4.59
  -7  14  -2    6.11    6.24
  -7 -14  -2    1.92    3.21
   7 -14   2    0.71    4.66
   7  14   3    8.91    3.65
  -7  14  -3   -0.10    4.49
  -7 -14  -3    4.62    4.89
   7 -14   3   25.31    9.15
   7  14   4    2.50    4.29
  -7  14  -4   14.38    4.79
  -7 -14  -4    5.94    5.84
   7 -14   4    2.63    4.83
   7  15  -4    4.12    5.77
  -7  15   4   10.43    5.84
  -7 -15   4   16.23    4.49
   7  15  -3    9.62    6.41
  -7  15   3    6.65    4.12
  -7 -15   3    4.69    5.23
   7 -15  -3   -2.30    3.21
   7  15  -2   29.84    8.51
  -7  15   2   32.87    9.72
  -7 -15   2   50.05   10.87
   7 -15  -2   33.48    8.47
   7  15  -1    0.64    5.54
  -7  15   1    7.39    5.10
  -7 -15   1    2.09    4.46
   7 -15  -1   -1.55    3.85
   7  15   0    6.24    7.36
  -7  15   0   30.81    7.70
  -7 -15   0   14.18    4.73
  -7 -15   0   14.88    5.23
   7 -15   0   17.48    5.20
   7  15   1    5.64    6.82
  -7  15  -1    0.00    5.54
  -7 -15  -1    1.55    2.09
   7 -15   1    5.97    6.41
   7  15   2   54.71   54.07
  -7  15  -2   41.72   13.60
  -7 -15  -2   40.26   13.77
   7 -15   2   50.26   16.30
   7  15   3    0.61    4.46
  -7  15  -3    3.17    5.00
  -7 -15  -3   -1.99    3.54
   7 -15   3    0.64    4.15
   7  16  -3    6.95    5.16
  -7  16   3   10.13    5.00
  -7 -16   3    7.49    2.70
   7  16  -2    7.32    5.94
  -7  16   2    1.01    5.16
  -7 -16   2    4.08    4.46
   7 -16  -2   -3.51    3.44
   7  16  -1    3.88    6.38
  -7  16   1   11.68    6.21
  -7 -16   1   14.51    7.32
   7 -16  -1    9.65    5.00
   7  16   0   12.39    6.51
  -7  16   0    9.32    5.87
  -7 -16   0   -2.73    3.48
   7 -16   0   -2.33    4.12
   7  16   1   30.65   11.64
  -7  16  -1   32.30   11.17
  -7 -16  -1   16.47    5.70
   7 -16   1   38.00   12.32
   7  16   2   -8.40    4.29
  -7  16  -2    0.91    5.27
  -7 -16  -2   -5.57    3.21
   7 -16   2    2.57    4.35
   7  17  -1   10.09    4.79
  -7  17   1   11.85    5.87
  -7 -17   1   -2.33    3.75
   7 -17  -1    4.66    5.06
   7  17   0   30.92    8.71
  -7  17   0   25.31    7.09
  -7 -17   0   14.41    4.56
   7 -17   0   22.01    5.87
   7  17   1   -6.38    3.71
  -7 -17  -1   -1.22    3.00
   7 -17   1    2.43    4.42
   8   0  -7   -0.41    5.16
  -8   0   7   -6.92    5.50
   8   0  -6  -13.16    5.30
  -8   0   6   -4.35    5.50
   8   0  -5    3.07    3.51
  -8   0   5    1.76    4.96
   8   0  -4    5.64    5.54
  -8   0   4    9.92    6.92
   8   0  -3   -0.84    4.96
  -8   0   3   -0.81    4.56
   8   0  -2   11.14    6.78
  -8   0   2    1.45    4.02
   8   0  -1  -14.07    5.57
  -8   0   1    2.80    4.02
   8   0   0   28.15    7.59
  -8   0   0   24.50    5.84
  -8   0   0   20.32    3.92
   8   0   1   -8.44    5.23
  -8   0  -1    2.94    2.73
  -8   0  -1    1.69    1.76
   8   0   2   65.81   13.23
  -8   0  -2   43.67    8.44
  -8   0  -2   52.08   11.64
   8   0   3   -4.79    4.52
  -8   0  -3    6.21    3.85
   8   0   4    1.18    4.12
  -8   0  -4   -3.78    4.22
   8   0   5   -1.65    4.32
  -8   0  -5    6.35    5.60
   8   0   6    9.21    3.48
  -8   0  -6    5.50    4.79
   8  -1  -7    6.55    3.95
   8   1  -7    3.44    4.12
   8  -1  -6    6.31    5.64
   8   1  -6    8.47    4.96
  -8   1   6    8.64    5.84
  -8  -1   6    8.07    4.42
   8  -1  -5    8.34    6.65
   8   1  -5   -1.82    3.44
  -8   1   5   -0.27    4.69
  -8  -1   5   -0.95    5.00
   8  -1  -4   55.42   14.75
   8   1  -4   55.15   14.07
  -8   1   4   55.42   14.01
  -8  -1   4   50.49   13.91
   8   1  -3   19.31    6.82
   8  -1  -3   11.85    8.81
  -8   1   3   25.25    8.03
  -8  -1   3   23.15    5.87
   8   1  -2  170.88   32.60
   8  -1  -2  153.20   27.61
  -8   1   2  199.37   30.04
  -8  -1   2  191.37   28.82
   8  -1  -1   -5.20    4.86
   8   1  -1   -5.77    5.37
  -8   1   1   -0.37    3.78
  -8  -1   1   -3.58    3.58
   8  -1   0  116.47   22.92
   8   1   0  154.88   25.04
  -8   1   0   91.23   17.69
  -8  -1   0  123.39   18.83
  -8   1   0   90.55   20.01
  -8  -1   0   85.49   15.59
   8   1   1    4.02    5.87
   8  -1   1    8.91    7.36
  -8   1  -1   14.61    3.88
  -8  -1  -1    5.30    3.54
  -8   1  -1   10.94    6.35
  -8  -1  -1    4.79    2.97
   8   1   2  198.52   35.91
   8  -1   2  158.02   28.76
  -8   1  -2  168.11   29.70
  -8  -1  -2   96.22   21.43
  -8   1  -2  141.25   30.38
  -8  -1  -2  147.93   32.81
   8  -1   3   -2.06    4.12
   8   1   3    8.34    6.21
  -8   1  -3    0.78    2.40
  -8  -1  -3    1.01    2.43
   8  -1   4    3.44    4.62
   8   1   4    1.42    4.42
  -8   1  -4    3.17    2.67
  -8  -1  -4   -1.22    4.02
   8   1   5    8.47    6.48
   8  -1   5   11.48    4.08
  -8   1  -5   12.22    5.10
  -8  -1  -5    6.58    6.24
   8   1   6   12.69    4.15
   8  -1   6    4.69    5.81
  -8   1  -6   18.33    6.62
  -8  -1  -6    9.65    5.03
   8  -2  -6   16.94    5.60
   8   2  -6    0.30    3.54
  -8   2   6   17.08    9.21
  -8  -2   6   -6.92    5.13
   8  -2  -5   70.00   17.52
   8   2  -5   70.27   18.97
  -8   2   5   67.23   16.37
  -8  -2   5   73.85   19.71
   8  -2  -4   13.26    7.97
   8   2  -4   33.41    9.99
  -8   2   4   23.90    7.66
   8  -2  -3    4.29    5.23
   8   2  -3    1.18    2.03
  -8   2   3   -1.76    2.90
  -8  -2   3   -2.19    4.42
   8  -2  -2  126.03   20.96
   8   2  -2  117.12   22.58
  -8   2   2  112.22   17.96
  -8  -2   2  115.16   21.63
   8  -2  -1   83.50   15.26
   8   2  -1   62.34   11.48
  -8   2   1   73.78   12.62
  -8  -2   1   61.80   13.13
   8  -2   0  169.02   26.56
   8   2   0  170.44   28.15
  -8   2   0  173.88   26.16
  -8  -2   0  141.85   29.26
  -8   2   0  131.80   29.67
  -8  -2   0  126.46   24.47
   8  -2   1   19.37    6.38
   8   2   1   20.35    6.78
  -8   2  -1   22.44    4.62
  -8  -2  -1   18.90    4.25
  -8   2  -1   19.91    4.83
  -8  -2  -1   18.60    4.25
   8  -2   2   -1.18    2.46
   8   2   2   11.61    7.46
  -8   2  -2    6.41    3.92
  -8  -2  -2    4.02    2.57
  -8   2  -2    3.34    2.70
  -8  -2  -2    2.57    2.26
   8   2   3   64.30   15.86
   8  -2   3   57.61   14.14
  -8   2  -3   59.17   15.36
  -8  -2  -3   65.78   16.94
   8   2   4   61.70   15.36
   8  -2   4   58.76   13.64
  -8   2  -4   62.81   16.10
  -8  -2  -4   78.94   19.04
   8   2   5    2.90    4.76
   8  -2   5    5.33    5.91
  -8   2  -5    5.91    5.70
  -8  -2  -5    1.18    2.77
   8  -2   6    1.25    4.15
  -8   2  -6    1.86    4.52
  -8  -2  -6    1.86    3.61
   8  -3  -6   18.93    6.21
   8   3  -6   18.12    7.56
  -8   3   6   18.77    8.64
  -8  -3   6   12.12    3.85
   8  -3  -5    7.97    6.01
   8   3  -5    6.48    6.01
  -8   3   5   11.54    5.91
  -8  -3   5    4.12    6.01
   8  -3  -4   -6.65    4.29
   8   3  -4    0.00    3.00
  -8   3   4    5.97    4.52
  -8  -3   4   -4.08    5.00
   8  -3  -3   -2.03    4.42
   8   3  -3    2.06    2.77
  -8   3   3  -11.95    4.52
  -8  -3   3   -1.28    4.19
   8  -3  -2   73.14   13.57
   8   3  -2   52.31    9.21
  -8   3   2   59.91   10.50
  -8  -3   2   61.66   13.87
   8  -3  -1   33.31    9.55
   8   3  -1   29.23    9.21
  -8   3   1   26.90    6.21
  -8  -3   1   27.30    5.74
   8   3   0   19.44    6.85
   8  -3   0    9.48    7.32
  -8   3   0    9.38    5.50
  -8  -3   0   14.28    3.61
  -8   3   0    8.64    5.20
  -8  -3   0   15.76    3.48
   8  -3   1    9.11    5.60
   8   3   1   -3.17    6.28
  -8   3  -1    4.46    3.07
  -8  -3  -1   -0.95    2.33
  -8   3  -1   -1.22    3.27
  -8  -3  -1   -3.51    2.23
   8   3   2   11.58    7.70
   8  -3   2    2.06    4.15
  -8   3  -2   -0.81    2.87
  -8   3  -2    6.95    3.34
  -8  -3  -2   -1.15    3.04
   8   3   3    5.77    5.54
   8  -3   3    9.45    5.74
  -8   3  -3    3.65    3.58
  -8  -3  -3    4.02    2.57
   8   3   4   30.85    9.38
   8  -3   4   37.73    9.25
  -8   3  -4   37.90    9.15
  -8  -3  -4   25.52    6.78
   8   3   5   -1.22    4.42
   8  -3   5   -2.60    3.65
  -8   3  -5   -2.80    5.70
  -8  -3  -5   -0.17    2.63
   8   3   6   -6.04    4.49
   8  -3   6    5.54    4.42
  -8   3  -6    6.95    3.54
  -8  -3  -6   -1.55    5.30
   8  -4  -6   39.89   13.70
   8   4  -6   38.21   13.13
  -8   4   6   57.71   57.01
  -8  -4   6    8.81    3.85
   8  -4  -5   -7.05    4.83
   8   4  -5   -5.77    5.84
  -8   4   5   -0.68    5.03
  -8  -4   5   -0.51    3.44
   8  -4  -4   39.93    8.91
   8   4  -4   28.55    7.70
  -8   4   4   32.97    9.18
  -8  -4   4   42.26   10.60
   8  -4  -3   -3.27    4.05
   8   4  -3   -3.07    5.00
  -8   4   3    5.70    5.43
  -8  -4   3   -7.36    4.25
   8  -4  -2   66.52   13.80
   8   4  -2   48.37   11.24
  -8   4   2   58.93   14.07
  -8  -4   2   52.01   12.15
   8  -4  -1   -2.36    4.76
   8   4  -1   -6.68    6.21
  -8   4   1    8.00    4.52
  -8  -4   1   -0.10    3.17
  -8   4   1    1.28    2.09
   8   4   0   86.10   16.34
   8  -4   0   80.83   13.64
  -8   4   0  101.62   15.73
  -8  -4   0   83.30   12.93
  -8   4   0   79.15   18.56
  -8  -4   0   50.73   11.78
   8   4   1   18.63    7.39
   8  -4   1   11.14    5.57
  -8   4  -1   17.85    5.27
  -8  -4  -1   14.99   13.53
  -8   4  -1   10.19    5.00
  -8  -4  -1   15.02   13.40
   8   4   2   54.95   11.81
   8  -4   2   56.16   11.34
  -8   4  -2   63.25   12.22
  -8   4  -2   56.67   13.13
  -8  -4  -2   53.53   11.75
   8   4   3    6.01    5.91
   8  -4   3    5.00    3.71
  -8   4  -3   -4.05    3.95
  -8  -4  -3    2.23    2.50
   8   4   4   23.12    7.16
   8  -4   4   25.01    6.62
  -8   4  -4   48.84   13.06
  -8  -4  -4   30.61    7.80
   8   4   5   13.91    5.70
   8  -4   5   -4.22    3.27
  -8   4  -5    6.62    6.18
  -8  -4  -5   11.81    4.69
   8  -5  -6   -1.59    5.20
   8   5  -6   -4.73    5.20
  -8   5   6    7.76    5.74
  -8  -5   6    4.32    6.24
   8  -5  -5   -5.50    4.49
   8   5  -5   -0.51    5.06
  -8   5   5    0.10    5.10
  -8  -5   5    2.36    3.68
   8  -5  -4    9.62    6.95
   8   5  -4   12.05    8.20
  -8   5   4   -3.88    5.20
  -8  -5   4   19.37    5.67
   8  -5  -3  125.42   29.43
   8   5  -3  126.30   33.68
  -8   5   3  141.55   33.11
  -8  -5   3  121.87   28.45
   8  -5  -2    4.05    3.95
   8   5  -2    0.27    5.64
  -8   5   2   -2.90    4.59
  -8  -5   2    2.53    3.71
   8  -5  -1   29.63    9.05
   8   5  -1   16.84    6.99
  -8   5   1    8.40    5.70
  -8  -5   1    8.91    4.29
  -8   5   1   11.98    5.97
   8  -5   0   -4.19    4.66
   8   5   0    7.26    6.82
  -8   5   0    1.82    3.51
  -8  -5   0    1.82    1.42
  -8   5   0   -1.18    2.73
  -8  -5   0    1.76    1.35
   8   5   1  192.38   34.63
   8  -5   1  154.82   32.06
  -8   5  -1  172.13   30.61
  -8  -5  -1  151.88   26.93
  -8   5  -1  166.66   34.49
  -8  -5  -1  118.60   29.94
   8   5   2   23.29    8.07
   8  -5   2   39.22   11.00
  -8   5  -2   28.38    7.97
  -8   5  -2   37.83   11.37
  -8  -5  -2   21.80    6.62
   8   5   3   27.95    7.22
   8  -5   3   41.51    8.47
  -8   5  -3   31.49    9.08
  -8  -5  -3   37.23    7.53
   8   5   4    8.30    7.39
   8  -5   4   -0.14    3.51
  -8   5  -4   -2.87    4.76
  -8  -5  -4   12.66    5.10
   8   5   5   21.23    8.00
   8  -5   5   13.94    5.57
  -8   5  -5   32.87   11.24
  -8  -5  -5   27.71   10.36
   8  -6  -6   -3.38    4.79
   8   6  -6   -2.03    5.84
  -8   6   6    2.77    5.70
  -8  -6   6   -0.07    4.79
   8  -6  -5    1.08    2.33
   8   6  -5    7.70    7.76
  -8   6   5   -5.20    5.23
  -8  -6   5   -2.33    4.83
   8  -6  -4  153.13  149.48
   8   6  -4  105.27   23.90
  -8   6   4  129.50   35.34
  -8  -6   4  138.92  135.64
   8  -6  -3   15.02    8.00
   8   6  -3   21.09    6.92
  -8  -6   3   28.08    8.84
   8  -6  -2   -2.84    4.29
   8   6  -2   -4.46    6.08
  -8   6   2   -5.20    4.52
  -8  -6   2   -1.45    3.34
   8  -6  -1   15.80    6.01
   8   6  -1    3.78    6.55
  -8   6   1    9.89    5.94
  -8  -6   1    1.22    2.87
   8  -6  -1    4.59    3.31
   8  -6   0   68.38   14.75
   8   6   0   51.57   12.15
  -8   6   0   57.85   11.17
  -8  -6   0   39.66    8.10
  -8  -6   0   49.92    9.38
   8  -6   0   43.07    8.98
   8   6   1    5.00    3.98
   8  -6   1   21.84    7.59
  -8   6  -1   11.88    6.04
  -8  -6  -1    7.36    3.95
  -8   6  -1   18.77    4.89
  -8  -6  -1   14.34    6.85
   8   6   2    5.23    6.01
   8  -6   2   10.50    6.41
  -8   6  -2    2.13    3.04
  -8   6  -2   -3.54    4.35
  -8  -6  -2    8.51    4.35
   8   6   3  -10.97    5.30
   8  -6   3    3.21    2.23
  -8   6  -3    2.26    2.33
  -8   6  -3   -6.62    4.02
  -8  -6  -3    0.61    1.92
   8   6   4   16.64    6.28
   8  -6   4    8.07    6.45
  -8   6  -4    9.62   10.90
  -8  -6  -4    6.78    5.16
   8   6   5   10.46    5.50
   8  -6   5   10.26    4.73
  -8   6  -5   14.41    6.65
  -8  -6  -5    8.00    4.12
   8  -7  -6   -2.46    4.19
   8   7  -6    1.05    5.91
  -8   7   6    5.57    6.99
  -8  -7   6    4.73    5.77
   8  -7  -5   11.48    3.38
   8   7  -5    6.18    7.63
  -8   7   5   -1.22    3.44
  -8  -7   5   -0.44    4.62
   8  -7  -4   23.02    6.65
   8   7  -4    3.41    6.21
  -8   7   4    7.09    6.75
  -8  -7   4    4.49    5.13
   8  -7  -3    5.43    3.78
   8   7  -3   15.76    6.55
  -8  -7   3   11.31    8.47
   8  -7  -2    6.45    3.48
   8   7  -2   16.81    9.86
  -8   7   2    1.69    4.76
  -8  -7   2    4.02    3.75
   8  -7  -1    0.74    3.95
   8   7  -1   -4.66    5.77
  -8   7   1    1.45    4.12
  -8  -7   1    5.06    2.53
   8  -7  -1    0.64    2.67
   8  -7   0   60.58   15.53
   8   7   0   87.25   22.65
  -8   7   0   70.00   17.58
  -8  -7   0   55.55   13.47
   8  -7   0   80.93   19.44
   8   7   1   23.02    8.27
   8  -7   1   11.07    6.38
  -8   7  -1   14.78    8.07
  -8  -7  -1   14.04    6.55
  -8  -7  -1   13.94    6.78
   8  -7   1   29.19    8.40
   8   7   2   -1.01    5.43
   8  -7   2    7.19    5.30
  -8   7  -2    6.04    4.02
  -8   7  -2    4.89    5.23
  -8  -7  -2    9.75    5.81
   8   7   3   -7.70    5.06
   8  -7   3    5.23    4.83
  -8   7  -3    5.37    4.39
  -8   7  -3    9.89    4.35
  -8  -7  -3    2.63    2.46
   8   7   4   16.77    7.39
   8  -7   4   16.37    4.56
  -8   7  -4   13.87    5.81
  -8  -7  -4   15.56    5.37
   8   7   5   10.46    5.13
   8  -7   5    0.84    1.72
  -8   7  -5   -1.49    6.11
  -8  -7  -5    8.10    4.86
   8  -8  -5   36.45   12.56
   8   8  -5   32.74   10.70
  -8   8   5   25.58    9.65
  -8  -8   5   25.55    9.11
   8  -8  -4   -4.83    4.08
   8   8  -4   -1.52    5.13
  -8   8   4   11.68    5.64
  -8  -8   4    6.92    6.28
   8  -8  -3    0.44    3.68
   8   8  -3   -0.88    3.68
  -8   8   3    2.03    5.64
  -8  -8   3    5.70    5.74
   8  -8  -2   12.69    8.30
   8   8  -2   -0.17    6.08
  -8   8   2    0.03    4.56
  -8  -8   2   13.80   14.88
   8  -8  -1  195.99  169.13
   8   8  -1  203.15  175.44
  -8   8   1  196.09  169.23
  -8  -8   1  151.04   34.80
   8  -8  -1  151.00   37.94
   8   8   0   22.98   10.23
   8  -8   0    7.63    5.30
  -8   8   0   10.36    5.47
  -8  -8   0   16.07    8.00
   8  -8   0   12.83    6.89
   8   8   1   13.30   15.26
   8  -8   1   17.79    4.93
  -8   8  -1    6.14    5.16
  -8  -8  -1   18.09    4.56
  -8  -8  -1   16.61    4.05
   8  -8   1   14.48    4.89
   8   8   2   -3.88    5.47
   8  -8   2   -1.89    2.97
  -8   8  -2    6.21    5.06
  -8  -8  -2   -1.35    2.57
   8  -8   2    3.14    4.86
   8   8   3   59.40   13.74
   8  -8   3   41.34    9.42
  -8   8  -3   59.54   13.20
  -8   8  -3   55.82   14.65
  -8  -8  -3   66.12   16.34
   8   8   4    9.32    4.89
   8  -8   4    7.36    3.17
  -8   8  -4   -0.34    5.81
  -8  -8  -4   13.74    4.76
   8   8   5   14.82    5.03
   8  -8   5    4.29    3.54
  -8   8  -5   14.38    6.01
  -8  -8  -5   14.34    5.27
   8  -9  -5   -3.31    3.92
   8   9  -5   -1.18    5.13
  -8   9   5    3.54    4.15
  -8  -9   5  -10.67    4.59
   8  -9  -4    0.14    3.81
   8   9  -4   -6.72    5.33
  -8   9   4    3.44    5.81
  -8  -9   4    3.44    4.89
   8  -9  -3   -5.23    3.75
   8   9  -3    8.30    8.61
  -8   9   3   -0.27    5.50
  -8  -9   3   -9.92    4.15
   8  -9  -2   91.50   17.42
  -8   9   2   84.11   17.31
  -8  -9   2   74.79   17.65
   8  -9  -1    2.63    4.08
  -8   9   1   -4.66    4.29
  -8  -9   1   -0.71    3.17
   8  -9  -1   -1.38    2.84
   8   9   0    2.43    7.12
   8  -9   0   -0.17    3.44
  -8   9   0   -4.86    4.29
  -8  -9   0   -2.40    3.00
   8  -9   0    2.40    3.14
   8   9   1    6.48    7.19
   8  -9   1    0.95    3.31
  -8   9  -1    6.99    5.77
  -8  -9  -1    0.98    2.30
  -8  -9  -1    1.69    2.84
   8  -9   1   -2.26    3.88
   8   9   2   68.78   20.28
   8  -9   2   60.18   13.77
  -8   9  -2   55.35   16.13
  -8  -9  -2   54.58   13.70
   8  -9   2   64.70   15.36
   8   9   3    0.00    5.40
   8  -9   3    4.05    3.81
  -8   9  -3    1.25    1.86
  -8  -9  -3    7.32    6.18
   8  -9   3    9.96    5.70
   8   9   4   -2.26    3.68
  -8   9  -4   -1.65    3.81
  -8  -9  -4   -0.81    3.65
   8 -10  -5    3.81    3.41
   8  10  -5   -7.56    5.23
  -8  10   5   -1.25    5.03
  -8 -10   5   -0.91    2.43
   8 -10  -4    5.54    5.10
   8  10  -4   14.11    3.68
  -8  10   4    3.04    5.54
  -8 -10   4    6.99    5.87
   8 -10  -3    9.48   10.60
   8  10  -3   21.16    7.43
  -8  10   3   11.48    6.48
  -8 -10   3   -3.38    4.22
   8 -10  -2   23.79    7.49
   8  10  -2   17.85    7.19
  -8  10   2   11.88    4.39
  -8 -10   2   20.72    5.50
   8 -10  -1   10.53    4.56
   8  10  -1    9.28    8.78
  -8  10   1   12.79    5.37
  -8 -10   1    7.32    6.21
   8 -10  -1    7.53    6.11
   8 -10   0   -1.92    3.21
   8  10   0   -6.48    5.64
  -8  10   0   -3.11    4.49
  -8 -10   0    6.21    5.33
   8 -10   0    9.21    7.46
   8 -10   1    9.28    7.29
  -8  10  -1   -2.53    4.52
  -8 -10  -1   -2.84    2.13
   8 -10   1    5.84    4.96
   8  10   2   36.52    9.72
  -8  10  -2   40.57    9.99
  -8 -10  -2   33.68    7.86
   8 -10   2   29.70    8.20
   8  10   3   21.30    6.31
  -8  10  -3   26.16    7.49
  -8 -10  -3   11.10    3.95
   8 -10   3   10.13    5.67
   8  10   4    3.81    5.60
  -8 -10  -4    1.86    4.32
   8 -10   4    2.67    5.60
   8 -11  -4   28.59   10.16
   8  11  -4   20.45   10.19
  -8  11   4   43.67   14.04
  -8 -11   4   39.62   13.13
   8 -11  -3   19.00    6.45
   8  11  -3   29.80    8.57
  -8  11   3   33.58    8.20
  -8 -11   3   18.39    5.94
   8 -11  -2   24.03    7.39
   8  11  -2   45.97   13.03
  -8 -11   2   37.63    9.89
   8  11  -1    0.44    5.94
  -8  11   1    2.57    5.06
  -8 -11   1    9.89    5.54
   8 -11  -1    0.20    2.97
   8  11   0   -1.72    5.57
  -8  11   0    0.91    2.63
  -8 -11   0    3.31    3.07
   8 -11   0    8.67    7.12
   8  11   1   40.91   10.56
  -8  11  -1    8.20    7.39
  -8 -11  -1   21.40    6.31
   8 -11   1   27.81    7.76
   8  11   2   43.64    9.82
  -8  11  -2   38.00    9.86
  -8 -11  -2   41.24    8.67
   8 -11   2   53.06   11.34
   8  11   3   -0.07    4.39
  -8  11  -3   12.15    4.86
  -8 -11  -3    7.02    4.05
   8 -11   3   -0.27    4.86
   8  11   4    6.99    4.83
   8 -11   4    1.15    4.93
   8  12  -4   38.51    8.98
  -8  12   4   10.53    3.44
  -8 -12   4   30.38    8.40
   8  12  -3   13.40    7.59
  -8  12   3    7.66    4.02
  -8 -12   3    7.39    4.83
   8  12  -2    1.18    6.38
  -8  12   2   -8.30    4.83
  -8 -12   2   -1.38    3.71
   8  12  -1   12.72    7.83
  -8  12   1   11.27    4.66
  -8 -12   1    4.89    4.52
   8 -12  -1   17.35    5.64
   8  12   0   74.52   14.95
  -8  12   0   58.19   11.95
  -8 -12   0   55.08   12.76
   8 -12   0   53.16   10.53
   8  12   1    3.11    6.01
  -8  12  -1   -6.38    4.89
  -8 -12  -1   -0.51    2.70
   8 -12   1    9.82    4.79
   8  12   2   -2.33    4.86
  -8  12  -2   -5.06    4.35
  -8 -12  -2    1.59    2.46
   8 -12   2   -0.20    4.62
   8  12   3   -0.84    4.25
  -8  12  -3    5.10    4.25
  -8 -12  -3    5.57    5.30
   8 -12   3   11.27    7.36
   8  13  -3    3.95    6.99
  -8  13   3   -2.77    5.16
  -8 -13   3    0.95    4.08
   8  13  -2    7.05    7.46
  -8  13   2   -4.62    5.00
  -8 -13   2    5.70    6.82
   8  13  -1   32.23   12.15
  -8  13   1   18.53    7.56
  -8 -13   1   16.77    6.11
   8 -13  -1   23.02    7.80
   8  13   0   10.29    7.02
  -8  13   0    9.72    5.50
  -8 -13   0   -2.63    3.24
   8 -13   0   -5.67    3.88
   8  13   1   11.51    6.82
  -8  13  -1   -3.31    5.03
   8 -13   1    7.63    4.83
   8  13   2    9.72    5.50
  -8  13  -2   -6.55    4.49
  -8 -13  -2    4.25    3.44
   8 -13   2   -1.55    4.83
   8  14  -2   27.37    8.34
  -8  14   2   24.40    7.05
  -8 -14   2   28.42    6.75
   8  14  -1   -7.97    6.45
  -8  14   1   -0.30    4.66
  -8 -14   1   -1.25    3.44
   8 -14  -1   -0.78    3.34
   8  14   0   38.91    9.82
   8 -14   0   38.10    8.13
   8  14   1    5.57    4.59
  -8  14  -1    4.35    4.08
   8 -14   1    2.77    4.42
   9   0  -5    6.08    7.43
  -9   0   5   11.14    4.32
   9   0  -4    5.91    7.29
  -9   0   4   -5.67    4.56
   9   0  -3   52.52   13.60
  -9   0   3   65.14   15.59
   9   0  -2   -2.30    5.67
  -9   0   2   -5.87    4.66
   9   0  -1   64.94   15.80
  -9   0   1   72.77   17.65
   9   0   0   -3.07    5.94
  -9   0   0   -3.38    3.71
   9   0   1   12.79    6.38
  -9   0  -1   20.62    6.31
  -9   0  -1    8.91    6.48
   9   0   2    7.93    7.56
  -9   0  -2    1.42    2.30
   9   0   3   34.56    8.57
  -9   0  -3   28.52    9.01
   9   0   4   -7.97    5.16
  -9   0  -4   -1.86    4.42
   9   1  -5    9.55    3.31
  -9   1   5    4.86    4.73
  -9  -1   5    4.35    3.95
   9   1  -4   48.70   12.05
   9  -1  -4   47.89   10.90
  -9   1   4   36.69    9.69
  -9  -1   4   50.02   10.60
   9   1  -3   16.67    9.55
   9  -1  -3    9.82   11.98
  -9   1   3    2.03    4.96
  -9  -1   3   12.32    4.79
   9   1  -2   -4.66    6.31
   9  -1  -2   -3.17    5.43
  -9   1   2   -9.69    4.56
  -9  -1   2    4.93    5.67
   9   1  -1   43.88   13.53
   9  -1  -1   20.79    7.49
  -9   1   1   17.58    6.11
  -9  -1   1    6.21    6.14
   9   1   0   47.62   12.69
   9  -1   0   31.02    9.18
  -9   1   0   36.72   10.06
  -9  -1   0   53.50   13.06
   9   1   1    4.32    6.01
   9  -1   1   -5.60    5.20
  -9   1  -1   -1.32    3.14
  -9  -1  -1    9.11    7.05
  -9   1  -1    5.20    3.81
  -9  -1  -1    3.34    2.67
   9  -1   2    7.49    6.68
   9   1   2   -1.96    4.86
  -9   1  -2   -0.17    3.44
  -9  -1  -2    6.72    5.00
   9  -1   3    7.43    5.27
   9   1   3    3.21    5.64
  -9   1  -3    5.23    4.76
  -9  -1  -3   10.56    3.38
   9   1   4    0.34    5.40
   9  -1   4    7.56    4.96
  -9  -1  -4   13.64    3.71
   9  -2  -5    8.51    5.81
   9   2  -5    9.92    3.04
  -9   2   5    6.51    5.64
  -9  -2   5    6.68    5.43
   9  -2  -4    3.61    6.21
   9   2  -4   15.59    7.26
  -9   2   4    7.97    4.96
  -9  -2   4   -5.77    4.79
   9  -2  -3   -1.42    5.16
   9   2  -3   10.87    5.64
  -9   2   3   25.01    8.61
  -9  -2   3   18.53    6.28
   9  -2  -2    5.70    7.09
   9   2  -2   14.68    6.55
  -9   2   2    6.21    6.41
  -9  -2   2    7.86    6.78
   9   2  -1    5.16    7.32
   9  -2  -1   -2.46    5.50
  -9   2   1   -8.40    4.35
  -9  -2   1    5.27    4.49
   9   2   0    8.00    6.95
   9  -2   0   10.26    8.17
  -9   2   0    9.38    8.00
  -9  -2   0    7.97    6.65
   9   2   1   27.24    9.11
   9  -2   1   10.40    5.70
  -9   2  -1   23.22    6.75
  -9   2  -1   13.13    3.85
  -9  -2  -1   18.46    4.69
   9   2   2   -0.30    5.64
   9  -2   2    5.03    4.29
  -9   2  -2    3.95    3.24
  -9  -2  -2    0.84    1.72
   9   2   3   11.17    5.27
   9  -2   3    1.05    5.16
  -9   2  -3    0.81    2.46
  -9  -2  -3   -0.17    3.88
   9   2   4   -3.92    4.89
   9  -2   4    8.27    4.56
  -9   2  -4    5.60    5.03
  -9  -2  -4   -1.25    3.85
   9  -3  -5   12.22    6.45
   9   3  -5   13.03    3.88
  -9   3   5   29.77    9.55
  -9  -3   5   13.97    6.58
   9  -3  -4    6.75    8.07
   9   3  -4    4.22    6.14
  -9   3   4    2.73    4.96
   9  -3  -3    1.11    3.34
   9   3  -3   18.46    5.94
  -9   3   3   29.53    8.61
  -9  -3   3   33.62    8.98
   9  -3  -2   -5.20    5.47
   9   3  -2   -0.34    6.31
  -9   3   2    1.28    3.61
  -9  -3   2    3.11    5.10
   9  -3  -1   55.79   14.72
   9   3  -1   41.24   11.58
  -9   3   1   43.94   10.90
  -9  -3   1   30.75    8.47
   9   3   0   60.18   15.12
   9  -3   0   65.24   16.47
  -9   3   0   65.38   17.15
  -9  -3   0   38.88   10.56
   9   3   1   33.51    9.86
   9  -3   1   50.46   13.37
  -9   3  -1   40.70   11.98
  -9  -3  -1   15.32    5.27
  -9   3  -1   27.74    9.11
   9   3   2   -3.14    5.91
   9  -3   2   -4.83    4.39
  -9   3  -2    2.77    3.27
  -9  -3  -2   -2.73    3.07
   9   3   3    4.39    5.97
   9  -3   3   13.23    4.89
  -9   3  -3    0.14    3.04
  -9  -3  -3   10.02    3.38
   9   3   4   22.55    6.65
   9  -3   4   11.00    4.22
  -9   3  -4   11.07    6.35
  -9  -3  -4    2.13    3.07
   9  -4  -5    2.80    5.70
   9   4  -5    3.81    3.65
  -9   4   5   16.37    6.08
  -9  -4   5    7.80    5.03
   9  -4  -4    3.58    6.38
   9   4  -4   -5.37    6.01
  -9   4   4   15.32    6.82
  -9  -4   4   -1.35    2.33
   9  -4  -3    9.01    8.34
   9   4  -3  -10.97    5.97
  -9   4   3    7.32    7.05
  -9  -4   3    3.48    3.98
   9  -4  -2   69.02   19.37
   9   4  -2   66.39   15.63
  -9   4   2   79.01   18.33
  -9  -4   2   57.85   13.23
   9  -4  -1   20.15    8.67
   9   4  -1   50.29   14.65
  -9   4   1   24.30    7.76
  -9  -4   1   13.53    4.59
   9   4   0   17.89    8.40
   9  -4   0   16.74    6.41
  -9   4   0    6.14    4.96
  -9  -4   0    4.32    4.49
   9   4   1    3.85    6.89
   9  -4   1    6.68    6.58
  -9   4  -1   -2.90    3.71
  -9   4  -1    3.07    2.67
   9   4   2   57.01   15.36
   9  -4   2   43.20   12.35
  -9   4  -2   55.55   15.90
  -9  -4  -2   37.56   10.77
   9   4   3   13.06    6.99
   9  -4   3    7.16    4.42
  -9   4  -3    6.35    3.04
  -9  -4  -3   14.65    6.14
   9   4   4    7.59    4.35
   9  -4   4    7.36    4.05
  -9   4  -4    3.75    2.94
  -9  -4  -4    5.40    4.19
   9  -5  -4    0.37    4.79
   9   5  -4    8.24    5.23
  -9   5   4    3.34    5.77
  -9  -5   4   10.23    4.25
   9  -5  -3    4.73    6.28
   9   5  -3   10.16    7.80
  -9   5   3    1.11    5.00
  -9  -5   3    9.25    3.61
   9  -5  -2   -1.76    4.96
   9   5  -2   16.71    9.96
  -9   5   2    9.72   10.83
  -9  -5   2    6.01    5.43
   9  -5  -1   16.07    6.18
   9   5  -1   11.00    6.95
  -9   5   1   10.73    4.49
  -9  -5   1   16.37    5.13
   9   5   0   -3.81    6.72
   9  -5   0   -3.81    4.49
  -9   5   0   -2.94    4.42
  -9  -5   0   -2.63    3.11
   9   5   1   -9.05    6.28
   9  -5   1    1.86    4.96
  -9   5  -1    1.45    2.13
  -9   5  -1    6.41    4.79
   9   5   2    4.76    6.82
   9  -5   2    1.25    4.76
  -9   5  -2    1.69    2.46
  -9  -5  -2    3.78    3.27
   9   5   3    6.65    6.04
   9  -5   3    7.43    4.52
  -9   5  -3    9.42    3.65
  -9  -5  -3    4.02    3.88
   9  -6  -4    9.55    5.13
   9   6  -4    8.61    4.22
  -9   6   4    9.65    5.57
  -9  -6   4    3.75    5.23
   9  -6  -3    7.76    5.20
   9   6  -3   -6.51    5.54
  -9   6   3    5.57    5.47
  -9  -6   3    4.05    5.94
   9  -6  -2   60.04   14.72
   9   6  -2   34.12    9.75
  -9   6   2   56.43   14.58
  -9  -6   2   46.64   11.61
   9  -6  -1   -0.51    5.40
   9   6  -1    1.89    6.58
  -9   6   1    6.62    6.78
  -9  -6   1    9.42    7.53
   9  -6   0   14.18    7.80
   9   6   0    7.97    8.61
  -9   6   0    5.54    5.94
  -9  -6   0    3.14    3.17
   9   6   1   19.20    8.07
   9  -6   1   13.20    5.74
  -9   6  -1   13.74    5.00
  -9   6  -1    6.99    5.40
   9   6   2   93.86   88.19
   9  -6   2   89.10   82.76
  -9   6  -2   87.99   21.47
  -9  -6  -2   83.20   15.26
   9   6   3   -2.87    5.33
   9  -6   3   -5.33    3.68
  -9   6  -3    1.05    2.80
  -9  -6  -3    5.16    3.98
   9  -7  -4   -8.30    4.52
   9   7  -4    1.35    5.81
  -9   7   4   -4.79    5.37
   9  -7  -3   29.43   11.04
   9   7  -3   40.67   13.74
  -9   7   3   24.74    8.91
  -9  -7   3   23.52    8.71
   9  -7  -2    2.77    5.16
   9   7  -2   -3.11    6.11
  -9   7   2   -2.94    5.03
  -9  -7   2   -2.40    4.05
   9  -7  -1    4.08    6.14
   9   7  -1    3.75    4.08
  -9   7   1    6.24    7.16
  -9  -7   1   13.26    4.56
   9  -7   0   60.58   13.33
   9   7   0   67.50   14.28
  -9   7   0   70.27   13.80
  -9  -7   0   43.00    9.72
   9   7   1   55.12   12.02
   9  -7   1   44.42   10.56
  -9   7  -1   35.71    9.62
  -9   7  -1   41.82   10.23
   9   7   2   -5.50    3.65
   9  -7   2    6.68    4.32
  -9   7  -2    4.52    5.50
  -9   7  -2   -2.84    3.88
  -9  -7  -2    0.41    2.97
   9   7   3   -4.22    5.30
   9  -7   3    2.40    3.58
  -9   7  -3    6.14    5.84
  -9  -7  -3    8.10    3.68
   9  -8  -3  -12.99    4.19
   9   8  -3    0.17    7.02
  -9   8   3    2.77    4.93
  -9  -8   3   -1.35    4.49
   9  -8  -2   14.11    6.28
   9   8  -2   -2.70    7.12
  -9   8   2    3.34    5.70
  -9  -8   2   -1.35    3.85
   9  -8  -1    0.95    2.30
   9   8  -1   -8.64    6.89
  -9   8   1   -0.10    4.96
  -9  -8   1    0.78    3.61
   9  -8   0    0.68    4.42
   9   8   0   10.83    7.26
  -9   8   0    0.34    4.32
  -9  -8   0    7.02    6.45
   9   8   1   -0.88    6.04
   9  -8   1    6.08    4.39
  -9   8  -1    4.59    5.91
  -9   8  -1    1.92    2.19
   9   8   2   -4.25    5.13
   9  -8   2   -0.61    3.34
  -9   8  -2    2.90    3.04
  -9   8  -2   -2.57    4.08
   9   8   3   10.36    3.75
   9  -9  -3    3.11    2.84
   9   9  -3    0.57    6.18
  -9   9   3   -0.14    4.73
  -9  -9   3   -6.62    4.32
   9  -9  -2   -1.28    4.15
   9   9  -2    8.13    7.09
  -9   9   2    1.82    3.34
  -9  -9   2    7.49    3.31
   9  -9  -1   14.14    7.43
   9   9  -1    0.51    6.95
  -9   9   1   13.26    8.17
  -9  -9   1   -0.34    3.51
   9   9   0   54.41   54.00
   9  -9   0   34.09   11.14
  -9   9   0   38.37   13.77
   9   9   1   -7.43    6.45
  -9   9  -1   -0.03    4.25
   9  -9   1    2.26    4.56
   9   9   2    6.72    6.04
  -9   9  -2   -3.51    3.75
  -9   9  -2    1.86    2.60
   9  10  -2    6.92    6.11
  -9  10   2   11.00    5.20
  -9 -10   2    3.65    4.05
   9  10  -1   25.01    8.13
  -9  10   1   39.49   10.19
  -9 -10   1   37.67    8.20
   9  10   0   -4.79    6.04
  -9  10   0   -5.97    4.96
   9  10   1   11.41    6.62
  -9  10  -1    9.82    4.05
   9 -10   1   11.95    4.66
   9  11  -1    1.55    6.08
   9  11   0   10.94    6.08
  10   0  -2   74.29   16.71
 -10   0   2   72.02   13.64
 -10   0   1   13.74    5.10
  10   0   0   13.74    7.66
 -10   0   0   10.83    2.94
  10   0   1    2.46    6.55
  10   1  -2   -5.97    6.55
  10  -1  -2    2.43    7.05
 -10   1   2   17.72    6.14
 -10  -1   2    7.97    5.43
  10  -1  -1   19.31    7.97
 -10   1   1   16.13    5.50
 -10  -1   1    7.43    3.44
  10  -1   0   -6.11    6.68
 -10   1   0    4.69    5.16
 -10  -1   0   -1.32    3.78
  10   1   1    9.72    7.16
  10  -1   1    6.08    7.76
  10  -2  -2    4.12    6.95
  10   2  -2   -2.03    6.08
 -10   2   2    7.29    5.40
 -10  -2   2    6.75    4.52
  10   2  -1   10.77    7.19
  10  -2  -1    7.22    6.55
 -10   2   1    7.76    4.73
 -10  -2   1   -2.73    3.92
  10   2   0   17.92    7.56
  10  -2   0   25.38   10.13
 -10   2   0   22.68    7.02
  10  -2   1    2.80    6.24
  10   2   1   20.28    7.70
  10   3  -1    9.69    6.24
  10  -3  -1    3.07    6.04
 -10   3   1   -1.59    4.52
 -10  -3   1    5.50    5.43
  10   3   0   86.40   17.62
  10  -3   0   89.95   16.88
 -10   3   0   73.78   14.14
  10  -4  -1    9.42    5.30
  10   4  -1    5.03    7.66
  10   4   0    7.22    6.55
  10  -4   0    3.27    5.50
   0   0   0    0.00    0.00
_computing_structure_solution     'SHELXT 2014/5 (Sheldrick, 2014)'
;
_shelx_hkl_checksum     35208
_shelx_res_file
;
    x328b.res created by SHELXL-2014/7
TITL x328b_a.res in P2(1)/n
REM Old TITL X328b in P21/n #14
REM SHELXT solution in P2(1)/n
REM R1 0.165, Rweak 0.014, Alpha 0.021, Orientation as input
REM Formula found by SHELXT: C10 N2 O2 Br2
CELL 0.71073 7.832 18.3985 8.2982 90 92.906 90
ZERR 8 0.0048 0.0103 0.0051 0 0.005 0
LATT 1
SYMM 0.5-X,0.5+Y,0.5-Z
SFAC C H N O Br
UNIT 40 32 8 8 8
L.S. 10
PLAN  20
SIZE 0.2 0.3 0.3
TEMP 173.15
BOND $H
LIST 6
MORE -1
CONF
fmap 2
acta
OMIT 0 3 2
REM <olex2.extras>
REM <HklSrc "%.\\X328b.hkl">
REM </olex2.extras>
WGHT    0.022500    1.184000
EXTI    0.005907
FVAR       0.35824
BR2   5    0.671644    0.601848    0.124409    11.00000    0.05038    0.06297 =
         0.07774    0.01016    0.00891   -0.01416
BR1   5    0.494254    0.209419    0.644302    11.00000    0.05341    0.07057 =
         0.06744    0.00436    0.00107   -0.01976
O2    4    0.331877    0.409634    0.415225    11.00000    0.04585    0.04499 =
         0.06793    0.01443    0.00332   -0.00090
N2    3    0.324569    0.465796    0.317754    11.00000    0.03851    0.03583 =
         0.04714    0.00073    0.00139    0.00079
O1    4    0.821402    0.416127    0.388779    11.00000    0.04561    0.07241 =
         0.08878    0.04096    0.00751    0.00611
N1    3    0.831534    0.360578    0.486060    11.00000    0.03412    0.04869 =
         0.05504    0.00869    0.00583    0.00255
C6    1    0.471522    0.499271    0.278641    11.00000    0.02979    0.04381 =
         0.04586   -0.00173   -0.00143   -0.00079
AFIX  43
H6    2    0.576543    0.483154    0.322182    11.00000   -1.20000
AFIX   0
C2    1    0.694759    0.263399    0.614251    11.00000    0.03914    0.04669 =
         0.04103   -0.00592    0.00271   -0.00449
C1    1    0.686112    0.323019    0.515894    11.00000    0.03357    0.05172 =
         0.04606   -0.00055   -0.00144    0.00110
AFIX  43
H1    2    0.581413    0.337971    0.469393    11.00000   -1.20000
AFIX   0
C7    1    0.463153    0.557152    0.174117    11.00000    0.03895    0.03970 =
         0.04720   -0.00354    0.00391   -0.00149
C3    1    0.848651    0.240330    0.687825    11.00000    0.05301    0.04646 =
         0.04763    0.00486   -0.00879   -0.00222
AFIX  43
H3    2    0.854818    0.199750    0.754687    11.00000   -1.20000
AFIX   0
C10   1    0.171676    0.490148    0.257158    11.00000    0.02827    0.05423 =
         0.05976    0.00109    0.00471    0.00352
AFIX  43
H10   2    0.071330    0.468076    0.287264    11.00000   -1.20000
AFIX   0
C5    1    0.983197    0.339866    0.556658    11.00000    0.02996    0.06075 =
         0.05906    0.00599    0.00005    0.00033
AFIX  43
H5    2    1.081825    0.365904    0.537201    11.00000   -1.20000
AFIX   0
C4    1    0.991929    0.280663    0.656704    11.00000    0.04104    0.05508 =
         0.05843    0.00114   -0.00819    0.00551
AFIX  43
H4    2    1.097034    0.267281    0.704915    11.00000   -1.20000
AFIX   0
C8    1    0.310713    0.582961    0.107899    11.00000    0.04642    0.05239 =
         0.05870    0.01773    0.00259    0.00992
AFIX  43
H8    2    0.306204    0.622330    0.037520    11.00000   -1.20000
AFIX   0
C9    1    0.164541    0.547536    0.151046    11.00000    0.03948    0.06365 =
         0.06731    0.00440   -0.00616    0.01441
AFIX  43
H9    2    0.058905    0.562842    0.107342    11.00000   -1.20000
AFIX   0
HKLF 4
REM  x328b_a.res in P2(1)/n
REM R1 =  0.0409 for    1881 Fo > 4sig(Fo)  and  0.0710 for all    2732 data
REM    146 parameters refined using      0 restraints
END
WGHT      0.0225      1.1840
REM Highest difference peak  0.495,  deepest hole -0.670,  1-sigma level  0.083
Q1    1   0.4709  0.2400  0.7082  11.00000  0.05    0.50
Q2    1   0.7028  0.6065  0.0910  11.00000  0.05    0.45
Q3    1   0.5782  0.6111  0.0833  11.00000  0.05    0.43
Q4    1  -0.0088  0.5099  0.1451  11.00000  0.05    0.43
Q5    1   0.4938  0.1889  0.6591  11.00000  0.05    0.42
Q6    1   0.6429  0.2020  0.5621  11.00000  0.05    0.41
Q7    1   0.6617  0.3011  0.6186  11.00000  0.05    0.32
Q8    1   0.8271  0.4858  0.3857  11.00000  0.05    0.32
Q9    1   0.3821  0.5656  0.0763  11.00000  0.05    0.32
Q10   1   0.6754  0.5789  0.1267  11.00000  0.05    0.31
Q11   1   0.6549  0.6232  0.2090  11.00000  0.05    0.30
Q12   1   0.8189  0.5334  0.3051  11.00000  0.05    0.30
Q13   1   0.8808  0.2043  0.5828  11.00000  0.05    0.29
Q14   1   0.8244  0.3024  0.3654  11.00000  0.05    0.28
Q15   1   0.2204  0.5393 -0.1187  11.00000  0.05    0.26
Q16   1   0.6677  0.6764  0.0400  11.00000  0.05    0.26
Q17   1   0.3538  0.6123 -0.0497  11.00000  0.05    0.26
Q18   1   0.5313  0.5526  0.1241  11.00000  0.05    0.26
Q19   1   0.7745  0.2524  0.6240  11.00000  0.05    0.26
Q20   1   0.6941  0.2755  0.5358  11.00000  0.05    0.26
;
_shelx_res_checksum     46277
_iucr_refine_instructions_details
;
    x328b.res created by SHELXL-2014/7
TITL x328b_a.res in P2(1)/n
REM Old TITL X328b in P21/n #14
REM SHELXT solution in P2(1)/n
REM R1 0.165, Rweak 0.014, Alpha 0.021, Orientation as input
REM Formula found by SHELXT: C10 N2 O2 Br2
CELL 0.71073 7.832 18.3985 8.2982 90 92.906 90
ZERR 8 0.0048 0.0103 0.0051 0 0.005 0
LATT 1
SYMM 0.5-X,0.5+Y,0.5-Z
SFAC C H N O Br
UNIT 40 32 8 8 8
L.S. 10
PLAN  20
SIZE 0.2 0.3 0.3
TEMP 173.15
BOND $H
LIST 6
MORE -1
CONF
fmap 2
acta
OMIT 0 3 2
REM <olex2.extras>
REM <HklSrc "%.\\X328b.hkl">
REM </olex2.extras>
WGHT    0.022500    1.184000
EXTI    0.005907
FVAR       0.35824
BR2   5    0.671644    0.601848    0.124409    11.00000    0.05038    0.06297 =
         0.07774    0.01016    0.00891   -0.01416
BR1   5    0.494254    0.209419    0.644302    11.00000    0.05341    0.07057 =
         0.06744    0.00436    0.00107   -0.01976
O2    4    0.331877    0.409634    0.415225    11.00000    0.04585    0.04499 =
         0.06793    0.01443    0.00332   -0.00090
N2    3    0.324569    0.465796    0.317754    11.00000    0.03851    0.03583 =
         0.04714    0.00073    0.00139    0.00079
O1    4    0.821402    0.416127    0.388779    11.00000    0.04561    0.07241 =
         0.08878    0.04096    0.00751    0.00611
N1    3    0.831534    0.360578    0.486060    11.00000    0.03412    0.04869 =
         0.05504    0.00869    0.00583    0.00255
C6    1    0.471522    0.499271    0.278641    11.00000    0.02979    0.04381 =
         0.04586   -0.00173   -0.00143   -0.00079
AFIX  43
H6    2    0.576543    0.483154    0.322182    11.00000   -1.20000
AFIX   0
C2    1    0.694759    0.263399    0.614251    11.00000    0.03914    0.04669 =
         0.04103   -0.00592    0.00271   -0.00449
C1    1    0.686112    0.323019    0.515894    11.00000    0.03357    0.05172 =
         0.04606   -0.00055   -0.00144    0.00110
AFIX  43
H1    2    0.581413    0.337971    0.469393    11.00000   -1.20000
AFIX   0
C7    1    0.463153    0.557152    0.174117    11.00000    0.03895    0.03970 =
         0.04720   -0.00354    0.00391   -0.00149
C3    1    0.848651    0.240330    0.687825    11.00000    0.05301    0.04646 =
         0.04763    0.00486   -0.00879   -0.00222
AFIX  43
H3    2    0.854818    0.199750    0.754687    11.00000   -1.20000
AFIX   0
C10   1    0.171676    0.490148    0.257158    11.00000    0.02827    0.05423 =
         0.05976    0.00109    0.00471    0.00352
AFIX  43
H10   2    0.071330    0.468076    0.287264    11.00000   -1.20000
AFIX   0
C5    1    0.983197    0.339866    0.556658    11.00000    0.02996    0.06075 =
         0.05906    0.00599    0.00005    0.00033
AFIX  43
H5    2    1.081825    0.365904    0.537201    11.00000   -1.20000
AFIX   0
C4    1    0.991929    0.280663    0.656704    11.00000    0.04104    0.05508 =
         0.05843    0.00114   -0.00819    0.00551
AFIX  43
H4    2    1.097034    0.267281    0.704915    11.00000   -1.20000
AFIX   0
C8    1    0.310713    0.582961    0.107899    11.00000    0.04642    0.05239 =
         0.05870    0.01773    0.00259    0.00992
AFIX  43
H8    2    0.306204    0.622330    0.037520    11.00000   -1.20000
AFIX   0
C9    1    0.164541    0.547536    0.151046    11.00000    0.03948    0.06365 =
         0.06731    0.00440   -0.00616    0.01441
AFIX  43
H9    2    0.058905    0.562842    0.107342    11.00000   -1.20000
AFIX   0
HKLF 4
REM  x328b_a.res in P2(1)/n
REM R1 =  0.0409 for    1881 Fo > 4sig(Fo)  and  0.0710 for all    2732 data
REM    146 parameters refined using      0 restraints
END
WGHT      0.0225      1.1840
REM Highest difference peak  0.495,  deepest hole -0.670,  1-sigma level  0.083
Q1    1   0.4709  0.2400  0.7082  11.00000  0.05    0.50
Q2    1   0.7028  0.6065  0.0910  11.00000  0.05    0.45
Q3    1   0.5782  0.6111  0.0833  11.00000  0.05    0.43
Q4    1  -0.0088  0.5099  0.1451  11.00000  0.05    0.43
Q5    1   0.4938  0.1889  0.6591  11.00000  0.05    0.42
Q6    1   0.6429  0.2020  0.5621  11.00000  0.05    0.41
Q7    1   0.6617  0.3011  0.6186  11.00000  0.05    0.32
Q8    1   0.8271  0.4858  0.3857  11.00000  0.05    0.32
Q9    1   0.3821  0.5656  0.0763  11.00000  0.05    0.32
Q10   1   0.6754  0.5789  0.1267  11.00000  0.05    0.31
Q11   1   0.6549  0.6232  0.2090  11.00000  0.05    0.30
Q12   1   0.8189  0.5334  0.3051  11.00000  0.05    0.30
Q13   1   0.8808  0.2043  0.5828  11.00000  0.05    0.29
Q14   1   0.8244  0.3024  0.3654  11.00000  0.05    0.28
Q15   1   0.2204  0.5393 -0.1187  11.00000  0.05    0.26
Q16   1   0.6677  0.6764  0.0400  11.00000  0.05    0.26
Q17   1   0.3538  0.6123 -0.0497  11.00000  0.05    0.26
Q18   1   0.5313  0.5526  0.1241  11.00000  0.05    0.26
Q19   1   0.7745  0.2524  0.6240  11.00000  0.05    0.26
Q20   1   0.6941  0.2755  0.5358  11.00000  0.05    0.26
REM The information below was added by Olex2.
REM
REM R1 = 0.0409 for 1881 Fo > 4sig(Fo) and 0.0710 for all 12793 data
REM n/a parameters refined using n/a restraints
REM Highest difference peak 0.50, deepest hole -0.67
REM Mean Shift 0, Max Shift 0.000.
REM +++ Tabular Listing of Refinement Information +++
REM R1_all = 0.0710
REM R1_gt = 0.0409
REM wR_ref = 0.0920
REM GOOF = 1.089
REM Shift_max = 0.000
REM Shift_mean = 0
REM Reflections_all = 12793
REM Reflections_gt = 1881
REM Parameters = n/a
REM Hole = -0.67
REM Peak = 0.50
REM Flack = n/a
;
