# Supplementary material for: Crystal structure of 3-bromo­pyridine N-oxide
Source: Acta Crystallogr E Crystallogr Commun. 2015 Oct 24;71(Pt 11):o869. doi: 10.1107/S205698901501909X (PMC4645004; doi:10.1107/S205698901501909X)
Supplement: Supplementary file 2 [file e-71-0o869-Isup2.hkl]

data_I                                                                          
_shelx_title ' x328b_a.res in P2(1)/n'                                          
_shelx_refln_list_code          4                                               
_shelx_F_calc_maximum      190.67                                               
_exptl_crystal_F_000       672.00                                               
_reflns_d_resolution_high  0.7700                                               
                                                                                
loop_                                                                           
 _space_group_symop_operation_xyz                                               
 'x, y, z'                                                                      
 '-x+1/2, y+1/2, -z+1/2'                                                        
 '-x, -y, -z'                                                                   
 'x-1/2, -y-1/2, z-1/2'                                                         
                                                                                
_cell_length_a     7.8320                                                       
_cell_length_b    18.3985                                                       
_cell_length_c     8.2982                                                       
_cell_angle_alpha  90.000                                                       
_cell_angle_beta   92.906                                                       
_cell_angle_gamma  90.000                                                       
                                                                                
_shelx_F_squared_multiplier     1.000                                           
                                                                                
loop_                                                                           
 _refln_index_h                                                                 
 _refln_index_k                                                                 
 _refln_index_l                                                                 
 _refln_F_squared_calc                                                          
 _refln_F_squared_meas                                                          
 _refln_F_squared_sigma                                                         
 _refln_observed_status                                                         
   2   0   0         93.94         57.54        17.50 o                         
   4   0   0       1561.38       1513.58        38.65 o                         
   6   0   0      23375.64      24451.44       762.51 o                         
   8   0   0        166.22        179.43        23.32 o                         
  10   0   0         74.59         89.80        21.39 o                         
   1   1   0       1256.82       1222.08        22.54 o                         
   2   1   0       8819.28       8658.22       147.51 o                         
   3   1   0       7806.20       7411.67       128.18 o                         
   4   1   0       1680.37       1531.64        27.84 o                         
   5   1   0        455.11        472.08        21.55 o                         
   6   1   0         55.04         90.82        10.25 o                         
   7   1   0         37.16         38.82        12.56 o                         
   8   1   0        865.34        852.26        74.14 o                         
   9   1   0        279.86        323.41        42.39 o                         
  10   1   0          6.43         -4.55        21.62 o                         
   1   2   0       2209.24       2082.03        36.51 o                         
   2   2   0      16220.09      15445.67       262.71 o                         
   3   2   0         42.39         29.70        17.89 o                         
   4   2   0       6261.18       6218.50        96.85 o                         
   5   2   0       2244.54       2218.28        54.66 o                         
   6   2   0        237.39        251.83        24.46 o                         
   7   2   0        186.54        188.05        16.69 o                         
   8   2   0       1160.31       1208.74        86.66 o                         
   9   2   0         18.70         68.74        28.66 o                         
  10   2   0        179.88        169.41        35.75 o                         
   1   3   0      11789.26      11260.07       177.56 o                         
   2   3   0      13996.59      13603.52       230.71 o                         
   3   3   0      19594.38      20202.73       343.91 o                         
   4   3   0      14370.06      14821.23       206.99 o                         
   5   3   0       1525.17       1489.99        44.71 o                         
   6   3   0          5.72         10.99        12.04 o                         
   7   3   0        514.92        499.72        30.50 o                         
   8   3   0        135.71        104.68        15.02 o                         
   9   3   0        427.50        432.57        54.55 o                         
  10   3   0        456.86        645.04        71.99 o                         
   0   4   0         24.20         44.39         8.97 o                         
   1   4   0       4422.97       4076.80        66.63 o                         
   2   4   0      13691.79      13435.28       228.26 o                         
   3   4   0         90.53         90.84         7.35 o                         
   4   4   0       4382.99       4486.68        67.05 o                         
   5   4   0        506.72        496.99        23.40 o                         
   6   4   0        165.62        203.05        29.31 o                         
   7   4   0        664.62        701.82        81.74 o                         
   8   4   0        581.51        630.70        45.60 o                         
   9   4   0         10.19         77.34        27.19 o                         
  10   4   0         42.44         39.53        32.82 o                         
   1   5   0      23239.48      22326.05       348.77 o                         
   2   5   0        380.42        361.98        11.46 o                         
   3   5   0          8.70         16.74        11.65 o                         
   4   5   0         81.80         82.56         7.27 o                         
   5   5   0       7055.12       7120.91       160.26 o                         
   6   5   0         15.96         13.41         9.19 o                         
   7   5   0       1770.59       1817.88        75.11 o                         
   8   5   0         15.11          9.00         9.13 o                         
   9   5   0          0.26        -16.38        16.38 o                         
   0   6   0      12313.95      13171.65       316.82 o                         
   1   6   0       2321.84       2399.38        44.25 o                         
   2   6   0       5135.85       4982.14        87.61 o                         
   3   6   0        145.52        168.74        11.15 o                         
   4   6   0        686.34        687.80        19.82 o                         
   5   6   0         79.46         54.64         7.79 o                         
   6   6   0       1106.19       1150.61        44.21 o                         
   7   6   0        597.85        599.39        37.07 o                         
   8   6   0        338.73        389.73        32.26 o                         
   9   6   0         26.98         49.94        19.62 o                         
   1   7   0       4743.26       4892.40       104.18 o                         
   2   7   0       7052.41       7073.59        99.92 o                         
   3   7   0      13093.99      13234.34       184.90 o                         
   4   7   0       2263.14       2222.85        42.09 o                         
   5   7   0        660.50        622.20        34.81 o                         
   6   7   0        107.78        108.35        12.43 o                         
   7   7   0        785.69        882.49        45.37 o                         
   8   7   0        480.74        535.74        58.97 o                         
   9   7   0        393.42        461.20        48.02 o                         
   0   8   0          0.19         12.10         5.64 o                         
   1   8   0       3487.43       3507.23        57.08 o                         
   2   8   0       2132.57       1986.69        31.39 o                         
   3   8   0         34.06          6.94         5.41 o                         
   4   8   0       1869.12       1892.22        45.75 o                         
   5   8   0       1823.97       1895.91        57.47 o                         
   6   8   0          0.04         -2.56         9.15 o                         
   7   8   0        193.83        212.81        21.29 o                         
   8   8   0         91.58         99.62        22.96 o                         
   9   8   0         25.98         29.20        20.27 o                         
   1   9   0        355.77        346.87        14.49 o                         
   2   9   0        387.75        349.09        11.73 o                         
   3   9   0       9629.96       9733.19       166.72 o                         
   4   9   0        570.27        506.95        19.72 o                         
   5   9   0         75.05         70.07        12.85 o                         
   6   9   0         48.09         57.72        16.34 o                         
   7   9   0         10.14          9.86        11.65 o                         
   8   9   0          3.45         -5.19        12.79 o                         
   9   9   0        330.95        295.08        66.67 o                         
   0  10   0      12683.70      12338.70       257.24 o                         
   1  10   0        504.05        529.12        31.52 o                         
   2  10   0        161.49        197.23        13.06 o                         
   3  10   0         19.92          8.37         8.42 o                         
   4  10   0        472.07        446.00        24.89 o                         
   5  10   0        507.62        482.29        18.60 o                         
   6  10   0       2731.51       3048.63       106.80 o                         
   7  10   0          1.58          4.39        10.15 o                         
   8  10   0          1.69         -0.30        20.96 o                         
   9  10   0         21.69        -29.87        29.87 o                         
   1  11   0       2633.88       2717.27        55.23 o                         
   2  11   0       1099.79       1068.97        36.86 o                         
   3  11   0        459.18        427.90        22.34 o                         
   4  11   0        491.33        529.10        21.16 o                         
   5  11   0       1155.55       1197.90        53.35 o                         
   6  11   0         31.64         22.13         7.32 o                         
   7  11   0         89.93         48.59        16.57 o                         
   8  11   0         78.90         17.72        14.39 o                         
   9  11   0         35.96         85.25        47.38 o                         
   0  12   0        201.25        196.08        24.78 o                         
   1  12   0       4622.09       5034.29       129.54 o                         
   2  12   0       3996.39       4118.41       105.45 o                         
   3  12   0         38.55         34.41         9.84 o                         
   4  12   0        888.93        914.06        27.83 o                         
   5  12   0        301.73        331.80        23.23 o                         
   6  12   0        139.31        133.73        13.37 o                         
   7  12   0       1305.88       1207.11       160.90 o                         
   8  12   0        495.54        463.66        47.78 o                         
   1  13   0         34.76         35.88        11.00 o                         
   2  13   0        695.45        631.22        33.91 o                         
   3  13   0        595.99        648.83        29.47 o                         
   4  13   0        694.59        631.94        34.90 o                         
   5  13   0          0.42          4.23        10.94 o                         
   6  13   0          0.13          1.86        12.65 o                         
   7  13   0         22.87          4.55        12.02 o                         
   8  13   0         15.45          8.40        31.84 o                         
   0  14   0          8.07        -10.65        24.47 o                         
   1  14   0        407.32        390.03        23.43 o                         
   2  14   0       3657.92       3874.48       121.92 o                         
   3  14   0         39.74         29.05         9.56 o                         
   4  14   0       1989.32       2134.98        89.56 o                         
   5  14   0        275.63        294.42        21.68 o                         
   6  14   0          0.39        -10.41        12.91 o                         
   7  14   0         29.75          5.00        16.18 o                         
   8  14   0        251.63        299.59        48.82 o                         
   1  15   0       1359.40       1482.96        70.85 o                         
   2  15   0          3.26         10.97        13.89 o                         
   3  15   0       1505.83       1562.28        70.58 o                         
   4  15   0         89.13         82.34        19.34 o                         
   5  15   0       1050.98       1204.75        84.20 o                         
   6  15   0        295.82        292.54        27.76 o                         
   7  15   0        135.62        132.77        23.40 o                         
   0  16   0       1840.23       1993.32       158.17 o                         
   1  16   0        320.20        318.49        25.72 o                         
   2  16   0          4.09         22.15        10.10 o                         
   3  16   0          0.08          1.92         9.84 o                         
   4  16   0         53.44         45.08        15.56 o                         
   5  16   0        301.05        282.28        33.54 o                         
   6  16   0        437.98        418.68        46.72 o                         
   7  16   0         12.04         19.53        30.11 o                         
   1  17   0        828.50        981.15        56.78 o                         
   2  17   0        784.05        811.15        74.51 o                         
   3  17   0        673.66        701.02        52.44 o                         
   4  17   0        186.89        190.23        20.86 o                         
   5  17   0        139.29        143.63        19.53 o                         
   6  17   0        121.80        121.10        22.93 o                         
   7  17   0        168.93        171.64        23.48 o                         
   0  18   0        130.37        113.85        73.26 o                         
   1  18   0        441.01        465.77        36.48 o                         
   2  18   0        178.38        126.35        18.93 o                         
   3  18   0         62.22          9.89        13.13 o                         
   4  18   0         13.09         24.14        15.71 o                         
   5  18   0         81.88         75.33        19.40 o                         
   6  18   0         20.14          8.60        10.37 o                         
   1  19   0         78.43         85.11        21.69 o                         
   2  19   0        173.58        177.52        23.66 o                         
   3  19   0        368.73        432.41        58.30 o                         
   4  19   0        414.79        428.45        73.92 o                         
   5  19   0         92.31         64.99        17.76 o                         
   6  19   0          1.56        -16.32        16.57 o                         
   0  20   0        503.34        632.66       124.79 o                         
   1  20   0          9.70        -17.87        17.87 o                         
   2  20   0          0.27          9.62        10.26 o                         
   3  20   0         11.27         -0.52        18.76 o                         
   4  20   0          1.27        -11.68        11.68 o                         
   5  20   0         85.29         42.09        17.73 o                         
   1  21   0        285.06        268.09        32.68 o                         
   2  21   0         10.21         -1.02        14.89 o                         
   3  21   0         11.55         19.15        22.49 o                         
   4  21   0         51.94         25.95        17.63 o                         
   0  22   0          7.00        -24.48        25.83 o                         
   1  22   0        106.88        140.23        34.63 o                         
   2  22   0        124.40        106.65        26.13 o                         
   3  22   0          2.62          7.70        15.69 o                         
   1  23   0         33.49         17.94        11.20 o                         
   2  23   0         13.14          7.65        13.51 o                         
  -9   0   1        510.92        535.30        91.80 o                         
  -7   0   1          5.35        -14.77        14.77 o                         
  -5   0   1        296.72        280.92        18.05 o                         
  -3   0   1      11763.53      11236.65       272.63 o                         
  -1   0   1        505.01        401.45        17.40 o                         
   1   0   1        268.85        226.56        12.78 o                         
   3   0   1       7692.07       7448.04       242.92 o                         
   5   0   1         94.26         68.29        10.79 o                         
   7   0   1        110.27        197.43        41.02 o                         
   9   0   1        218.04        111.83        28.75 o                         
 -10   1   1         93.13         97.95        28.37 o                         
  -9   1   1         84.03        146.80        45.99 o                         
  -8   1   1          3.20        -16.43        16.43 o                         
  -7   1   1          7.09          8.76         8.51 o                         
  -6   1   1        102.47         63.11        21.09 o                         
  -5   1   1       8596.18       8893.82       149.41 o                         
  -4   1   1       1047.40       1056.29        28.85 o                         
  -3   1   1       1397.04       1423.09        37.61 o                         
  -2   1   1        555.69        565.17        13.61 o                         
  -1   1   1        132.61        151.56         5.14 o                         
   0   1   1       1086.70        936.02        17.00 o                         
   1   1   1      29910.62      29542.51       607.99 o                         
   2   1   1        751.72        677.24        19.64 o                         
   3   1   1        124.19        135.01         7.62 o                         
   4   1   1       1198.75       1174.81        30.47 o                         
   5   1   1        816.65        776.09        29.13 o                         
   6   1   1        610.74        635.92        31.49 o                         
   7   1   1       1287.71       1325.87        56.51 o                         
   8   1   1         49.39         63.47        13.53 o                         
   9   1   1          5.02         16.75        14.28 o                         
  10   1   1         67.39         62.14        41.01 o                         
 -10   2   1          1.40         36.42        21.52 o                         
  -9   2   1          9.33         -5.05        23.95 o                         
  -8   2   1        520.77        546.05        50.38 o                         
  -7   2   1         23.58         10.08        10.47 o                         
  -6   2   1        123.15        132.15        21.30 o                         
  -5   2   1        634.64        590.50        18.58 o                         
  -4   2   1        134.20        140.81         8.77 o                         
  -3   2   1          7.31         26.37         5.58 o                         
  -2   2   1       5952.05       5678.34        97.90 o                         
  -1   2   1       2376.71       2419.13        39.99 o                         
   0   2   1       1613.52       1522.45        26.67 o                         
   1   2   1       4408.10       4526.99        72.55 o                         
   2   2   1       1017.86        916.66        22.28 o                         
   3   2   1       1474.74       1560.15        33.96 o                         
   4   2   1       2841.99       2662.77        42.22 o                         
   5   2   1       3188.18       3257.77        82.51 o                         
   6   2   1         93.83        133.18        25.70 o                         
   7   2   1        372.95        354.72        21.18 o                         
   8   2   1        168.47        155.49        15.69 o                         
   9   2   1        141.11        134.68        21.91 o                         
  10   2   1        107.69         82.80        68.12 o                         
 -10   3   1          9.97         29.01        21.13 o                         
  -9   3   1        348.18        322.94        42.02 o                         
  -8   3   1        233.15        221.81        27.73 o                         
  -7   3   1        745.12        824.71        55.31 o                         
  -6   3   1        439.48        468.26        40.22 o                         
  -5   3   1        267.47        239.37        14.08 o                         
  -4   3   1        281.71        281.98        11.88 o                         
  -3   3   1       9128.87       9300.60       165.50 o                         
  -2   3   1       1470.81       1454.54        32.67 o                         
  -1   3   1        914.57        856.65        24.91 o                         
   0   3   1        139.66        224.25        24.12 o                         
   1   3   1        681.06        594.47        16.58 o                         
   2   3   1        568.11        542.54        14.47 o                         
   3   3   1       8303.00       8015.81       139.16 o                         
   4   3   1        320.09        251.99        12.09 o                         
   5   3   1        457.66        466.51        21.46 o                         
   6   3   1         87.98         83.13        25.18 o                         
   7   3   1         87.13         51.64        15.27 o                         
   8   3   1         10.74          0.93        13.16 o                         
   9   3   1        242.64        237.75        39.84 o                         
 -10   4   1         35.81         59.42        33.96 o                         
  -9   4   1        148.84        178.04        46.02 o                         
  -8   4   1         18.22          4.38        14.79 o                         
  -7   4   1       1716.91       1690.92        64.44 o                         
  -6   4   1       1659.84       1721.07        61.94 o                         
  -5   4   1         26.45         32.95         8.85 o                         
  -4   4   1       1596.19       1485.12        29.04 o                         
  -3   4   1       2407.35       2477.97        38.74 o                         
  -2   4   1       3590.35       3668.19        64.95 o                         
  -1   4   1      36356.50      35773.29       613.58 o                         
   0   4   1      10134.05       9821.11       183.56 o                         
   1   4   1        371.39        345.67        13.51 o                         
   2   4   1       2113.14       1985.64        36.48 o                         
   3   4   1       1036.17       1078.04        23.91 o                         
   4   4   1       1232.29       1294.66        26.83 o                         
   5   4   1       7837.36       8364.74       204.79 o                         
   6   4   1        826.39        878.37        35.16 o                         
   7   4   1        103.30         87.09        19.17 o                         
   8   4   1        117.06        112.00        21.01 o                         
   9   4   1         10.16         16.08        15.37 o                         
  -9   5   1        131.74        105.58        21.25 o                         
  -8   5   1        104.09        107.11        24.10 o                         
  -7   5   1        126.94        139.54        25.76 o                         
  -6   5   1        226.23        223.01        24.08 o                         
  -5   5   1        105.95         99.15         8.26 o                         
  -4   5   1       3932.59       3907.41        69.10 o                         
  -3   5   1       3147.49       3461.22        52.08 o                         
  -2   5   1       1339.54       1201.82        26.57 o                         
  -1   5   1       2442.83       2483.73        46.29 o                         
   0   5   1        484.64        399.38        13.02 o                         
   1   5   1        355.72        328.45        10.94 o                         
   2   5   1      13343.71      13393.87       231.05 o                         
   3   5   1        865.74        892.98        24.37 o                         
   4   5   1        403.65        368.74        13.00 o                         
   5   5   1        248.76        259.13        13.34 o                         
   6   5   1         35.80         31.64         7.65 o                         
   7   5   1        381.82        334.38        21.22 o                         
   8   5   1       1251.24       1252.32        99.08 o                         
   9   5   1          0.21          7.15        19.05 o                         
  -9   6   1         53.76         30.55        25.05 o                         
  -8   6   1         31.66         45.76        17.12 o                         
  -7   6   1        551.57        573.13        34.37 o                         
  -6   6   1       2606.84       2622.87        59.33 o                         
  -5   6   1        113.18        109.65         9.09 o                         
  -4   6   1       1297.64       1186.56        26.55 o                         
  -3   6   1       2292.18       2247.40        37.14 o                         
  -2   6   1        445.25        424.55        14.41 o                         
  -1   6   1       3965.50       3835.86        67.73 o                         
   0   6   1      12319.75      12043.27       206.59 o                         
   1   6   1        311.24        301.17        13.49 o                         
   2   6   1       1559.94       1530.88        32.93 o                         
   3   6   1       2438.69       2610.11        47.30 o                         
   4   6   1        126.33        117.47         7.66 o                         
   5   6   1        813.25        818.32        24.32 o                         
   6   6   1       1593.72       1602.76        42.60 o                         
   7   6   1        541.35        529.47        31.42 o                         
   8   6   1        102.79         96.46        17.84 o                         
   9   6   1         79.12         99.47        22.50 o                         
  -9   7   1         97.84         54.50        19.85 o                         
  -8   7   1          0.59         10.68        11.62 o                         
  -7   7   1        267.45        280.71        21.86 o                         
  -6   7   1        565.19        521.79        23.95 o                         
  -5   7   1       2706.19       2769.21        53.41 o                         
  -4   7   1       1248.39       1277.95        30.05 o                         
  -3   7   1       4462.39       4390.78        92.19 o                         
  -2   7   1        570.84        531.37        16.09 o                         
  -1   7   1       1519.55       1414.20        32.83 o                         
   0   7   1       6885.90       6864.78       120.05 o                         
   1   7   1       4391.20       4453.04        77.28 o                         
   2   7   1       4434.38       4607.45        66.67 o                         
   3   7   1       6238.38       6228.74        89.68 o                         
   4   7   1       1193.55       1149.42        32.71 o                         
   5   7   1        149.31        141.59        13.89 o                         
   6   7   1        974.92        966.52        45.51 o                         
   7   7   1        141.79        141.35        21.30 o                         
   8   7   1        130.57        135.29        23.11 o                         
   9   7   1        253.15        344.68        40.94 o                         
  -9   8   1          1.96         -4.75        13.62 o                         
  -8   8   1       1337.42       1247.97       193.82 o                         
  -7   8   1        512.13        523.75        22.53 o                         
  -6   8   1        120.04        127.87        19.22 o                         
  -5   8   1        133.38        141.75        17.45 o                         
  -4   8   1        686.37        659.57        22.77 o                         
  -3   8   1         69.11         69.49         6.64 o                         
  -2   8   1      11543.89      11620.17       161.51 o                         
  -1   8   1       2372.84       2269.79        37.24 o                         
   0   8   1          6.67          9.95         3.86 o                         
   1   8   1        571.43        541.50        31.23 o                         
   2   8   1       1970.65       1989.83        31.73 o                         
   3   8   1        489.36        540.07        19.29 o                         
   4   8   1       3168.27       3313.90        76.58 o                         
   5   8   1        418.82        416.04        17.39 o                         
   6   8   1        135.21        144.09        17.12 o                         
   7   8   1        106.28        109.68        18.74 o                         
   8   8   1         92.43        117.99        16.12 o                         
   9   8   1         22.63         22.12        13.85 o                         
  -9   9   1         23.25         39.80        30.63 o                         
  -8   9   1         10.71         -7.83        13.41 o                         
  -7   9   1         37.59         45.91        16.82 o                         
  -6   9   1        706.52        716.45        36.14 o                         
  -5   9   1       1661.84       1713.86        56.80 o                         
  -4   9   1        795.56        780.12        25.52 o                         
  -3   9   1         10.39         10.18         4.12 o                         
  -2   9   1        892.30        876.65        24.99 o                         
  -1   9   1       1950.58       1962.35        32.23 o                         
   0   9   1       5154.28       5231.39        82.42 o                         
   1   9   1       4415.94       4244.06        68.54 o                         
   2   9   1        264.04        242.19        10.48 o                         
   3   9   1         32.31         43.35         8.65 o                         
   4   9   1       1552.74       1577.18        32.14 o                         
   5   9   1       1048.49       1014.43        31.30 o                         
   6   9   1       1385.99       1445.47        56.98 o                         
   7   9   1        379.97        438.68        31.25 o                         
   8   9   1          0.41         13.33        10.81 o                         
   9   9   1          3.05         -8.48        21.82 o                         
  -9  10   1        256.72        269.42        39.16 o                         
  -8  10   1         97.98         75.33        20.23 o                         
  -7  10   1         32.91          9.43        11.96 o                         
  -6  10   1        168.54        140.79        21.93 o                         
  -5  10   1        606.22        664.93        25.19 o                         
  -4  10   1        615.58        610.91        22.97 o                         
  -3  10   1       5135.93       5387.47       124.11 o                         
  -2  10   1       1490.85       1544.80        32.37 o                         
  -1  10   1        705.90        697.26        22.76 o                         
   0  10   1        896.68        948.18        25.72 o                         
   1  10   1       4792.58       4916.74        95.80 o                         
   2  10   1         30.03          9.19         8.74 o                         
   3  10   1       3830.87       3711.69        83.88 o                         
   4  10   1        272.41        291.64        15.59 o                         
   5  10   1        319.30        290.17        33.57 o                         
   6  10   1         24.06         25.20        10.60 o                         
   7  10   1        702.79        814.48        60.83 o                         
   8  10   1         50.65          4.22        23.05 o                         
   9  10   1         90.07         85.40        21.63 o                         
  -9  11   1          2.50         12.08        47.38 o                         
  -8  11   1          0.21         21.48        16.87 o                         
  -7  11   1        367.78        333.88        32.71 o                         
  -6  11   1        384.26        406.47        33.31 o                         
  -5  11   1       1564.74       1596.04        66.14 o                         
  -4  11   1        503.72        516.44        28.62 o                         
  -3  11   1         63.57         56.81         6.66 o                         
  -2  11   1          0.59         -1.57         7.75 o                         
  -1  11   1       1429.51       1375.53        36.77 o                         
   0  11   1        141.60        122.36         7.03 o                         
   1  11   1       3735.60       3691.87        71.58 o                         
   2  11   1       2400.19       2374.21        62.87 o                         
   3  11   1         93.88        111.59        10.91 o                         
   4  11   1         10.87          9.05         7.81 o                         
   5  11   1        202.59        215.08        14.63 o                         
   6  11   1         18.98         25.35        11.02 o                         
   7  11   1        601.93        645.00        65.07 o                         
   8  11   1        206.78        187.74        44.01 o                         
  -8  12   1         96.26         86.57        20.63 o                         
  -7  12   1         37.54         10.10        25.21 o                         
  -6  12   1        126.40        123.45        16.27 o                         
  -5  12   1        423.37        485.41        28.64 o                         
  -4  12   1        173.08        174.56        16.32 o                         
  -3  12   1        124.27        137.80        12.65 o                         
  -2  12   1       1754.83       1722.62        47.08 o                         
  -1  12   1       1049.34       1028.56        39.22 o                         
   0  12   1        252.99        220.33        12.94 o                         
   1  12   1        864.61        970.25        33.48 o                         
   2  12   1         62.97         69.72         8.65 o                         
   3  12   1        704.80        716.20        29.91 o                         
   4  12   1       1499.23       1601.16        52.01 o                         
   5  12   1        789.17        759.29        41.01 o                         
   6  12   1         73.95         97.58        17.08 o                         
   7  12   1        120.02        111.25        20.18 o                         
   8  12   1          4.27          8.81        22.29 o                         
  -8  13   1        162.00        166.21        30.00 o                         
  -7  13   1        663.99        665.71        84.16 o                         
  -6  13   1        430.16        389.54        33.77 o                         
  -5  13   1          0.10         -2.42        11.00 o                         
  -4  13   1         30.70         22.95         6.99 o                         
  -3  13   1       2881.56       3013.13       100.53 o                         
  -2  13   1        669.49        719.17        24.67 o                         
  -1  13   1       2351.94       2545.82        54.06 o                         
   0  13   1       1063.41       1153.60        37.32 o                         
   1  13   1         13.87         14.63         6.72 o                         
   2  13   1        430.44        455.29        26.27 o                         
   3  13   1       2851.01       3018.90        96.17 o                         
   4  13   1          8.77         19.08        14.11 o                         
   5  13   1         40.86         45.05        13.72 o                         
   6  13   1        120.25        118.47        18.57 o                         
   7  13   1         10.93        -12.80        12.80 o                         
   8  13   1         57.24         36.81        32.56 o                         
  -8  14   1          2.05        -15.40        15.77 o                         
  -7  14   1        266.35        242.40        35.40 o                         
  -6  14   1          0.49          5.68        11.09 o                         
  -5  14   1          0.09         14.98        11.44 o                         
  -4  14   1        313.43        377.89        31.71 o                         
  -3  14   1         38.77         56.32        10.92 o                         
  -2  14   1          1.10         -8.55        15.85 o                         
  -1  14   1       1278.34       1457.69        80.26 o                         
   0  14   1        103.47        104.03        12.58 o                         
   1  14   1         94.73         82.58        14.40 o                         
   2  14   1        137.17        121.77        16.82 o                         
   3  14   1        125.87        118.02        19.59 o                         
   4  14   1        153.79        122.33        27.04 o                         
   5  14   1        389.06        406.88        27.73 o                         
   6  14   1        173.68        205.77        30.34 o                         
   7  14   1         39.94         56.40        17.01 o                         
   8  14   1          7.39         32.86        19.56 o                         
  -7  15   1         39.37         14.77        17.94 o                         
  -6  15   1         26.45          6.65        16.62 o                         
  -5  15   1        119.02        116.92        20.93 o                         
  -4  15   1        675.19        696.40        43.70 o                         
  -3  15   1        128.62        127.43        19.96 o                         
  -2  15   1        246.16        260.04        23.87 o                         
  -1  15   1        400.56        369.69        24.43 o                         
   0  15   1         10.55        -14.32        14.32 o                         
   1  15   1         44.27         27.41         6.83 o                         
   2  15   1       1001.22       1035.21        40.55 o                         
   3  15   1          9.85         14.33         9.38 o                         
   4  15   1        236.84        219.89        18.69 o                         
   5  15   1        207.61        165.98        19.12 o                         
   6  15   1          0.39         -6.47        13.96 o                         
   7  15   1          0.60         20.26        14.06 o                         
  -7  16   1         79.87         76.23        23.59 o                         
  -6  16   1        355.90        358.10        39.04 o                         
  -5  16   1        122.84         96.21        22.98 o                         
  -4  16   1        781.22        835.56        42.53 o                         
  -3  16   1        121.89        102.65        20.09 o                         
  -2  16   1        298.31        348.93        25.39 o                         
  -1  16   1        147.25        107.03        21.00 o                         
   0  16   1       1643.32       1868.74       108.40 o                         
   1  16   1        253.13        263.60        25.15 o                         
   2  16   1       1134.48       1292.34        60.72 o                         
   3  16   1        319.25        319.84        25.06 o                         
   4  16   1        210.80        218.78        19.47 o                         
   5  16   1          0.25          4.44        12.32 o                         
   6  16   1        485.90        450.58        49.00 o                         
   7  16   1        242.84        207.93        35.03 o                         
  -7  17   1          0.38         40.88        22.06 o                         
  -6  17   1         97.67        140.98        20.34 o                         
  -5  17   1        195.56        180.91        22.53 o                         
  -4  17   1        466.98        524.96        49.87 o                         
  -3  17   1          4.58          5.26        14.47 o                         
  -2  17   1         34.03         41.09        14.17 o                         
  -1  17   1          0.61         -0.96        14.46 o                         
   0  17   1         99.67         79.17        18.65 o                         
   1  17   1        371.24        378.50        29.03 o                         
   2  17   1        123.16        161.33        25.63 o                         
   3  17   1         89.50         56.19        17.70 o                         
   4  17   1         59.23         78.71        16.39 o                         
   5  17   1          8.59         11.46        11.42 o                         
   6  17   1          0.46          0.25        10.29 o                         
   7  17   1         15.96        -14.82        17.43 o                         
  -6  18   1          3.55        -24.63        24.63 o                         
  -5  18   1         44.75         26.03        16.52 o                         
  -4  18   1        112.72         56.87        19.49 o                         
  -3  18   1          4.61          4.62        12.64 o                         
  -2  18   1        580.63        613.84        46.85 o                         
  -1  18   1        191.67        255.51        23.11 o                         
   0  18   1          3.90         10.55        12.63 o                         
   1  18   1         28.50         20.55        13.86 o                         
   2  18   1        181.57        236.14        56.58 o                         
   3  18   1          5.06         16.54        13.40 o                         
   4  18   1        325.78        344.97        41.01 o                         
   5  18   1         31.32         42.06        13.18 o                         
   6  18   1          0.74         12.27        12.72 o                         
  -6  19   1        122.00         98.86        24.31 o                         
  -5  19   1          1.48         13.32        15.02 o                         
  -4  19   1        359.61        261.29        36.86 o                         
  -3  19   1         16.07         34.47        17.52 o                         
  -2  19   1        164.05        181.29        23.00 o                         
  -1  19   1          7.33          1.85        10.52 o                         
   0  19   1        670.92        769.23        70.94 o                         
   1  19   1         12.39         21.21        28.25 o                         
   2  19   1        245.90        281.98        33.38 o                         
   3  19   1         18.01         36.85        17.45 o                         
   4  19   1        357.15        314.96        40.81 o                         
   5  19   1         62.32         60.70        17.88 o                         
   6  19   1        231.17        147.61        56.43 o                         
  -5  20   1         32.68         70.80        19.53 o                         
  -4  20   1         44.74         19.56        28.21 o                         
  -3  20   1        336.48        450.29        55.67 o                         
  -2  20   1        195.14        180.87        28.11 o                         
  -1  20   1         68.88         42.11        27.37 o                         
   0  20   1          1.85         11.60        20.28 o                         
   1  20   1         24.47         14.35        13.08 o                         
   2  20   1          0.92         -9.62        15.52 o                         
   3  20   1         42.59         51.47        21.99 o                         
   4  20   1        164.66        145.09        32.81 o                         
   5  20   1        102.71         92.75        16.50 o                         
  -4  21   1         31.59        -13.81        13.81 o                         
  -3  21   1         15.21        -11.36        15.10 o                         
  -2  21   1         11.91         12.14        19.50 o                         
  -1  21   1         30.64         33.74        21.64 o                         
   0  21   1          0.22         -4.89        15.09 o                         
   1  21   1        294.40        346.74        45.22 o                         
   2  21   1         54.68         53.10        18.03 o                         
   3  21   1          0.12        -16.04        16.65 o                         
   4  21   1          0.87        -16.58        23.80 o                         
  -3  22   1          5.07         19.93        25.70 o                         
  -2  22   1         47.83         57.82        14.25 o                         
  -1  22   1          1.19         14.78        16.60 o                         
   0  22   1        155.63        110.68        18.77 o                         
   1  22   1         13.92         34.46        19.25 o                         
   2  22   1         42.98         33.13        17.60 o                         
   3  22   1         25.89         52.41        17.84 o                         
  -2  23   1          4.08         15.22        16.30 o                         
  -1  23   1         49.47         39.00        23.12 o                         
   0  23   1         18.99         20.22        24.80 o                         
   1  23   1         35.98         35.14        19.38 o                         
   2  23   1         43.13         19.15        16.69 o                         
 -10   0   2        461.21        568.76        82.39 o                         
  -8   0   2         39.30         39.41        37.76 o                         
  -6   0   2         45.32        123.45        30.39 o                         
  -4   0   2      19151.36      19985.10       406.20 o                         
  -2   0   2       4756.70       4581.99       100.45 o                         
   0   0   2       1413.21       1484.38        45.23 o                         
   2   0   2      26247.01      26084.86       854.96 o                         
   4   0   2       8434.39       8910.19       224.07 o                         
   6   0   2         90.60         84.09        52.98 o                         
   8   0   2        331.45        406.07        47.33 o                         
 -10   1   2        185.12         46.01        32.88 o                         
  -9   1   2          7.67        -20.96        20.96 o                         
  -8   1   2       1337.03       1405.99       115.57 o                         
  -7   1   2        588.29        610.67        43.16 o                         
  -6   1   2         97.66         88.95        27.80 o                         
  -5   1   2       1237.04       1191.27        38.85 o                         
  -4   1   2       9682.25       9802.71       138.60 o                         
  -3   1   2        743.58        796.89        23.44 o                         
  -2   1   2      19608.79      19128.31       355.34 o                         
  -1   1   2       1907.49       1857.37        33.05 o                         
   0   1   2       2352.41       2252.84        40.68 o                         
   1   1   2       5940.90       5735.80       109.26 o                         
   2   1   2      23093.07      23280.24       394.22 o                         
   3   1   2        169.59        208.97         9.03 o                         
   4   1   2       7396.69       7436.10       125.33 o                         
   5   1   2        922.90        871.94        27.66 o                         
   6   1   2        289.52        267.05        26.89 o                         
   7   1   2        443.31        467.50        23.33 o                         
   8   1   2       1000.64       1167.34        91.29 o                         
   9   1   2          1.37         18.53        18.38 o                         
 -10   2   2          1.11         33.82        21.53 o                         
  -9   2   2         98.72         67.51        26.08 o                         
  -8   2   2        812.74        916.39        80.15 o                         
  -7   2   2       1191.17       1234.08        65.15 o                         
  -6   2   2         52.90         66.89        11.48 o                         
  -5   2   2       3210.34       3157.10        79.92 o                         
  -4   2   2        219.24        192.37         8.83 o                         
  -3   2   2       1181.25       1193.72        33.75 o                         
  -2   2   2       4848.29       4976.17        86.83 o                         
  -1   2   2      25228.08      25744.93       437.03 o                         
   0   2   2        696.68        605.16        15.25 o                         
   1   2   2       7991.57       7670.06       120.96 o                         
   2   2   2       1247.42       1250.72        28.67 o                         
   3   2   2        342.60        304.98        10.45 o                         
   4   2   2        669.19        613.70        26.22 o                         
   5   2   2       4759.32       5037.17       115.90 o                         
   6   2   2         78.72         63.57        11.42 o                         
   7   2   2        320.19        313.25        23.41 o                         
   8   2   2         54.28         25.94        10.07 o                         
   9   2   2          6.58         16.94        10.82 o                         
  -9   3   2         60.93         -0.38        18.70 o                         
  -8   3   2        414.48        471.83        43.94 o                         
  -7   3   2        200.60        213.39        34.87 o                         
  -6   3   2       8036.99       7949.61       293.18 o                         
  -5   3   2          0.97         12.45         6.92 o                         
  -4   3   2        426.06        364.04        19.05 o                         
  -3   3   2       1059.88       1095.38        26.11 o                         
  -2   3   2       2062.23       1984.20        39.45 o                         
  -1   3   2       2856.19       2981.60        52.74 o                         
   1   3   2        137.00        143.40         5.69 o                         
   2   3   2        102.55         98.54         7.71 o                         
   3   3   2        365.37        351.80        13.42 o                         
   4   3   2        126.12        135.07        10.61 o                         
   5   3   2        349.42        337.00        17.33 o                         
   6   3   2       8260.87       8849.65       312.79 o                         
   7   3   2        176.79        167.88        16.31 o                         
   8   3   2          7.83         19.78        16.34 o                         
   9   3   2          0.66        -12.68        14.72 o                         
  -9   4   2        542.47        522.53        62.74 o                         
  -8   4   2        437.52        437.91        49.32 o                         
  -7   4   2       1010.83       1122.28        52.22 o                         
  -6   4   2       1104.91       1117.57        35.71 o                         
  -5   4   2        231.56        207.45        15.00 o                         
  -4   4   2       1448.49       1318.18        28.25 o                         
  -3   4   2      15868.88      15972.98       256.97 o                         
  -2   4   2       7104.36       7252.69       126.73 o                         
  -1   4   2       5969.47       5892.06       101.39 o                         
   0   4   2      12399.64      12761.59       217.22 o                         
   1   4   2       1437.33       1316.39        29.65 o                         
   2   4   2       3999.14       3953.14        75.65 o                         
   3   4   2      12868.13      12986.86       178.58 o                         
   4   4   2       1613.81       1509.24        31.01 o                         
   5   4   2        500.98        458.03        21.39 o                         
   6   4   2        393.31        375.21        23.89 o                         
   7   4   2        404.07        433.54        27.10 o                         
   8   4   2        444.41        444.54        41.87 o                         
   9   4   2        409.48        367.65        51.00 o                         
  -9   5   2         41.56         44.82        25.53 o                         
  -8   5   2         18.98          9.54        16.78 o                         
  -7   5   2        114.47        141.71        25.62 o                         
  -6   5   2         15.52         11.75         8.83 o                         
  -5   5   2       3640.96       3797.38        78.12 o                         
  -4   5   2        335.30        360.55        17.26 o                         
  -3   5   2        153.89         94.48         5.45 o                         
  -2   5   2        160.54        157.49        10.43 o                         
  -1   5   2       1667.79       1620.58        31.25 o                         
   0   5   2         25.75         18.13         4.33 o                         
   1   5   2       4920.58       4834.50        84.74 o                         
   2   5   2       1099.04       1118.65        26.48 o                         
   3   5   2          2.24         10.30         5.28 o                         
   4   5   2          8.86         24.23         8.51 o                         
   5   5   2       1022.67       1008.37        31.35 o                         
   6   5   2         12.11         15.30        10.55 o                         
   7   5   2        239.60        314.01        20.53 o                         
   8   5   2        217.68        225.71        29.48 o                         
   9   5   2         12.74         20.44        13.68 o                         
  -9   6   2        399.50        375.00        47.22 o                         
  -8   6   2          7.31        -16.61        16.61 o                         
  -7   6   2        188.88        221.09        18.42 o                         
  -6   6   2         26.23         16.65         9.26 o                         
  -5   6   2        601.36        595.26        20.07 o                         
  -4   6   2       4589.31       4541.81        82.53 o                         
  -3   6   2      15089.45      15266.55       222.29 o                         
  -2   6   2       2496.15       2513.65        40.29 o                         
  -1   6   2       4895.50       4824.51        84.28 o                         
   0   6   2          1.98          7.90         5.08 o                         
   1   6   2       3166.96       3145.58        55.83 o                         
   2   6   2       3792.65       3804.12        54.98 o                         
   3   6   2      16264.21      16164.20       316.30 o                         
   4   6   2       3188.32       3046.80        69.57 o                         
   5   6   2       1370.64       1368.80        29.19 o                         
   6   6   2          5.07         11.14        10.78 o                         
   7   6   2        338.10        366.22        20.23 o                         
   8   6   2         29.42         30.52        16.94 o                         
   9   6   2        641.32        667.70        95.01 o                         
  -9   7   2          5.07        -11.15        19.19 o                         
  -8   7   2         28.26         44.89        19.74 o                         
  -7   7   2        325.72        376.37        31.57 o                         
  -6   7   2       1874.00       1968.19        86.30 o                         
  -5   7   2        466.59        422.72        23.49 o                         
  -4   7   2         50.40         38.05         6.95 o                         
  -3   7   2        245.88        222.78        11.25 o                         
  -2   7   2       1021.84        988.48        22.67 o                         
  -1   7   2       2007.27       1947.45        31.50 o                         
   0   7   2       6607.59       6139.19        90.92 o                         
   1   7   2        925.00       1001.75        23.23 o                         
   2   7   2        264.17        264.58        10.70 o                         
   3   7   2        343.31        355.27        15.36 o                         
   4   7   2        414.12        412.54        18.76 o                         
   5   7   2        228.32        198.49        22.46 o                         
   6   7   2       1289.62       1326.83        51.17 o                         
   7   7   2          6.95         11.16         9.36 o                         
   8   7   2         50.86         41.83        17.53 o                         
   9   7   2         10.87          1.63        15.38 o                         
  -9   8   2         11.25         22.30        24.18 o                         
  -8   8   2         76.12         33.21        29.96 o                         
  -7   8   2        233.61        250.07        17.88 o                         
  -6   8   2         12.47         16.61        10.41 o                         
  -5   8   2       4027.50       3978.34       118.87 o                         
  -4   8   2         58.68         64.17         7.61 o                         
  -3   8   2         38.65         46.46         9.51 o                         
  -2   8   2        639.68        627.75        18.71 o                         
  -1   8   2       4833.59       4768.43        70.67 o                         
   0   8   2        220.19        206.23         9.85 o                         
   1   8   2      12972.68      13489.80       184.14 o                         
   2   8   2         24.76         10.53         4.63 o                         
   3   8   2          2.24         -0.66         4.46 o                         
   4   8   2        211.45        201.62        11.42 o                         
   5   8   2       2566.42       2603.89        60.95 o                         
   6   8   2         27.30          6.30         9.08 o                         
   7   8   2       1305.31       1295.30        96.10 o                         
   8   8   2          1.26          0.01        12.84 o                         
   9   8   2          0.06         -5.01        14.32 o                         
  -9   9   2         39.53         28.89        16.96 o                         
  -8   9   2        612.66        655.91        78.61 o                         
  -7   9   2       1549.40       1461.61       120.07 o                         
  -6   9   2          8.65         10.83        11.66 o                         
  -5   9   2         49.63         33.05         5.74 o                         
  -4   9   2       1162.50       1183.54        27.47 o                         
  -3   9   2        478.43        485.29        20.89 o                         
  -2   9   2       5717.19       5867.95       104.36 o                         
  -1   9   2       6579.65       6840.82       100.43 o                         
   0   9   2        360.76        402.03        14.08 o                         
   1   9   2       2053.52       2057.13        41.81 o                         
   2   9   2       4537.58       4539.03        78.85 o                         
   3   9   2          8.75         23.63         8.46 o                         
   4   9   2       1190.75       1159.86        28.88 o                         
   5   9   2        544.48        509.61        24.71 o                         
   6   9   2          2.36         11.68         6.73 o                         
   7   9   2        594.17        571.02        50.25 o                         
   8   9   2        450.80        469.38        53.66 o                         
   9   9   2          9.13          8.51        20.20 o                         
  -9  10   2          1.44         53.63        22.06 o                         
  -8  10   2        132.43        140.55        22.30 o                         
  -7  10   2        329.74        305.35        30.30 o                         
  -6  10   2          0.87        -10.51        10.51 o                         
  -5  10   2          6.09          3.37         9.15 o                         
  -4  10   2       2202.60       2258.56        67.87 o                         
  -3  10   2        461.48        453.21        20.68 o                         
  -2  10   2       1026.61       1100.74        29.17 o                         
  -1  10   2       2210.26       2292.49        45.57 o                         
   0  10   2        329.24        290.84        15.31 o                         
   1  10   2        572.80        572.78        21.86 o                         
   2  10   2       4024.51       4186.64        95.81 o                         
   3  10   2        588.76        552.81        29.97 o                         
   4  10   2        238.26        246.85        22.20 o                         
   5  10   2        569.92        544.86        25.41 o                         
   6  10   2        205.23        209.10        16.69 o                         
   7  10   2        203.84        157.80        18.62 o                         
   8  10   2        251.06        271.92        34.30 o                         
  -8  11   2        203.99        266.80        46.56 o                         
  -7  11   2         53.20         50.90        17.73 o                         
  -6  11   2          3.85         17.01        11.40 o                         
  -5  11   2        449.27        384.31        20.52 o                         
  -4  11   2       2427.01       2550.06        74.48 o                         
  -3  11   2       1493.43       1479.48        34.10 o                         
  -2  11   2       3869.58       3989.35        89.40 o                         
  -1  11   2       1050.61       1040.23        31.22 o                         
   0  11   2         68.68         52.84         6.37 o                         
   1  11   2        697.69        674.05        28.51 o                         
   2  11   2       4154.54       4305.52       109.34 o                         
   3  11   2        576.15        581.15        28.47 o                         
   4  11   2       2643.85       2538.25        56.17 o                         
   5  11   2        812.71        761.13        33.77 o                         
   6  11   2         49.29         46.14        15.92 o                         
   7  11   2         36.15         50.17        20.79 o                         
   8  11   2        300.38        341.78        38.16 o                         
  -8  12   2          3.60        -20.82        20.82 o                         
  -7  12   2        109.79        101.61        19.25 o                         
  -6  12   2        508.49        510.12        43.53 o                         
  -5  12   2        562.54        517.37        32.13 o                         
  -4  12   2         23.10          9.49         4.87 o                         
  -3  12   2       3511.65       3546.43       109.93 o                         
  -2  12   2        143.50        101.80         9.14 o                         
  -1  12   2        322.47        305.94        12.24 o                         
   0  12   2        438.84        396.60        24.50 o                         
   1  12   2        311.05        310.43        16.76 o                         
   2  12   2          1.26         -2.83         9.18 o                         
   3  12   2       3529.88       3379.76       106.77 o                         
   4  12   2        106.63         74.17        13.45 o                         
   5  12   2        132.26        152.50        24.03 o                         
   6  12   2         15.51         11.99        11.56 o                         
   7  12   2          3.46         10.05        13.20 o                         
   8  12   2          0.20         -7.65        14.06 o                         
  -8  13   2          0.07         13.89        28.63 o                         
  -7  13   2          5.58         10.25        15.72 o                         
  -6  13   2       1572.40       1589.84       308.61 o                         
  -5  13   2        575.87        566.75        38.58 o                         
  -4  13   2        167.15        165.33        19.86 o                         
  -3  13   2         26.03         17.20         8.87 o                         
  -2  13   2        174.20        189.90        21.91 o                         
  -1  13   2        530.86        517.78        27.32 o                         
   0  13   2       6220.49       6413.19       122.49 o                         
   1  13   2        193.70        226.47        15.18 o                         
   2  13   2         51.94         62.62        16.66 o                         
   3  13   2        205.65        170.21        17.59 o                         
   4  13   2        443.17        427.06        28.39 o                         
   5  13   2        520.11        498.39        35.28 o                         
   6  13   2       1182.73       1178.36        96.39 o                         
   7  13   2         12.09         -5.41        17.90 o                         
   8  13   2          4.31         10.56        24.82 o                         
  -8  14   2        272.10        209.21        32.81 o                         
  -7  14   2         28.09          5.64        26.16 o                         
  -6  14   2        129.28         62.48        33.40 o                         
  -5  14   2         12.17         -4.90         8.36 o                         
  -4  14   2         63.83         73.70        20.07 o                         
  -3  14   2        657.99        736.35        34.35 o                         
  -2  14   2       2627.80       2698.53        80.05 o                         
  -1  14   2         21.66         24.00         5.43 o                         
   0  14   2         27.03         19.41        12.06 o                         
   1  14   2         46.81         45.52         8.24 o                         
   2  14   2        320.90        325.05        34.54 o                         
   3  14   2        694.89        671.85        38.77 o                         
   4  14   2        960.53        927.60        59.73 o                         
   5  14   2          2.02         21.01         9.58 o                         
   6  14   2         49.02         22.39        12.44 o                         
   7  14   2         52.71         40.98        19.48 o                         
  -7  15   2        338.02        286.08        36.04 o                         
  -6  15   2        124.22         89.59        23.59 o                         
  -5  15   2        186.66        184.82        22.68 o                         
  -4  15   2          1.59        -10.27        10.27 o                         
  -3  15   2         22.38         25.46        29.68 o                         
  -2  15   2       1929.66       1947.56        82.96 o                         
  -1  15   2       1490.37       1552.70        74.02 o                         
   0  15   2        475.87        507.86        21.75 o                         
   1  15   2       1248.65       1298.02        44.78 o                         
   2  15   2        489.99        463.86        29.63 o                         
   3  15   2          0.24         -6.33        15.44 o                         
   4  15   2        755.38        697.33        41.13 o                         
   5  15   2         83.28         82.30        19.43 o                         
   6  15   2        153.86        134.20        21.89 o                         
   7  15   2        382.16        348.14        64.12 o                         
  -7  16   2         14.30         11.75        17.40 o                         
  -6  16   2          0.49         22.24        18.11 o                         
  -5  16   2         94.38        140.25        32.24 o                         
  -4  16   2        754.69        738.39        52.81 o                         
  -3  16   2        833.36        970.76        64.46 o                         
  -2  16   2        302.46        306.32        32.39 o                         
  -1  16   2        108.47        129.61        23.48 o                         
   0  16   2          8.11          5.90        14.45 o                         
   1  16   2         98.81         73.03        17.71 o                         
   2  16   2        215.48        249.33        26.17 o                         
   3  16   2        618.55        641.89        43.90 o                         
   4  16   2        554.41        542.67        42.78 o                         
   5  16   2        106.16         72.41        17.77 o                         
   6  16   2          6.65        -14.70        14.70 o                         
   7  16   2          2.06        -19.63        19.63 o                         
  -6  17   2        129.66        132.29        23.34 o                         
  -5  17   2          7.05         18.82        15.38 o                         
  -4  17   2        416.38        450.27        40.82 o                         
  -3  17   2         90.02         95.83        27.13 o                         
  -2  17   2        327.00        380.61        31.25 o                         
  -1  17   2        125.45         88.68        24.46 o                         
   0  17   2        250.49        248.46        25.22 o                         
   1  17   2         23.64         10.27        11.59 o                         
   2  17   2        750.04        737.59        35.06 o                         
   3  17   2        108.22        129.08        17.00 o                         
   4  17   2        158.55        145.52        24.07 o                         
   5  17   2          0.43         33.62        12.97 o                         
   6  17   2         43.96         23.37        18.42 o                         
  -6  18   2        169.43        191.46        34.74 o                         
  -5  18   2        804.46        817.28       127.10 o                         
  -4  18   2        146.63        136.99        21.30 o                         
  -3  18   2         21.81          9.81        11.33 o                         
  -2  18   2          1.16        -15.13        15.13 o                         
  -1  18   2        472.15        490.31        38.51 o                         
   0  18   2         89.22         57.73        27.98 o                         
   1  18   2       1218.94       1259.99        91.54 o                         
   2  18   2         20.85         -2.93        17.85 o                         
   3  18   2         25.80         31.38        11.33 o                         
   4  18   2         69.24         56.93        17.63 o                         
   5  18   2        338.85        359.55        48.80 o                         
   6  18   2         24.47         13.62        22.55 o                         
  -5  19   2         46.98         85.46        23.74 o                         
  -4  19   2          2.96          6.06        21.48 o                         
  -3  19   2          0.69         20.93        22.66 o                         
  -2  19   2        159.89        169.19        27.11 o                         
  -1  19   2        198.70        157.54        20.79 o                         
   0  19   2        165.85        121.29        24.62 o                         
   1  19   2        147.15        178.94        27.08 o                         
   2  19   2         83.71         51.02        30.57 o                         
   3  19   2         26.24         17.60        13.55 o                         
   4  19   2          9.99         14.38        16.65 o                         
   5  19   2         40.43         22.30        29.83 o                         
  -5  20   2         42.54         28.47        23.88 o                         
  -4  20   2        102.42        123.04        19.20 o                         
  -3  20   2         71.62         68.09        18.91 o                         
  -2  20   2        153.83        197.42        30.61 o                         
  -1  20   2        221.44        253.66        39.15 o                         
   0  20   2         31.30         25.05        10.94 o                         
   1  20   2        320.65        327.97        38.99 o                         
   2  20   2        168.67        166.62        27.75 o                         
   3  20   2         97.71         61.02        19.19 o                         
   4  20   2         30.40          0.56        12.34 o                         
   5  20   2         44.07         28.35        18.09 o                         
  -4  21   2         53.54         36.13        17.54 o                         
  -3  21   2         94.33         58.43        20.35 o                         
  -2  21   2         49.78         47.38        18.03 o                         
  -1  21   2          5.98        -14.12        14.27 o                         
   0  21   2          0.24         15.81        24.41 o                         
   1  21   2        109.04         86.44        26.52 o                         
   2  21   2          7.27         32.12        18.06 o                         
   3  21   2          6.55         17.38        15.97 o                         
   4  21   2         46.19         51.40        25.83 o                         
  -3  22   2         62.18         38.56        25.28 o                         
  -2  22   2          1.21         -4.24        16.41 o                         
  -1  22   2          2.22         20.39        18.42 o                         
   0  22   2          8.02         -2.88        21.53 o                         
   1  22   2          2.63         -7.51        15.72 o                         
   2  22   2         28.60         14.54        26.20 o                         
   3  22   2         67.07         40.95        21.12 o                         
  -2  23   2          0.08         40.21        44.42 o                         
  -1  23   2          1.81         27.45        20.50 o                         
   0  23   2        158.57        170.84        29.01 o                         
   1  23   2         26.93         -7.48        14.48 o                         
  -9   0   3        432.07        457.29        79.91 o                         
  -7   0   3       1986.14       2218.63       140.17 o                         
  -5   0   3         21.42         11.60         7.09 o                         
  -3   0   3      11911.48      12132.67       291.44 o                         
  -1   0   3      10439.26      10084.37       248.12 o                         
   1   0   3         14.65          2.48        11.68 o                         
   3   0   3       7825.06       7371.62       216.02 o                         
   5   0   3       1937.07       1991.01        86.83 o                         
   7   0   3          0.72        -22.12        22.12 o                         
   9   0   3        195.21        249.26        48.40 o                         
  -9   1   3         64.51         72.21        24.38 o                         
  -8   1   3        191.00        160.52        27.75 o                         
  -7   1   3        106.02        152.74        29.83 o                         
  -6   1   3        806.94        833.69        50.45 o                         
  -5   1   3        172.35        175.79        15.07 o                         
  -4   1   3         13.64         30.59         6.48 o                         
  -3   1   3       1495.12       1583.57        28.18 o                         
  -2   1   3        218.94        206.45        10.86 o                         
  -1   1   3       5289.89       5210.22        90.31 o                         
   0   1   3       7135.43       7280.74       125.79 o                         
   1   1   3        981.28        942.98        25.71 o                         
   2   1   3         46.63         49.98         5.48 o                         
   3   1   3        238.27        274.75        11.00 o                         
   4   1   3         10.11          7.13         8.39 o                         
   5   1   3       2919.13       2911.18       101.78 o                         
   6   1   3        999.56       1003.20        41.83 o                         
   7   1   3        107.74         86.55        17.99 o                         
   8   1   3         11.44         10.02        12.58 o                         
   9   1   3          1.59         55.73        17.46 o                         
  -9   2   3        147.53         90.51        38.35 o                         
  -8   2   3          2.19          1.86        11.63 o                         
  -7   2   3          6.13        -16.38        18.14 o                         
  -6   2   3        285.09        324.55        32.08 o                         
  -5   2   3       2185.44       2068.00        64.32 o                         
  -4   2   3       2915.22       2867.86        58.74 o                         
  -3   2   3       3704.60       3754.36        63.75 o                         
  -2   2   3         86.47        106.29         6.66 o                         
  -1   2   3        680.13        691.13        18.48 o                         
   0   2   3       1808.56       1711.89        32.54 o                         
   1   2   3       7539.81       7850.53       137.24 o                         
   2   2   3       5248.09       5253.45        86.80 o                         
   3   2   3       2410.10       2584.50        48.59 o                         
   4   2   3        210.46        227.93        11.11 o                         
   5   2   3        854.15        815.00        32.41 o                         
   6   2   3        204.65        182.02        14.72 o                         
   7   2   3        580.64        555.04        34.49 o                         
   8   2   3        434.47        479.48        60.34 o                         
   9   2   3         40.60         19.40        16.26 o                         
  -9   3   3        183.36        126.97        53.91 o                         
  -8   3   3          0.59        -17.76        17.76 o                         
  -7   3   3        120.27         43.35        34.63 o                         
  -6   3   3       2088.79       2095.35        69.43 o                         
  -5   3   3          2.18         16.24         7.82 o                         
  -4   3   3       1287.68       1258.01        33.35 o                         
  -3   3   3       4285.29       4191.25        69.13 o                         
  -2   3   3        216.64        219.05         9.31 o                         
  -1   3   3        174.89        192.28         9.08 o                         
   0   3   3      12621.83      12588.51       214.04 o                         
   1   3   3        684.45        682.68        18.71 o                         
   2   3   3       1483.74       1468.01        27.11 o                         
   3   3   3       2959.81       2936.26        57.39 o                         
   4   3   3        178.85        148.08         9.50 o                         
   5   3   3        177.12        187.58        12.64 o                         
   6   3   3       1117.44       1063.45        64.42 o                         
   7   3   3        210.48        296.17        18.54 o                         
   8   3   3         41.49         40.15        14.41 o                         
   9   3   3         75.47         50.44        21.06 o                         
  -9   4   3          7.69         13.23        30.80 o                         
  -8   4   3          6.94        -17.87        17.87 o                         
  -7   4   3         36.69         31.18        18.60 o                         
  -6   4   3        242.69        235.04        27.69 o                         
  -5   4   3       4067.98       4136.81        83.80 o                         
  -4   4   3        162.69        170.84        11.87 o                         
  -3   4   3         19.40         19.22         6.04 o                         
  -2   4   3        371.99        366.41        14.87 o                         
  -1   4   3        837.49        915.69        22.83 o                         
   0   4   3       1789.36       1685.90        32.55 o                         
   1   4   3       6412.12       6307.35       104.72 o                         
   2   4   3          1.33          6.52         5.05 o                         
   3   4   3        546.97        499.78        25.87 o                         
   4   4   3       1028.88       1014.48        41.42 o                         
   5   4   3        277.30        316.79        23.63 o                         
   6   4   3        440.05        394.45        25.51 o                         
   7   4   3        130.00        157.56        17.28 o                         
   8   4   3          3.61         15.92        14.85 o                         
   9   4   3         81.54         72.07        17.15 o                         
  -9   5   3          6.12         49.34        19.57 o                         
  -8   5   3       1034.28       1002.80       120.66 o                         
  -7   5   3         59.59         71.09        47.46 o                         
  -6   5   3          9.72         13.45        11.92 o                         
  -5   5   3         22.50         33.98        14.87 o                         
  -4   5   3        728.80        688.70        43.52 o                         
  -3   5   3         65.37         60.58         5.15 o                         
  -2   5   3      10408.75      10273.70       141.70 o                         
  -1   5   3        309.09        322.33        12.67 o                         
   0   5   3          2.53         27.07         3.43 o                         
   1   5   3        217.69        215.80         8.89 o                         
   2   5   3       2714.19       2626.05        40.52 o                         
   3   5   3        279.36        260.44        12.29 o                         
   4   5   3       5282.57       5559.10       135.49 o                         
   5   5   3        431.53        396.28        20.00 o                         
   6   5   3          5.50         -9.30         9.30 o                         
   7   5   3         23.94         32.98        15.61 o                         
   8   5   3        256.70        273.24        31.09 o                         
   9   5   3         68.52         53.98        16.70 o                         
  -9   6   3         53.61         21.71        21.50 o                         
  -8   6   3        176.79        165.95        35.10 o                         
  -7   6   3          4.66         -1.54        16.42 o                         
  -6   6   3        495.27        453.32        27.57 o                         
  -5   6   3        959.51       1034.06        45.00 o                         
  -4   6   3        297.70        306.42        18.59 o                         
  -3   6   3        862.46        885.76        27.59 o                         
  -2   6   3       2985.80       3040.41        45.66 o                         
  -1   6   3        589.94        592.01        18.22 o                         
   0   6   3       1720.86       1637.62        26.84 o                         
   1   6   3       2675.79       2539.59        39.58 o                         
   2   6   3         17.35         10.34         6.35 o                         
   3   6   3        757.97        736.33        25.40 o                         
   4   6   3       1630.66       1600.93        42.76 o                         
   5   6   3         94.30         88.27        11.77 o                         
   6   6   3        288.42        267.55        19.36 o                         
   7   6   3        225.20        227.22        21.45 o                         
   8   6   3          0.59         -4.20        18.86 o                         
   9   6   3         20.81         -2.30        16.21 o                         
  -9   7   3        247.47        221.68        39.33 o                         
  -8   7   3        157.17         75.40        23.80 o                         
  -7   7   3        752.67        748.77        60.04 o                         
  -6   7   3        939.04        921.29        47.65 o                         
  -5   7   3        318.57        332.03        18.65 o                         
  -4   7   3       2450.81       2482.95        77.31 o                         
  -3   7   3       2842.64       2834.58        78.48 o                         
  -2   7   3       3205.35       3232.90        57.37 o                         
  -1   7   3       9528.34       9842.24       141.10 o                         
   0   7   3       4294.57       4238.13        61.46 o                         
   1   7   3       2457.21       2557.58        39.21 o                         
   2   7   3       2184.37       2103.02        44.26 o                         
   3   7   3       1186.04       1123.18        29.26 o                         
   4   7   3       1038.64       1056.68        29.34 o                         
   5   7   3       2124.73       2158.60        56.09 o                         
   6   7   3        264.92        270.77        32.85 o                         
   7   7   3        349.08        384.59        32.88 o                         
   8   7   3         22.21         25.35        17.38 o                         
   9   7   3         11.94         26.75        18.06 o                         
  -9   8   3          2.79        -24.25        24.25 o                         
  -8   8   3          9.28         10.74        17.03 o                         
  -7   8   3         44.30         74.52        25.48 o                         
  -6   8   3        242.28        280.91        24.62 o                         
  -5   8   3        464.24        464.23        21.56 o                         
  -4   8   3       1747.13       1787.52        44.24 o                         
  -3   8   3         20.38         20.57         4.05 o                         
  -2   8   3         47.59         51.91         5.88 o                         
  -1   8   3         10.22          8.33         4.32 o                         
   0   8   3          4.63          4.36         4.86 o                         
   1   8   3       1826.80       1731.83        39.38 o                         
   2   8   3       5031.56       5047.58        89.74 o                         
   3   8   3         83.24         67.15         6.91 o                         
   4   8   3         24.19         24.36        13.92 o                         
   5   8   3          8.78         11.11         7.69 o                         
   6   8   3        135.34        133.89        19.47 o                         
   7   8   3        679.82        676.62        62.44 o                         
   8   8   3        367.07        426.60        44.49 o                         
   9   8   3         32.14         80.73        29.22 o                         
  -9   9   3          6.60         -3.05        15.63 o                         
  -8   9   3          0.27        -26.07        26.07 o                         
  -7   9   3        309.51        367.11        39.70 o                         
  -6   9   3        882.37        935.01        64.73 o                         
  -5   9   3        167.87        189.00        17.21 o                         
  -4   9   3        493.78        470.83        19.68 o                         
  -3   9   3         36.28         28.40         7.00 o                         
  -2   9   3         91.98         48.30         8.16 o                         
  -1   9   3       2644.32       2677.46        49.36 o                         
   0   9   3       1849.65       1681.80        32.63 o                         
   1   9   3         10.74         21.20         8.25 o                         
   2   9   3        559.90        585.43        20.48 o                         
   3   9   3          0.81         -7.63         7.63 o                         
   4   9   3        116.79         98.93        12.53 o                         
   5   9   3        865.98        875.94        48.89 o                         
   6   9   3        305.28        337.24        21.15 o                         
   7   9   3         31.94         18.02        11.28 o                         
   8   9   3         56.70         27.50        12.90 o                         
  -8  10   3         57.95         59.22        34.09 o                         
  -7  10   3        710.20        706.76        77.57 o                         
  -6  10   3         92.87         62.41        19.99 o                         
  -5  10   3        171.60        156.16        17.96 o                         
  -4  10   3        373.11        362.39        19.02 o                         
  -3  10   3       6039.52       6251.43       128.21 o                         
  -2  10   3         56.68         47.91        10.92 o                         
  -1  10   3       2496.75       2641.88        60.33 o                         
   0  10   3         45.33         34.39         6.04 o                         
   1  10   3        139.37        133.69         8.79 o                         
   2  10   3       1540.76       1637.57        39.59 o                         
   3  10   3       5857.92       5848.56       105.16 o                         
   4  10   3        178.60        159.06        26.22 o                         
   5  10   3         97.77        102.42        19.43 o                         
   6  10   3         13.99          4.05        12.77 o                         
   7  10   3         22.05         10.44        19.19 o                         
   8  10   3        133.57        127.24        29.51 o                         
  -8  11   3        174.33        194.84        29.24 o                         
  -7  11   3        459.16        458.80        42.48 o                         
  -6  11   3         29.61         22.14        11.81 o                         
  -5  11   3         19.34         22.72         6.81 o                         
  -4  11   3         46.44         46.72        12.49 o                         
  -3  11   3        144.24        143.41        17.26 o                         
  -2  11   3       1280.25       1261.80        33.00 o                         
  -1  11   3       1902.52       2025.75        50.49 o                         
   0  11   3          1.62          5.44         9.74 o                         
   1  11   3        144.77        165.03        10.69 o                         
   2  11   3        411.19        380.45        22.47 o                         
   3  11   3         95.00         81.55        14.36 o                         
   4  11   3         39.48         27.06         9.54 o                         
   5  11   3        327.64        282.29        20.55 o                         
   6  11   3         93.50         71.46        15.43 o                         
   7  11   3         29.94         -8.18        17.92 o                         
   8  11   3         17.12         36.60        21.94 o                         
  -8  12   3         43.64         68.98        22.30 o                         
  -7  12   3         61.42         36.20        16.63 o                         
  -6  12   3         94.54         77.49        20.98 o                         
  -5  12   3        949.26        967.91        54.24 o                         
  -4  12   3        520.57        513.76        30.20 o                         
  -3  12   3         53.66         52.36         6.97 o                         
  -2  12   3        100.08         80.67        14.39 o                         
  -1  12   3       1178.59       1112.54        29.32 o                         
   0  12   3        654.86        657.70        26.81 o                         
   1  12   3       1575.01       1538.59        37.82 o                         
   2  12   3        318.26        351.07        18.53 o                         
   3  12   3          7.62         21.45        16.64 o                         
   4  12   3         19.03          4.15         8.41 o                         
   5  12   3        621.41        583.76        45.29 o                         
   6  12   3        243.12        239.45        36.71 o                         
   7  12   3        139.86        129.68        22.57 o                         
   8  12   3         18.95         35.13        19.20 o                         
  -8  13   3          9.26          3.50        22.68 o                         
  -7  13   3        100.30         64.09        22.01 o                         
  -6  13   3         94.65         87.98        22.49 o                         
  -5  13   3          9.48          3.72        15.46 o                         
  -4  13   3        398.36        347.90        18.60 o                         
  -3  13   3        790.50        888.77        42.21 o                         
  -2  13   3        296.56        265.17        21.63 o                         
  -1  13   3        510.61        466.04        29.78 o                         
   0  13   3        286.01        293.74        26.30 o                         
   1  13   3        862.96        869.10        45.62 o                         
   2  13   3        603.43        653.37        29.25 o                         
   3  13   3       1013.05       1103.76        60.19 o                         
   4  13   3        247.77        214.18        17.47 o                         
   5  13   3         52.76         82.12        15.49 o                         
   6  13   3        105.70         69.36        22.88 o                         
   7  13   3        334.92        382.05        45.49 o                         
  -7  14   3        121.69        158.54        34.37 o                         
  -6  14   3        423.58        503.37        50.81 o                         
  -5  14   3       1206.83       1122.70        83.83 o                         
  -4  14   3        140.27        160.28        30.49 o                         
  -3  14   3          5.02         16.05         9.23 o                         
  -2  14   3         46.03         31.68         9.24 o                         
  -1  14   3        520.34        493.35        22.17 o                         
   0  14   3        489.70        525.58        21.57 o                         
   1  14   3       1967.29       2141.44        68.73 o                         
   2  14   3         29.33         16.69         8.32 o                         
   3  14   3          4.17          8.27        14.30 o                         
   4  14   3         14.13         24.95        13.79 o                         
   5  14   3         67.81         63.42        19.41 o                         
   6  14   3          4.28          6.86        13.89 o                         
   7  14   3        118.42         58.94        33.41 o                         
  -7  15   3         42.20         28.49        17.94 o                         
  -6  15   3          0.01         14.48        15.58 o                         
  -5  15   3         48.22         19.17        11.64 o                         
  -4  15   3          0.42          9.88        10.94 o                         
  -3  15   3          4.38         -9.74         9.74 o                         
  -2  15   3       1223.79       1354.51        61.84 o                         
  -1  15   3          1.60          3.34         9.44 o                         
   0  15   3          4.79         -5.85         9.65 o                         
   1  15   3         62.76         76.41        13.22 o                         
   2  15   3         31.11         22.48         8.72 o                         
   3  15   3        161.75        163.70        20.86 o                         
   4  15   3        837.78        825.20        63.82 o                         
   5  15   3         28.30         16.60        13.51 o                         
   6  15   3          8.03          2.66        14.04 o                         
   7  15   3          1.64          2.98        16.31 o                         
  -7  16   3         97.75         62.69        16.82 o                         
  -6  16   3        149.84        205.54        29.72 o                         
  -5  16   3          4.91          4.72        19.18 o                         
  -4  16   3         70.29         42.94        15.81 o                         
  -3  16   3        147.32        179.10        17.01 o                         
  -2  16   3        141.47        188.02        23.65 o                         
  -1  16   3        329.94        338.61        25.41 o                         
   0  16   3        608.48        703.60        40.27 o                         
   1  16   3          0.80         -5.69        10.19 o                         
   2  16   3        120.05        104.93        20.90 o                         
   3  16   3        300.66        261.33        24.80 o                         
   4  16   3         50.74         24.42        11.85 o                         
   5  16   3          6.54          3.95        11.51 o                         
   6  16   3        168.39        149.90        45.03 o                         
  -6  17   3          8.95         -3.68        17.42 o                         
  -5  17   3         63.50         79.22        25.67 o                         
  -4  17   3        387.25        409.64        45.21 o                         
  -3  17   3        309.28        293.47        80.90 o                         
  -2  17   3        273.54        314.07        33.45 o                         
  -1  17   3        195.38        231.20        22.64 o                         
   0  17   3         72.45         86.56        31.87 o                         
   1  17   3         11.74          9.31         6.65 o                         
   2  17   3        135.80        104.74        17.67 o                         
   3  17   3         17.38         29.21        10.24 o                         
   4  17   3        142.24        134.45        22.16 o                         
   5  17   3        161.65        164.15        30.60 o                         
   6  17   3         43.44         27.57        30.71 o                         
  -6  18   3         23.04         17.20        24.59 o                         
  -5  18   3         17.60         23.01        32.08 o                         
  -4  18   3         93.70        113.47        23.74 o                         
  -3  18   3        145.51        113.69        28.72 o                         
  -2  18   3         11.01         13.47        24.49 o                         
  -1  18   3          0.10        -18.03        18.03 o                         
   0  18   3          0.71         -4.10        24.37 o                         
   1  18   3        113.75        119.16        30.84 o                         
   2  18   3        143.56        136.79        19.84 o                         
   3  18   3         16.31          4.85        10.67 o                         
   4  18   3          8.05          0.69        12.54 o                         
   5  18   3          3.33        -16.93        16.93 o                         
  -5  19   3        156.70        195.65        39.70 o                         
  -4  19   3        239.95        249.68        33.12 o                         
  -3  19   3          7.84          9.46        16.90 o                         
  -2  19   3         19.51         27.62        14.09 o                         
  -1  19   3         44.78         59.78        16.72 o                         
   0  19   3        470.88        467.77        64.45 o                         
   1  19   3          4.35         10.84        10.57 o                         
   2  19   3        302.17        322.13        37.16 o                         
   3  19   3         20.72         35.43        16.69 o                         
   4  19   3          2.32        -21.42        23.30 o                         
   5  19   3          0.05          2.78        20.80 o                         
  -4  20   3         40.21         37.67        20.08 o                         
  -3  20   3         72.48        101.82        17.94 o                         
  -2  20   3          2.79         10.17        16.29 o                         
  -1  20   3         96.88        109.45        26.29 o                         
   0  20   3          1.47         15.18        12.15 o                         
   1  20   3         50.42         32.40        19.21 o                         
   2  20   3         23.97         16.08        17.34 o                         
   3  20   3        112.88        112.00        20.90 o                         
   4  20   3         13.73         26.33        30.14 o                         
  -4  21   3         30.21         -3.58        16.92 o                         
  -3  21   3          0.06         -0.15        14.58 o                         
  -2  21   3        162.63        174.60        29.69 o                         
  -1  21   3        158.26        249.49        32.46 o                         
   0  21   3          0.18         47.44        18.78 o                         
   1  21   3         33.84         25.49        17.45 o                         
   2  21   3         31.29         11.83        13.85 o                         
   3  21   3          1.01        -19.51        19.51 o                         
  -2  22   3         17.14          7.06        13.22 o                         
  -1  22   3         16.65         -8.30        17.43 o                         
   0  22   3         74.56         62.10        17.82 o                         
   1  22   3         11.18         14.62        30.18 o                         
   2  22   3         87.99         38.83        14.90 o                         
  -8   0   4         21.70         58.78        33.70 o                         
  -6   0   4       3778.52       3729.40       447.25 o                         
  -4   0   4        844.42        790.25        55.30 o                         
  -2   0   4         21.67         12.30        14.31 o                         
   0   0   4      23565.64      24597.78       595.19 o                         
   2   0   4       1044.26       1019.66        35.34 o                         
   4   0   4        622.88        678.04        40.78 o                         
   6   0   4       3091.09       3136.19       309.07 o                         
   8   0   4         38.11         -9.90        22.97 o                         
  -9   1   4        345.22        357.73        41.76 o                         
  -8   1   4        463.73        422.29        55.26 o                         
  -7   1   4          2.49        -23.89        35.38 o                         
  -6   1   4        604.92        683.69        44.95 o                         
  -5   1   4        155.94        150.73        23.14 o                         
  -4   1   4         44.30         40.01         9.71 o                         
  -3   1   4       6100.62       6281.55       117.00 o                         
  -2   1   4       3942.37       4158.74        59.75 o                         
  -1   1   4        231.41        240.13        11.60 o                         
   0   1   4       1918.89       1943.37        30.27 o                         
   1   1   4         22.05         32.07         3.97 o                         
   2   1   4        158.08        133.17         9.05 o                         
   3   1   4       3698.73       3990.13        78.24 o                         
   4   1   4        889.67        794.71        38.76 o                         
   5   1   4        118.32        105.66        13.80 o                         
   6   1   4         82.74         38.22        14.16 o                         
   7   1   4          3.24         23.25        17.84 o                         
   8   1   4          8.51         14.25        14.22 o                         
   9   1   4         92.85         66.21        26.15 o                         
  -9   2   4         26.04         34.41        28.93 o                         
  -8   2   4        212.18        180.57        38.37 o                         
  -7   2   4        416.01        413.38        33.93 o                         
  -6   2   4        111.28         88.05        18.62 o                         
  -5   2   4       2075.63       2191.78        80.01 o                         
  -4   2   4       3504.55       3743.30       107.29 o                         
  -3   2   4        435.14        445.77        25.28 o                         
  -2   2   4       3716.49       3666.17        77.97 o                         
  -1   2   4       2114.47       2083.09        32.41 o                         
   0   2   4       1239.87       1227.75        26.70 o                         
   1   2   4       4681.44       4802.82        81.04 o                         
   2   2   4       7315.13       7556.06       147.43 o                         
   3   2   4         79.15         54.59         6.83 o                         
   4   2   4       1584.05       1604.01        42.93 o                         
   5   2   4        478.17        457.10        30.20 o                         
   6   2   4        332.67        322.86        36.61 o                         
   7   2   4        339.55        370.72        39.76 o                         
   8   2   4        479.57        504.38        61.21 o                         
   9   2   4          2.03         15.90        21.42 o                         
  -9   3   4        135.03         33.10        27.13 o                         
  -8   3   4          0.41         -8.25        18.78 o                         
  -7   3   4        136.65        135.69        18.81 o                         
  -6   3   4         68.24         23.92        19.40 o                         
  -5   3   4        274.79        304.84        26.06 o                         
  -4   3   4       6965.31       7238.15       183.07 o                         
  -3   3   4       2412.51       2430.03        52.61 o                         
  -2   3   4        396.60        381.19        16.21 o                         
  -1   3   4       1457.06       1411.49        38.94 o                         
   0   3   4       1184.25       1268.26        28.68 o                         
   1   3   4        401.55        357.36        12.50 o                         
   2   3   4       8652.43       9160.54       167.67 o                         
   3   3   4       2454.62       2517.77        70.93 o                         
   4   3   4       1246.05       1261.67        35.32 o                         
   5   3   4        397.47        395.44        24.37 o                         
   6   3   4        134.01        168.07        30.49 o                         
   7   3   4         10.84         18.42        12.79 o                         
   8   3   4        172.02        254.60        32.72 o                         
   9   3   4         93.33         77.72        25.36 o                         
  -9   4   4         14.25         11.57        28.82 o                         
  -8   4   4        263.63        278.67        34.78 o                         
  -7   4   4        271.71        296.85        24.76 o                         
  -6   4   4        313.72        305.97        25.21 o                         
  -5   4   4         76.67         78.99        16.08 o                         
  -4   4   4        916.53        865.89        29.50 o                         
  -3   4   4         45.30         35.60         4.88 o                         
  -2   4   4       3158.80       3151.68        61.90 o                         
  -1   4   4        947.42        922.17        23.58 o                         
   0   4   4        588.20        498.92        18.29 o                         
   1   4   4        116.65        115.04         6.98 o                         
   2   4   4       2453.07       2479.03        60.73 o                         
   3   4   4         45.98         44.21        10.02 o                         
   4   4   4       1749.59       1762.91        49.12 o                         
   5   4   4        360.00        375.31        25.42 o                         
   6   4   4         48.35         30.50        10.86 o                         
   7   4   4         13.16         47.70        14.40 o                         
   8   4   4        214.31        232.77        35.24 o                         
   9   4   4          3.08         45.23        14.56 o                         
  -9   5   4         31.40         44.71        19.15 o                         
  -8   5   4        140.01         70.94        30.06 o                         
  -7   5   4        417.91        458.24        43.00 o                         
  -6   5   4        112.87        106.07        37.05 o                         
  -5   5   4       3230.11       3386.51        87.87 o                         
  -4   5   4        108.51         79.73         7.58 o                         
  -3   5   4         60.56         61.52         7.79 o                         
  -2   5   4        352.22        336.50        17.14 o                         
  -1   5   4       7811.55       7907.15       133.08 o                         
   0   5   4        220.34        205.57         9.34 o                         
   1   5   4       9513.51       9954.04       168.57 o                         
   2   5   4         18.66          7.30         7.43 o                         
   3   5   4         50.05         54.22         7.24 o                         
   4   5   4         20.24         53.56         8.94 o                         
   5   5   4       2970.22       3413.39        87.03 o                         
   6   5   4         17.09          0.18         9.88 o                         
   7   5   4        847.76        792.98        82.86 o                         
   8   5   4          1.05         27.94        26.96 o                         
  -9   6   4         58.31         61.67        19.31 o                         
  -8   6   4        919.29        921.04       151.56 o                         
  -7   6   4       1068.19        970.96        79.65 o                         
  -6   6   4       1060.69       1056.04        62.25 o                         
  -5   6   4          3.77          7.97         7.64 o                         
  -4   6   4        122.33        162.14        11.62 o                         
  -3   6   4       1151.97       1181.58        29.87 o                         
  -2   6   4       3657.67       3863.54        67.58 o                         
  -1   6   4       8543.96       8951.50       158.05 o                         
   0   6   4      10719.50      11490.72       192.95 o                         
   1   6   4         49.00         29.89         5.32 o                         
   2   6   4        337.33        318.04        11.78 o                         
   3   6   4        477.53        475.22        26.36 o                         
   4   6   4         42.15         52.18         9.86 o                         
   5   6   4       1439.39       1469.32        71.05 o                         
   6   6   4       1513.64       1555.52        89.99 o                         
   7   6   4        102.54        105.80        23.71 o                         
   8   6   4         46.94         79.22        25.24 o                         
  -9   7   4         34.68        -23.16        23.16 o                         
  -8   7   4        117.83         74.40        30.51 o                         
  -7   7   4        669.26        629.40        64.35 o                         
  -6   7   4        210.70        224.58        28.94 o                         
  -5   7   4        175.65        188.17        17.08 o                         
  -4   7   4        859.96        924.18        37.94 o                         
  -3   7   4       1657.35       1689.91        46.03 o                         
  -2   7   4        896.93        906.33        30.45 o                         
  -1   7   4       3600.80       3672.49        69.81 o                         
   0   7   4       1089.96       1128.29        24.53 o                         
   1   7   4       1160.40       1171.65        29.72 o                         
   2   7   4       1569.01       1543.35        46.25 o                         
   3   7   4       1340.51       1340.39        38.14 o                         
   4   7   4         95.38         80.54        12.99 o                         
   5   7   4        785.28        704.79        45.61 o                         
   6   7   4         45.72         -2.85        12.68 o                         
   7   7   4        310.95        293.95        41.05 o                         
   8   7   4        181.13        122.16        21.56 o                         
  -8   8   4         31.55         16.99        28.06 o                         
  -7   8   4          0.81         10.38         9.37 o                         
  -6   8   4          3.93         16.73         8.92 o                         
  -5   8   4       1379.76       1424.00        61.74 o                         
  -4   8   4        427.41        442.32        23.67 o                         
  -3   8   4       2185.30       2184.40        63.21 o                         
  -2   8   4        961.54        944.87        26.56 o                         
  -1   8   4         37.57         25.36         5.42 o                         
   0   8   4        305.03        295.66        12.42 o                         
   1   8   4       2015.90       2060.25        49.23 o                         
   2   8   4        778.82        769.92        24.93 o                         
   3   8   4       1126.51       1153.61        53.66 o                         
   4   8   4        656.94        618.50        22.72 o                         
   5   8   4        156.56        148.31        25.42 o                         
   6   8   4        126.57        142.41        29.63 o                         
   7   8   4        127.06        138.69        22.26 o                         
   8   8   4         39.79         60.95        18.04 o                         
  -8   9   4         12.21          0.67        18.60 o                         
  -7   9   4         17.98         18.07        14.72 o                         
  -6   9   4        516.19        506.72        31.30 o                         
  -5   9   4        160.55        165.57        27.26 o                         
  -4   9   4        412.33        429.72        20.88 o                         
  -3   9   4       5302.99       5401.33       176.27 o                         
  -2   9   4        910.54        932.23        24.77 o                         
  -1   9   4        180.13        189.31        10.22 o                         
   0   9   4       1101.66       1077.56        27.54 o                         
   1   9   4        123.68        139.83         8.96 o                         
   2   9   4        289.97        300.11        15.33 o                         
   3   9   4       6916.45       7289.85       222.40 o                         
   4   9   4       1092.37       1107.30        50.56 o                         
   5   9   4        205.93        204.21        19.71 o                         
   6   9   4         45.58         13.48        11.17 o                         
   7   9   4        188.11        210.00        22.25 o                         
   8   9   4          1.32        -12.24        16.70 o                         
  -8  10   4          0.13         67.33        18.69 o                         
  -7  10   4        133.12        111.49        26.70 o                         
  -6  10   4       1600.41       1615.20       166.19 o                         
  -5  10   4        774.30        701.31        44.52 o                         
  -4  10   4        212.46        244.18        18.33 o                         
  -3  10   4         53.33         38.07         7.96 o                         
  -2  10   4          0.51          6.18         5.04 o                         
  -1  10   4        364.63        368.42        18.88 o                         
   0  10   4       5309.19       5534.69        98.03 o                         
   1  10   4        412.18        373.19        18.01 o                         
   2  10   4         30.01         51.85         8.75 o                         
   3  10   4         12.31          8.12         7.28 o                         
   4  10   4          6.27         -6.59        16.20 o                         
   5  10   4          6.22         16.49        14.19 o                         
   6  10   4        836.50        840.83        76.93 o                         
   7  10   4          0.77         28.75        16.62 o                         
   8  10   4          2.17         21.02        22.75 o                         
  -8  11   4        349.96        248.95        44.87 o                         
  -7  11   4          0.59         -3.24        22.21 o                         
  -6  11   4         52.22         31.76        13.29 o                         
  -5  11   4        372.22        365.79        27.46 o                         
  -4  11   4          4.21          7.55         9.15 o                         
  -3  11   4        167.05        176.50        15.43 o                         
  -2  11   4       3264.22       3264.86        93.44 o                         
  -1  11   4        111.91        119.31        14.32 o                         
   0  11   4         59.60         41.64        13.13 o                         
   1  11   4        641.55        653.46        30.55 o                         
   2  11   4         12.12          1.62         8.12 o                         
   3  11   4        125.44        152.43        15.78 o                         
   4  11   4       1347.68       1391.73        64.07 o                         
   5  11   4        124.23        132.89        20.98 o                         
   6  11   4          2.10        -14.14        27.71 o                         
   7  11   4         73.43         55.83        17.13 o                         
   8  11   4          0.11         31.95        26.89 o                         
  -8  12   4        220.83        177.06        65.49 o                         
  -7  12   4        407.72        418.96        50.17 o                         
  -6  12   4         75.02         56.34        20.23 o                         
  -5  12   4         65.96         46.54        18.74 o                         
  -4  12   4         19.95         35.38        10.04 o                         
  -3  12   4         51.29         39.93        12.68 o                         
  -2  12   4       3047.61       3154.94        75.13 o                         
  -1  12   4       1591.58       1587.40        48.81 o                         
   0  12   4        515.68        523.54        32.44 o                         
   1  12   4        733.40        741.32        24.97 o                         
   2  12   4        840.39        884.01        36.70 o                         
   3  12   4         16.32         10.75         6.67 o                         
   4  12   4       1472.22       1597.35       106.49 o                         
   5  12   4         65.82         52.18        18.00 o                         
   6  12   4        290.74        266.67        32.08 o                         
   7  12   4        241.19        269.64        36.43 o                         
  -7  13   4         11.38         24.86        23.77 o                         
  -6  13   4         13.32        -12.47        13.80 o                         
  -5  13   4        148.55        126.81        17.19 o                         
  -4  13   4       1984.23       1823.08       187.36 o                         
  -3  13   4         94.02         60.26        10.76 o                         
  -2  13   4        176.61        172.57        13.77 o                         
  -1  13   4         63.20         45.70         6.84 o                         
   0  13   4         89.81         57.49         8.37 o                         
   1  13   4          9.65          1.69         9.69 o                         
   2  13   4       1460.85       1452.09        62.56 o                         
   3  13   4          5.53         26.07         6.44 o                         
   4  13   4        156.70        162.10        19.33 o                         
   5  13   4          3.51         12.06        15.10 o                         
   6  13   4         44.46         96.48        28.15 o                         
   7  13   4         12.54         25.29        18.83 o                         
  -7  14   4         28.77         14.47        27.83 o                         
  -6  14   4         86.81         52.84        27.21 o                         
  -5  14   4          4.22         -1.81        18.99 o                         
  -4  14   4        850.96        818.83        57.07 o                         
  -3  14   4         13.90         15.12         5.61 o                         
  -2  14   4        695.90        710.94        32.38 o                         
  -1  14   4        247.83        221.82        15.83 o                         
   0  14   4         58.66         37.50        12.93 o                         
   1  14   4         85.15         73.00        13.48 o                         
   2  14   4       1267.99       1237.31        64.27 o                         
   3  14   4         17.75         -5.77        10.04 o                         
   4  14   4        468.92        479.45        44.29 o                         
   5  14   4         89.40         59.10        23.72 o                         
   6  14   4          0.55          8.32        20.68 o                         
   7  14   4         25.99         48.91        18.89 o                         
  -7  15   4         51.39         87.17        23.63 o                         
  -6  15   4        325.76        256.47        35.58 o                         
  -5  15   4        569.71        629.81        69.95 o                         
  -4  15   4        166.36        126.94        18.06 o                         
  -3  15   4         40.79         18.07        12.84 o                         
  -2  15   4          6.84         -1.13         8.70 o                         
  -1  15   4        378.09        422.18        30.59 o                         
   0  15   4        456.10        426.72        24.27 o                         
   1  15   4        798.43        906.48        52.06 o                         
   2  15   4         36.28         32.66        15.44 o                         
   3  15   4         23.96          3.27        10.30 o                         
   4  15   4          1.63         14.18        12.79 o                         
   5  15   4        174.62        178.08        26.29 o                         
   6  15   4          3.99          9.34        18.01 o                         
  -6  16   4        247.55        260.30        45.76 o                         
  -5  16   4         86.10         73.81        36.59 o                         
  -4  16   4          8.14         -2.66        10.55 o                         
  -3  16   4         42.20         42.08        15.88 o                         
  -2  16   4          8.76          6.99        13.00 o                         
  -1  16   4        354.99        364.01        29.56 o                         
   0  16   4       1124.27       1154.27        45.37 o                         
   1  16   4         49.69         39.77        14.35 o                         
   2  16   4          1.56         13.73         9.29 o                         
   3  16   4         45.58         40.90        11.63 o                         
   4  16   4         41.04         16.23        12.19 o                         
   5  16   4        106.80        117.46        25.98 o                         
   6  16   4        258.98        266.63        31.14 o                         
  -6  17   4         21.22         11.84        18.19 o                         
  -5  17   4         14.37         14.37        23.26 o                         
  -4  17   4         58.23         59.29        16.91 o                         
  -3  17   4        206.01        222.42        31.30 o                         
  -2  17   4        661.23        665.35        65.74 o                         
  -1  17   4         85.51         63.72        22.09 o                         
   0  17   4          9.95          3.47         9.18 o                         
   1  17   4        179.58        170.69        17.95 o                         
   2  17   4        130.89        176.13        19.69 o                         
   3  17   4        186.70        236.33        26.26 o                         
   4  17   4        139.72        174.13        25.86 o                         
   5  17   4          7.91         11.80        16.97 o                         
  -5  18   4        106.05        107.11        29.19 o                         
  -4  18   4        100.21         77.93        48.04 o                         
  -3  18   4         82.04         70.95        27.23 o                         
  -2  18   4          4.14        -13.58        13.58 o                         
  -1  18   4         82.30        136.61        27.27 o                         
   0  18   4         28.40         25.17        16.74 o                         
   1  18   4        283.95        294.02        39.71 o                         
   2  18   4          0.82          2.23         9.68 o                         
   3  18   4          2.25          1.13        16.82 o                         
   4  18   4          0.04         -6.01        15.88 o                         
   5  18   4          6.88         12.64        15.33 o                         
  -5  19   4         19.81         22.99        23.76 o                         
  -4  19   4         46.76         36.50        35.70 o                         
  -3  19   4        327.28        323.80        44.23 o                         
  -2  19   4          0.98        -12.10        23.08 o                         
  -1  19   4         35.88         31.28        15.35 o                         
   0  19   4         15.64          5.06        15.23 o                         
   1  19   4         38.29         12.30        17.00 o                         
   2  19   4          1.47          5.99        16.34 o                         
   3  19   4        274.49        331.57        44.90 o                         
   4  19   4         12.83         13.03        23.09 o                         
  -4  20   4          0.89        -29.01        29.01 o                         
  -3  20   4         11.22         29.59        21.04 o                         
  -2  20   4         24.09         14.34        15.68 o                         
  -1  20   4         28.56         -1.44         9.84 o                         
   0  20   4        167.74        251.54        34.15 o                         
   1  20   4         62.71         44.98        19.72 o                         
   2  20   4         14.43         15.31        15.08 o                         
   3  20   4          1.65          9.47        22.32 o                         
  -3  21   4         20.54         25.98        20.88 o                         
  -2  21   4         19.73         13.93         9.83 o                         
  -1  21   4          8.33        -14.55        14.55 o                         
   0  21   4          2.53         -7.76        16.60 o                         
   1  21   4        163.41        148.59        28.56 o                         
   2  21   4         27.87         69.64        19.00 o                         
  -1  22   4         70.85         63.00        17.72 o                         
   0  22   4         13.37         40.04        15.71 o                         
   1  22   4          9.82          4.44        38.96 o                         
  -9   0   5         52.38         72.32        29.10 o                         
  -7   0   5        356.99        399.68        60.61 o                         
  -5   0   5          6.88          2.83        22.75 o                         
  -3   0   5       1490.53       1488.72        62.25 o                         
  -1   0   5       1394.10       1470.09        45.13 o                         
   1   0   5        681.44        662.75        34.41 o                         
   3   0   5       1204.84       1160.50        59.12 o                         
   5   0   5        277.82        314.79        37.23 o                         
   7   0   5        296.42        302.87        64.47 o                         
  -9   1   5         42.40         50.96        17.42 o                         
  -8   1   5         10.99          4.36        17.76 o                         
  -7   1   5        173.09        154.08        43.87 o                         
  -6   1   5        398.80        446.27        37.07 o                         
  -5   1   5       1929.29       2006.65        73.37 o                         
  -4   1   5        774.86        836.27        44.20 o                         
  -3   1   5        963.77        995.48        38.29 o                         
  -2   1   5         33.01         21.14         3.65 o                         
  -1   1   5       3048.55       3107.37        56.07 o                         
   0   1   5       1935.50       1988.18        36.72 o                         
   1   1   5       5142.33       5232.56       101.58 o                         
   2   1   5       1199.09       1224.32        45.96 o                         
   3   1   5        675.12        679.53        29.57 o                         
   4   1   5        159.10        174.44        24.42 o                         
   5   1   5       1043.55       1150.64        73.42 o                         
   6   1   5        262.02        215.74        23.92 o                         
   7   1   5        320.94        370.90        48.83 o                         
   8   1   5         91.62         78.08        20.26 o                         
  -9   2   5         38.46         64.68        17.29 o                         
  -8   2   5        589.36        546.73        70.20 o                         
  -7   2   5         21.69         29.77        26.16 o                         
  -6   2   5         40.28         42.67        16.17 o                         
  -5   2   5         48.16         52.97         9.61 o                         
  -4   2   5        298.49        344.70        27.52 o                         
  -3   2   5        490.81        557.81        24.56 o                         
  -2   2   5       4408.44       4570.24       102.67 o                         
  -1   2   5       1191.61       1165.81        25.23 o                         
   0   2   5        184.84        190.71         9.60 o                         
   1   2   5        229.96        222.21        14.26 o                         
   2   2   5        616.64        636.66        30.02 o                         
   3   2   5         61.43         75.95         9.99 o                         
   4   2   5       1645.52       1675.29       117.33 o                         
   5   2   5        596.71        588.98        38.97 o                         
   6   2   5         15.62        -14.64        16.64 o                         
   7   2   5         28.54         32.27        15.60 o                         
   8   2   5         35.19         25.31        16.11 o                         
  -9   3   5        163.60        121.90        24.56 o                         
  -8   3   5          1.45         58.79        23.32 o                         
  -7   3   5        459.64        525.22        56.45 o                         
  -6   3   5         51.71         33.39        11.17 o                         
  -5   3   5         88.82        103.17        34.61 o                         
  -4   3   5        514.28        566.94        37.60 o                         
  -3   3   5       3062.33       3236.61        65.52 o                         
  -2   3   5        182.30        161.93         8.61 o                         
  -1   3   5       1767.00       1723.97        44.56 o                         
   0   3   5        250.36        257.27        14.37 o                         
   1   3   5        141.52        120.16         8.15 o                         
   2   3   5        271.72        252.87        16.91 o                         
   3   3   5       1825.93       1836.95        40.98 o                         
   4   3   5        277.23        284.45        31.23 o                         
   5   3   5        349.59        334.98        28.79 o                         
   6   3   5         77.17         58.18        21.94 o                         
   7   3   5         11.54         22.89        14.75 o                         
   8   3   5          0.80        -11.40        14.19 o                         
  -9   4   5         65.09         55.41        19.75 o                         
  -8   4   5          0.77        -17.59        17.59 o                         
  -7   4   5        105.89         63.13        19.53 o                         
  -6   4   5        812.01        913.81        64.95 o                         
  -5   4   5         64.67         64.38        15.67 o                         
  -4   4   5       1166.19       1284.99        64.44 o                         
  -3   4   5       1148.48       1233.80        28.94 o                         
  -2   4   5        438.71        424.73        18.73 o                         
  -1   4   5       2084.88       2087.89        42.36 o                         
   0   4   5       5429.89       5796.65       101.22 o                         
   1   4   5        143.67        156.94         7.62 o                         
   2   4   5       1693.38       1718.14        54.20 o                         
   3   4   5        207.59        200.48        17.57 o                         
   4   4   5        409.78        456.30        32.68 o                         
   5   4   5        884.26        796.72        54.69 o                         
   6   4   5        943.67       1000.90        87.76 o                         
   7   4   5          3.79          1.66        17.18 o                         
   8   4   5         62.09         43.13        28.67 o                         
  -8   5   5          7.45         -5.83        17.38 o                         
  -7   5   5        119.70        118.65        26.00 o                         
  -6   5   5        154.79        158.24        17.48 o                         
  -5   5   5         66.06         69.49        16.13 o                         
  -4   5   5       1828.87       1856.19        60.31 o                         
  -3   5   5        366.13        345.39        20.82 o                         
  -2   5   5         26.23         22.09        10.28 o                         
  -1   5   5        110.95        114.05        10.69 o                         
   0   5   5         54.07         30.33         9.76 o                         
   1   5   5        349.05        377.97        20.52 o                         
   2   5   5       2847.76       3000.55        61.22 o                         
   3   5   5         75.56         40.34        15.30 o                         
   4   5   5         31.88         59.70        10.89 o                         
   5   5   5          9.02         29.12        12.13 o                         
   6   5   5          0.19         15.83        18.40 o                         
   7   5   5          9.86         15.21        14.04 o                         
   8   5   5        141.27        171.07        30.55 o                         
  -8   6   5          4.33         -0.17        18.34 o                         
  -7   6   5         64.54         96.04        25.77 o                         
  -6   6   5       1151.52       1198.16        72.84 o                         
  -5   6   5          1.21          6.99         9.18 o                         
  -4   6   5       1217.48       1250.17        46.45 o                         
  -3   6   5        636.92        635.90        22.83 o                         
  -2   6   5        103.97        116.39         8.63 o                         
  -1   6   5        282.31        284.65        13.77 o                         
   0   6   5       3289.96       3319.65        77.47 o                         
   1   6   5        190.54        156.53        10.38 o                         
   2   6   5       1372.43       1401.67        35.71 o                         
   3   6   5        279.80        288.17        28.18 o                         
   4   6   5         57.89         51.98        11.04 o                         
   5   6   5        154.73        167.66        28.63 o                         
   6   6   5        383.69        412.41        42.12 o                         
   7   6   5          9.21         34.90        15.42 o                         
   8   6   5         71.66         81.07        19.53 o                         
  -8   7   5          3.88         33.67        21.73 o                         
  -7   7   5         91.24         60.84        18.67 o                         
  -6   7   5         22.59         -0.51        16.46 o                         
  -5   7   5        510.55        492.83        31.89 o                         
  -4   7   5         36.46         23.73        10.92 o                         
  -3   7   5       2136.34       2324.24       108.38 o                         
  -2   7   5         20.18         27.58         5.70 o                         
  -1   7   5        153.00        150.27        10.89 o                         
   0   7   5         41.13         35.03         4.88 o                         
   1   7   5        550.01        521.60        23.02 o                         
   2   7   5         19.27         14.54         6.74 o                         
   3   7   5       2828.18       2947.81        75.05 o                         
   4   7   5        370.24        381.44        23.84 o                         
   5   7   5          1.85          4.20        10.12 o                         
   6   7   5         10.94         15.30        28.61 o                         
   7   7   5          6.13          0.98        12.93 o                         
   8   7   5         25.98         26.87        21.61 o                         
  -8   8   5        246.45        230.40        40.06 o                         
  -7   8   5        259.33        225.49        29.04 o                         
  -6   8   5         22.08         37.16        17.24 o                         
  -5   8   5         34.39         23.15         9.79 o                         
  -4   8   5        291.37        289.40        18.30 o                         
  -3   8   5        643.41        649.74        25.54 o                         
  -2   8   5       2324.57       2364.29        69.41 o                         
  -1   8   5        418.44        425.03        22.02 o                         
   0   8   5         27.98         20.59         8.68 o                         
   1   8   5         34.78         23.86         7.75 o                         
   2   8   5       1017.77        967.34        39.16 o                         
   3   8   5        185.60        177.20        18.17 o                         
   4   8   5        634.35        677.27        45.32 o                         
   5   8   5          1.42         16.15        12.07 o                         
   6   8   5          0.22        -13.92        13.92 o                         
   7   8   5         15.83         -5.23        14.88 o                         
   8   8   5         83.04         86.29        19.24 o                         
  -8   9   5         10.81        -18.38        18.38 o                         
  -7   9   5         38.34         56.51        18.98 o                         
  -6   9   5         96.14        141.28        20.20 o                         
  -5   9   5        937.21       1108.53        55.42 o                         
  -4   9   5         84.32         64.44        17.38 o                         
  -3   9   5          4.72          8.21        10.41 o                         
  -2   9   5        271.45        289.11        21.94 o                         
  -1   9   5        612.23        587.42        25.26 o                         
   0   9   5        460.39        508.46        19.27 o                         
   1   9   5       1569.30       1637.76        49.73 o                         
   2   9   5          5.16         17.12        11.20 o                         
   3   9   5          2.42          9.67         8.14 o                         
   4   9   5         51.49         31.12         8.54 o                         
   5   9   5        221.25        249.06        22.91 o                         
   6   9   5         87.59         96.64        22.82 o                         
   7   9   5        134.60        183.28        26.16 o                         
  -8  10   5         47.15         -6.77        13.54 o                         
  -7  10   5        306.55        284.40        38.45 o                         
  -6  10   5         22.17          8.40        16.29 o                         
  -5  10   5         39.07         52.16        16.98 o                         
  -4  10   5          6.48          3.75         9.16 o                         
  -3  10   5        776.85        846.30        39.40 o                         
  -2  10   5        968.21        878.53        36.60 o                         
  -1  10   5       2262.03       2239.49        66.53 o                         
   0  10   5         86.69         64.86        12.17 o                         
   1  10   5        444.77        443.29        20.40 o                         
   2  10   5          4.54          3.50         8.10 o                         
   3  10   5        488.29        497.16        28.00 o                         
   4  10   5        595.99        550.50        36.54 o                         
   5  10   5        431.24        437.46        35.11 o                         
   6  10   5         10.91         19.13        14.83 o                         
   7  10   5        173.19        161.26        24.80 o                         
  -7  11   5         64.55         69.43        37.10 o                         
  -6  11   5        361.38        349.80        44.87 o                         
  -5  11   5        945.49        948.59        70.53 o                         
  -4  11   5          2.08         17.79         7.57 o                         
  -3  11   5         29.09         19.07         6.93 o                         
  -2  11   5         46.48         36.00         7.20 o                         
  -1  11   5        187.66        159.16        14.20 o                         
   0  11   5        358.40        341.31        23.49 o                         
   1  11   5       1669.20       1737.26        48.44 o                         
   2  11   5        267.88        251.69        15.17 o                         
   3  11   5         33.88         47.11        18.31 o                         
   4  11   5          1.12          5.34        12.47 o                         
   5  11   5         30.53         34.79        10.55 o                         
   6  11   5         11.22        -18.41        18.41 o                         
   7  11   5        186.39        136.55        45.82 o                         
  -7  12   5         22.97         43.09        20.48 o                         
  -6  12   5        133.94         96.34        24.09 o                         
  -5  12   5         71.56         87.88        19.31 o                         
  -4  12   5         16.42         19.89        10.98 o                         
  -3  12   5          0.70          5.64         8.58 o                         
  -2  12   5        315.62        313.22        17.69 o                         
  -1  12   5        368.54        375.70        20.75 o                         
   0  12   5        186.11        190.18        18.39 o                         
   1  12   5          9.53         19.47         8.70 o                         
   2  12   5          3.46          3.77         6.40 o                         
   3  12   5         31.44         45.03        13.42 o                         
   4  12   5        199.77        231.30        27.84 o                         
   5  12   5        158.42        183.47        28.20 o                         
   6  12   5          4.00         -0.41        14.04 o                         
   7  12   5         27.41         50.49        21.13 o                         
  -7  13   5        199.32        142.72        53.55 o                         
  -6  13   5        109.19        101.30        21.86 o                         
  -5  13   5         17.08         23.61        12.28 o                         
  -4  13   5         98.81         95.64        17.67 o                         
  -3  13   5        879.74        801.80        43.80 o                         
  -2  13   5         43.41         32.11        15.10 o                         
  -1  13   5        733.68        795.79        38.88 o                         
   0  13   5        194.71        227.73        23.37 o                         
   1  13   5          7.60          1.94         7.19 o                         
   2  13   5        309.14        259.70        28.82 o                         
   3  13   5       1042.75       1141.62        62.00 o                         
   4  13   5          4.22          4.95        13.88 o                         
   5  13   5         81.51         86.39        21.81 o                         
   6  13   5         22.43          8.00        17.31 o                         
  -6  14   5         15.28         33.03        16.94 o                         
  -5  14   5         19.36          8.26        11.31 o                         
  -4  14   5        104.59        120.08        17.08 o                         
  -3  14   5        269.02        207.89        18.25 o                         
  -2  14   5          1.86          2.28         7.13 o                         
  -1  14   5        287.56        316.76        30.14 o                         
   0  14   5         96.11        101.78        22.65 o                         
   1  14   5          0.17         -4.23         7.67 o                         
   2  14   5          2.30          9.85        10.69 o                         
   3  14   5         40.10         40.29        17.03 o                         
   4  14   5         11.33          5.97        30.70 o                         
   5  14   5        177.76        165.13        30.02 o                         
   6  14   5         49.27         46.57        15.90 o                         
  -6  15   5          7.72          6.86        25.66 o                         
  -5  15   5         68.49         67.22        29.19 o                         
  -4  15   5        237.53        302.12        33.47 o                         
  -3  15   5        223.39        210.59        19.37 o                         
  -2  15   5         18.30         21.38        10.28 o                         
  -1  15   5        105.61         45.72        16.22 o                         
   0  15   5         25.25         32.15        14.75 o                         
   1  15   5         80.87         57.10        13.02 o                         
   2  15   5        151.59        165.79        19.02 o                         
   3  15   5         58.97         34.00        13.57 o                         
   4  15   5          2.96        -15.29        15.29 o                         
   5  15   5         43.25         13.77        17.43 o                         
   6  15   5         13.72         30.42        13.77 o                         
  -6  16   5         76.51         49.53        30.74 o                         
  -5  16   5         87.57        106.30        20.54 o                         
  -4  16   5        154.50        175.65        29.58 o                         
  -3  16   5         94.14        126.98        28.89 o                         
  -2  16   5          1.81         -1.28        15.02 o                         
  -1  16   5        118.07        124.06        22.66 o                         
   0  16   5        330.28        353.08        34.07 o                         
   1  16   5          2.90         11.53        11.36 o                         
   2  16   5        227.59        331.83        43.85 o                         
   3  16   5        153.66        171.52        36.77 o                         
   4  16   5          2.48         44.58        19.28 o                         
   5  16   5          1.07        -16.03        16.03 o                         
  -5  17   5        226.30        145.04        61.74 o                         
  -4  17   5          5.43         -5.98        29.44 o                         
  -3  17   5         23.08         24.15        15.79 o                         
  -2  17   5         10.56         20.41        15.42 o                         
  -1  17   5          0.57         -7.36        14.46 o                         
   0  17   5         72.52         62.31        15.42 o                         
   1  17   5        366.39        301.44        36.55 o                         
   2  17   5          1.57         -4.93        12.36 o                         
   3  17   5         24.73         26.76        30.86 o                         
   4  17   5          0.47         -7.75        16.37 o                         
   5  17   5          0.04         14.18        20.33 o                         
  -4  18   5          6.44        -21.56        21.56 o                         
  -3  18   5          1.43          8.86        12.99 o                         
  -2  18   5        479.14        543.81        64.34 o                         
  -1  18   5         91.06         83.77        15.59 o                         
   0  18   5         29.79         35.96        18.72 o                         
   1  18   5         17.38         17.04        23.50 o                         
   2  18   5         32.58         51.48        22.03 o                         
   3  18   5         12.23         22.78        18.50 o                         
   4  18   5        243.89        260.63        31.52 o                         
  -4  19   5         88.44        116.64        27.43 o                         
  -3  19   5          0.48         10.78        23.50 o                         
  -2  19   5         18.11         -2.69        15.79 o                         
  -1  19   5          1.30        -12.27        25.98 o                         
   0  19   5         54.95         82.40        16.71 o                         
   1  19   5         20.00         15.59        18.32 o                         
   2  19   5         31.42         29.68        22.41 o                         
   3  19   5          9.54         -3.13        16.37 o                         
  -3  20   5         23.01         43.21        17.12 o                         
  -2  20   5         66.08         15.75        17.20 o                         
  -1  20   5         15.20         46.13        20.99 o                         
   0  20   5          6.41         28.85        13.60 o                         
   1  20   5          7.20          5.30        18.89 o                         
   2  20   5         24.56        -15.11        24.27 o                         
  -1  21   5         20.61          5.63        12.86 o                         
   0  21   5          1.97          7.10        23.08 o                         
  -8   0   6          0.06        -34.33        34.33 o                         
  -6   0   6        178.29        180.47        28.12 o                         
  -4   0   6       2866.70       3168.72       171.58 o                         
  -2   0   6          6.04          8.22         5.45 o                         
   0   0   6       1281.52       1331.17        41.85 o                         
   2   0   6       3344.18       3713.83       218.26 o                         
   4   0   6         72.21         88.62        25.32 o                         
   6   0   6        176.90        185.58        39.05 o                         
   8   0   6         93.82         59.61        21.94 o                         
  -8   1   6         85.20         61.55        19.95 o                         
  -7   1   6        111.36        172.77        23.30 o                         
  -6   1   6          4.47         51.45        17.14 o                         
  -5   1   6        118.91        107.17        31.38 o                         
  -4   1   6        963.94       1021.82        54.13 o                         
  -3   1   6          0.80         -3.16        10.26 o                         
  -2   1   6       1281.52       1267.18        32.59 o                         
  -1   1   6        449.61        436.25        22.13 o                         
   0   1   6         11.93         10.88         8.25 o                         
   1   1   6         98.84         80.67         6.78 o                         
   2   1   6       1810.03       1865.66        68.28 o                         
   3   1   6         19.41         48.39         7.96 o                         
   4   1   6        759.50        868.68        52.87 o                         
   5   1   6        154.57        171.69        35.49 o                         
   6   1   6          8.81         45.14        13.62 o                         
   7   1   6          4.71        -25.46        25.46 o                         
   8   1   6        141.12         87.44        20.12 o                         
  -8   2   6         74.14         37.04        45.71 o                         
  -7   2   6         19.86         11.09        20.81 o                         
  -6   2   6        331.79        366.76        35.58 o                         
  -5   2   6        747.55        821.50        50.34 o                         
  -4   2   6        158.64        176.92        34.51 o                         
  -3   2   6        682.13        718.03        35.53 o                         
  -2   2   6        726.25        737.04        24.73 o                         
  -1   2   6        384.61        347.50        18.04 o                         
   0   2   6       1223.41       1233.14        31.80 o                         
   1   2   6       1364.66       1406.04        39.25 o                         
   2   2   6        231.94        230.07        25.87 o                         
   3   2   6        258.40        279.64        32.72 o                         
   4   2   6        299.78        287.14        28.37 o                         
   5   2   6        246.50        251.84        19.25 o                         
   6   2   6        203.98        215.75        35.43 o                         
   7   2   6        128.83        125.17        25.95 o                         
   8   2   6         16.20         12.94        18.18 o                         
  -8   3   6        100.31        124.96        22.11 o                         
  -7   3   6        263.49        272.54        34.05 o                         
  -6   3   6        694.45        669.16        60.38 o                         
  -5   3   6         13.25          9.01        16.64 o                         
  -4   3   6          3.93         16.61        15.10 o                         
  -3   3   6        132.52        142.26        14.82 o                         
  -2   3   6        129.87        153.61        17.74 o                         
  -1   3   6       1615.53       1692.64        34.08 o                         
   0   3   6       4091.20       4268.40        75.07 o                         
   1   3   6         15.60         15.65         5.02 o                         
   2   3   6         20.49         16.63        16.29 o                         
   3   3   6         53.31         58.70        11.53 o                         
   4   3   6        222.52        273.11        27.25 o                         
   5   3   6        314.03        307.39        23.50 o                         
   6   3   6        746.76        795.70       102.36 o                         
   7   3   6          0.07          9.30        20.09 o                         
   8   3   6          2.36         13.37        22.59 o                         
  -8   4   6        303.68        166.77        94.76 o                         
  -7   4   6         67.23         51.80        25.91 o                         
  -6   4   6        163.83        233.21        40.29 o                         
  -5   4   6         58.26         53.85        16.38 o                         
  -4   4   6          1.44         15.16        18.37 o                         
  -3   4   6       1292.67       1405.43        41.09 o                         
  -2   4   6       1531.74       1610.78        54.09 o                         
  -1   4   6        316.63        326.42        18.13 o                         
   0   4   6        328.16        306.05        16.07 o                         
   1   4   6        441.58        446.81        17.86 o                         
   2   4   6          7.45         -1.55         6.70 o                         
   3   4   6        591.65        596.59        41.09 o                         
   4   4   6        224.40        240.39        33.51 o                         
   5   4   6         83.69         85.99        33.79 o                         
   6   4   6          2.55          2.97        12.56 o                         
   7   4   6         76.23         40.31        17.18 o                         
  -8   5   6          0.75          8.98        21.61 o                         
  -7   5   6         43.40         20.45        17.03 o                         
  -6   5   6          9.03         -6.59        21.34 o                         
  -5   5   6        768.00        840.38        62.27 o                         
  -4   5   6        123.98        166.45        19.59 o                         
  -3   5   6       1566.93       1709.15        74.17 o                         
  -2   5   6         37.01         26.25         5.24 o                         
  -1   5   6         45.89         66.35         9.41 o                         
   0   5   6        182.97        170.91        19.50 o                         
   1   5   6       2160.64       2294.09        77.21 o                         
   2   5   6        248.32        225.14        22.05 o                         
   3   5   6       1233.18       1422.81        75.19 o                         
   4   5   6         32.99         41.63        16.86 o                         
   5   5   6          6.53          3.84        14.44 o                         
   6   5   6         52.65         14.14        15.15 o                         
   7   5   6        274.04        277.36        32.33 o                         
  -8   6   6          0.50         -5.93        20.31 o                         
  -7   6   6          5.98        -10.01        18.30 o                         
  -6   6   6         61.76         91.06        21.87 o                         
  -5   6   6          4.60         16.12        13.09 o                         
  -4   6   6       1235.82       1315.19        75.35 o                         
  -3   6   6       1774.15       1994.73        75.94 o                         
  -2   6   6        104.84        119.66        14.57 o                         
  -1   6   6        294.90        329.85        26.30 o                         
   0   6   6         18.95         22.11         4.79 o                         
   1   6   6        116.58        109.97        14.63 o                         
   2   6   6       1643.48       1725.83        48.50 o                         
   3   6   6       2266.32       2518.54       115.29 o                         
   4   6   6        276.60        247.49        32.67 o                         
   5   6   6        192.23        179.21        31.37 o                         
   6   6   6          4.19        -14.85        14.85 o                         
   7   6   6         69.32          8.00        26.05 o                         
  -8   7   6         24.06         12.99        21.12 o                         
  -7   7   6        263.68        290.77        39.61 o                         
  -6   7   6        683.44        697.70        88.53 o                         
  -5   7   6        579.09        576.16        43.04 o                         
  -4   7   6         10.43          4.41        10.18 o                         
  -3   7   6        215.69        208.19        27.99 o                         
  -2   7   6        140.10        162.53        16.76 o                         
  -1   7   6        848.17        903.45        30.73 o                         
   0   7   6       1550.23       1586.65        49.17 o                         
   1   7   6        389.81        375.74        21.81 o                         
   2   7   6        105.34        120.02        21.33 o                         
   3   7   6         72.35         52.02        16.02 o                         
   4   7   6        149.01        161.83        33.75 o                         
   5   7   6        122.30        137.20        22.15 o                         
   6   7   6        108.28         65.52        17.56 o                         
   7   7   6          3.21         18.60        20.55 o                         
  -7   8   6         81.72         62.18        19.71 o                         
  -6   8   6          0.18        -12.92        13.55 o                         
  -5   8   6        472.07        495.40        48.35 o                         
  -4   8   6         30.29         14.93         8.56 o                         
  -3   8   6         38.84         47.34        12.79 o                         
  -2   8   6        661.26        611.10        30.37 o                         
  -1   8   6       1320.29       1397.49        49.69 o                         
   0   8   6         77.88         66.91        11.06 o                         
   1   8   6       1230.29       1290.65        50.22 o                         
   2   8   6          3.23          2.71         8.20 o                         
   3   8   6         14.20          3.52         7.31 o                         
   4   8   6        617.94        623.60        34.60 o                         
   5   8   6        622.73        634.68        63.95 o                         
   6   8   6         48.06         14.13        17.05 o                         
   7   8   6        163.10        163.03        29.78 o                         
  -7   9   6        360.89        278.04        36.50 o                         
  -6   9   6          4.60         -1.28        15.87 o                         
  -5   9   6          0.61         -6.63        20.38 o                         
  -4   9   6          2.75         -9.74         9.74 o                         
  -3   9   6        378.70        371.05        28.06 o                         
  -2   9   6       2360.59       2430.92        89.40 o                         
  -1   9   6       2516.21       2633.45        98.64 o                         
   0   9   6         79.83         59.20        11.73 o                         
   1   9   6          2.31         16.61         5.07 o                         
   2   9   6        138.12        163.13        26.08 o                         
   3   9   6        347.10        312.08        23.26 o                         
   4   9   6        549.38        611.02        48.41 o                         
   5   9   6        519.64        549.83        67.56 o                         
   6   9   6          5.60        -14.51        14.51 o                         
   7   9   6         19.72         38.72        18.99 o                         
  -7  10   6         73.15         62.94        18.60 o                         
  -6  10   6          0.25         18.40        25.93 o                         
  -5  10   6          9.21         42.51        14.27 o                         
  -4  10   6       1318.68       1448.02       107.14 o                         
  -3  10   6         39.49         21.45        12.04 o                         
  -2  10   6          1.61         13.54         5.60 o                         
  -1  10   6        319.94        274.74        17.02 o                         
   0  10   6          8.97          4.28         6.14 o                         
   1  10   6         73.96         35.15        10.24 o                         
   2  10   6        935.87        923.47        53.47 o                         
   3  10   6        179.34        171.07        20.88 o                         
   4  10   6          3.56         -2.43         9.20 o                         
   5  10   6         61.71         31.41        16.70 o                         
   6  10   6          3.63          6.61        26.60 o                         
   7  10   6         64.03         62.89        22.37 o                         
  -7  11   6          3.52          8.66        13.88 o                         
  -6  11   6          5.88        -16.30        16.30 o                         
  -5  11   6        209.27        179.23        36.34 o                         
  -4  11   6        470.45        469.24        42.30 o                         
  -3  11   6        103.52        124.83        11.95 o                         
  -2  11   6        343.69        358.70        20.83 o                         
  -1  11   6          1.63         12.65         5.32 o                         
   0  11   6         33.79         25.71         7.42 o                         
   1  11   6         57.16         43.92        11.39 o                         
   2  11   6        762.99        769.32        51.78 o                         
   3  11   6          0.56          3.94        10.58 o                         
   4  11   6        262.72        283.75        28.36 o                         
   5  11   6         13.19         41.45        20.38 o                         
   6  11   6         51.66         77.16        23.68 o                         
  -6  12   6        428.65        478.08        52.19 o                         
  -5  12   6        280.31        263.52        37.18 o                         
  -4  12   6         14.44         33.24        10.57 o                         
  -3  12   6        188.08        152.71        14.63 o                         
  -2  12   6        198.79        167.27        12.24 o                         
  -1  12   6         58.09         27.95         8.46 o                         
   0  12   6       1036.06        974.71        57.79 o                         
   1  12   6        147.47        142.34         9.95 o                         
   2  12   6         24.92         -2.71         8.09 o                         
   3  12   6        343.80        337.41        31.48 o                         
   4  12   6        185.67        174.00        26.47 o                         
   5  12   6          3.48         25.06        17.52 o                         
   6  12   6        136.82        137.60        32.44 o                         
  -6  13   6        324.06        347.08        57.17 o                         
  -5  13   6         80.27         55.13        27.27 o                         
  -4  13   6         89.08         91.77        20.26 o                         
  -3  13   6         30.02         33.74        12.24 o                         
  -2  13   6          4.44         -2.18         7.63 o                         
  -1  13   6          2.10         -6.79        11.93 o                         
   0  13   6       1251.71       1284.56        71.35 o                         
   1  13   6         27.81         29.08        11.19 o                         
   2  13   6         52.39         72.88        23.40 o                         
   3  13   6          8.22         -8.99        17.89 o                         
   4  13   6          7.22         40.88        14.54 o                         
   5  13   6          1.32         11.98        16.62 o                         
   6  13   6        261.41        222.26        32.46 o                         
  -6  14   6         23.77         40.40        25.54 o                         
  -5  14   6          1.60         -5.51        14.48 o                         
  -4  14   6          2.06         27.78        13.76 o                         
  -3  14   6        149.39        152.60        23.47 o                         
  -2  14   6        979.20        855.70        69.23 o                         
  -1  14   6         27.80         10.65        10.86 o                         
   0  14   6          5.09         11.93         8.87 o                         
   1  14   6          4.83         -8.42        20.84 o                         
   2  14   6          0.89         -9.67        11.72 o                         
   3  14   6        108.69        155.38        28.51 o                         
   4  14   6        200.24        179.58        28.31 o                         
   5  14   6          2.21         -7.91        16.71 o                         
  -5  15   6         94.11         18.12        21.48 o                         
  -4  15   6         23.54         12.66        14.00 o                         
  -3  15   6         15.54         16.18        11.89 o                         
  -2  15   6         64.07         62.94        12.54 o                         
  -1  15   6         53.50         63.93        16.25 o                         
   0  15   6         90.46         69.17        18.52 o                         
   1  15   6        284.51        295.60        39.63 o                         
   2  15   6         33.04         22.80        11.82 o                         
   3  15   6          9.29         21.26        15.60 o                         
   4  15   6         29.34         63.79        16.66 o                         
   5  15   6          1.63         -0.84        19.92 o                         
  -5  16   6         68.17         73.18        18.47 o                         
  -4  16   6        161.61         81.89        20.33 o                         
  -3  16   6        223.75        228.08        33.60 o                         
  -2  16   6          4.49         14.92        10.27 o                         
  -1  16   6          2.37         -6.25        10.81 o                         
   0  16   6          4.57          5.13        14.96 o                         
   1  16   6         40.87         62.59        20.37 o                         
   2  16   6         82.67         46.26        33.52 o                         
   3  16   6        129.22        155.59        25.20 o                         
   4  16   6          0.42         12.19        19.29 o                         
  -4  17   6          6.25         42.24        19.00 o                         
  -3  17   6          0.15          6.64        16.04 o                         
  -2  17   6         49.82         73.72        21.68 o                         
  -1  17   6         52.88         49.37        15.86 o                         
   0  17   6         83.60        102.44        18.15 o                         
   1  17   6        143.95        129.02        19.52 o                         
   2  17   6         46.58         28.21        23.45 o                         
   3  17   6          0.77        -25.73        25.73 o                         
   4  17   6         32.77         18.19        11.40 o                         
  -3  18   6          1.91        -15.33        27.73 o                         
  -2  18   6          8.62         -0.89        14.46 o                         
  -1  18   6         39.33         48.35        18.04 o                         
   0  18   6         26.09        -17.15        17.15 o                         
   1  18   6        113.32        123.59        22.97 o                         
   2  18   6         21.05         -4.96        22.21 o                         
   3  18   6          0.21          3.67        16.03 o                         
  -2  19   6         28.66         36.85        20.87 o                         
  -1  19   6        115.80        120.15        28.47 o                         
   0  19   6          8.12        -17.17        17.17 o                         
   1  19   6          2.06         17.50        18.73 o                         
   2  19   6          4.75         10.02        30.08 o                         
  -7   0   7        248.68        260.18        50.80 o                         
  -5   0   7          0.32         15.01        12.90 o                         
  -3   0   7       1694.08       1871.38       116.77 o                         
  -1   0   7       1225.67       1271.59        67.47 o                         
   1   0   7          5.06          0.32        10.60 o                         
   3   0   7        954.89       1088.42       111.85 o                         
   5   0   7        294.65        283.03        51.84 o                         
   7   0   7          0.34         27.62        34.05 o                         
  -8   1   7         57.00         39.18        22.22 o                         
  -7   1   7         40.95         53.02        27.15 o                         
  -6   1   7        154.89        172.60        27.02 o                         
  -5   1   7         25.32         10.15         9.87 o                         
  -4   1   7        222.48        238.44        22.78 o                         
  -3   1   7        414.73        431.83        28.78 o                         
  -2   1   7        162.37        163.41        12.17 o                         
  -1   1   7        576.37        548.92        24.70 o                         
   0   1   7        982.87        974.87        31.32 o                         
   1   1   7         32.31         23.51         8.54 o                         
   2   1   7        281.84        281.03        23.98 o                         
   3   1   7         47.64         57.50        16.00 o                         
   4   1   7         34.76          6.97        13.45 o                         
   5   1   7        232.20        213.02        27.51 o                         
   6   1   7        179.58        148.35        22.85 o                         
   7   1   7          0.13        -18.63        18.63 o                         
  -7   2   7         20.76         24.64        39.56 o                         
  -6   2   7        167.46        211.97        36.92 o                         
  -5   2   7        467.31        605.36        73.05 o                         
  -4   2   7        502.74        527.02        43.01 o                         
  -3   2   7        396.46        381.46        27.63 o                         
  -2   2   7         12.57         15.87         4.89 o                         
  -1   2   7        623.82        641.35        22.65 o                         
   0   2   7        194.64        204.38        17.10 o                         
   1   2   7       1404.53       1477.40        70.77 o                         
   2   2   7        741.81        776.05        46.17 o                         
   3   2   7        231.21        246.03        24.52 o                         
   4   2   7         20.16         25.29        12.89 o                         
   5   2   7        300.62        282.19        39.16 o                         
   6   2   7          4.72         61.42        18.69 o                         
   7   2   7         86.50         62.66        24.86 o                         
  -7   3   7        162.47        136.79        34.47 o                         
  -6   3   7        111.64        126.62        20.74 o                         
  -5   3   7          0.28         18.91        11.51 o                         
  -4   3   7        252.55        282.74        25.32 o                         
  -3   3   7        328.62        317.67        21.31 o                         
  -2   3   7        249.25        292.95        17.31 o                         
  -1   3   7        606.23        579.56        23.46 o                         
   0   3   7        241.13        200.37        17.59 o                         
   1   3   7        150.04        141.68        18.72 o                         
   2   3   7        379.00        385.65        29.47 o                         
   3   3   7        261.64        291.73        26.12 o                         
   4   3   7         96.44         99.49        19.16 o                         
   5   3   7        141.01        132.72        25.51 o                         
   6   3   7         22.74         29.72        17.87 o                         
   7   3   7         36.65         43.13        25.56 o                         
  -7   4   7          0.02         -0.96        24.99 o                         
  -6   4   7         18.08         20.18        22.82 o                         
  -5   4   7        392.49        432.73        48.58 o                         
  -4   4   7        174.22        138.53        20.25 o                         
  -3   4   7        164.51        107.48        33.34 o                         
  -2   4   7          0.05         -2.98         8.44 o                         
  -1   4   7         84.65         54.30         9.20 o                         
   0   4   7         80.38         80.82        12.28 o                         
   1   4   7        853.17        865.91        43.57 o                         
   2   4   7        208.69        237.83        29.53 o                         
   3   4   7        212.69        191.28        38.88 o                         
   4   4   7         65.85         69.27        18.13 o                         
   5   4   7         84.97         79.24        21.90 o                         
   6   4   7         39.93         19.40        19.29 o                         
   7   4   7         81.57         68.32        20.09 o                         
  -7   5   7         36.01         -1.99        19.51 o                         
  -6   5   7         13.83          1.01        14.74 o                         
  -5   5   7        100.90        124.59        21.45 o                         
  -4   5   7        477.42        524.48        38.12 o                         
  -3   5   7        493.72        489.60        33.21 o                         
  -2   5   7       1851.97       2012.04        74.86 o                         
  -1   5   7         26.44         -7.71         7.71 o                         
   0   5   7         87.46         86.06        14.14 o                         
   1   5   7         90.09         65.72        12.92 o                         
   2   5   7        864.22        879.53        46.54 o                         
   3   5   7        249.25        260.90        25.22 o                         
   4   5   7        497.06        561.33        57.59 o                         
   5   5   7          9.79         -0.81        21.10 o                         
   6   5   7         12.35         -6.44        15.20 o                         
   7   5   7         12.81         22.06        24.35 o                         
  -7   6   7         26.69         37.73        11.54 o                         
  -6   6   7          6.27        -15.07        31.42 o                         
  -5   6   7        246.63        294.99        36.87 o                         
  -4   6   7         67.18         28.50        12.72 o                         
  -3   6   7        216.75        193.82        16.59 o                         
  -2   6   7          6.05          8.90        11.55 o                         
  -1   6   7         38.09         15.40        12.98 o                         
   0   6   7         61.77         60.89         9.63 o                         
   1   6   7        239.90        282.52        20.30 o                         
   2   6   7          6.03          4.92         8.91 o                         
   3   6   7         51.19         33.66        16.39 o                         
   4   6   7          1.74         -7.24        14.03 o                         
   5   6   7          0.13          6.82        18.57 o                         
   6   6   7         27.93         40.69        14.19 o                         
  -7   7   7         41.45         43.20        15.43 o                         
  -6   7   7        111.85         88.25        19.44 o                         
  -5   7   7         13.49         26.06        19.82 o                         
  -4   7   7         29.01         80.35        17.95 o                         
  -3   7   7        312.78        290.80        19.83 o                         
  -2   7   7        232.19        207.76        14.63 o                         
  -1   7   7        489.27        477.93        23.77 o                         
   0   7   7        558.96        571.11        33.21 o                         
   1   7   7         32.55          7.84         7.32 o                         
   2   7   7         93.08         87.52        20.08 o                         
   3   7   7        120.13        119.63        18.92 o                         
   4   7   7        288.56        262.53        32.01 o                         
   5   7   7        163.69        129.43        21.85 o                         
   6   7   7         95.08         51.48        21.04 o                         
  -7   8   7        143.16        169.85        32.80 o                         
  -6   8   7        150.72        144.61        23.59 o                         
  -5   8   7        244.08        225.05        28.92 o                         
  -4   8   7         68.25         68.58        20.73 o                         
  -3   8   7          0.33          4.70        15.18 o                         
  -2   8   7         37.84         31.39         7.80 o                         
  -1   8   7        450.85        461.63        29.55 o                         
   0   8   7        240.33        223.33        15.47 o                         
   1   8   7        195.70        218.70        23.27 o                         
   2   8   7        199.14        221.01        28.15 o                         
   3   8   7          7.73         -1.60        20.50 o                         
   4   8   7         12.22        -11.76        13.28 o                         
   5   8   7         61.92         42.07        22.90 o                         
   6   8   7          5.29         21.42        17.88 o                         
  -7   9   7          6.89         -6.98        25.64 o                         
  -6   9   7        276.94        241.41        32.97 o                         
  -5   9   7          4.90         22.11        15.60 o                         
  -4   9   7        183.26        173.05        26.91 o                         
  -3   9   7         26.04         32.52        19.00 o                         
  -2   9   7          0.15          9.72         7.61 o                         
  -1   9   7         45.37         36.92        12.95 o                         
   0   9   7        664.47        711.52        37.84 o                         
   1   9   7         23.40         11.89         9.64 o                         
   2   9   7        158.55        136.69        15.56 o                         
   3   9   7          4.00         10.25         7.40 o                         
   4   9   7          0.75          7.23        21.60 o                         
   5   9   7         15.28         18.43        17.12 o                         
   6   9   7         33.78         20.71        20.79 o                         
  -6  10   7         30.84          5.32        20.70 o                         
  -5  10   7         35.77         30.04        29.69 o                         
  -4  10   7         15.24          0.85         9.50 o                         
  -3  10   7        413.72        433.17        41.20 o                         
  -2  10   7          1.82         15.30         8.31 o                         
  -1  10   7        122.45        141.63        10.76 o                         
   0  10   7         94.22         48.09        13.91 o                         
   1  10   7          5.80         12.16        10.81 o                         
   2  10   7          2.62         17.70         6.66 o                         
   3  10   7        593.86        592.23        65.30 o                         
   4  10   7         37.54         40.78        16.77 o                         
   5  10   7         22.17         23.99        14.18 o                         
   6  10   7          8.71         34.55        24.27 o                         
  -6  11   7          9.05         17.98        17.52 o                         
  -5  11   7         27.36         18.29        21.14 o                         
  -4  11   7         17.14         11.04        10.94 o                         
  -3  11   7         14.44         11.40        13.60 o                         
  -2  11   7         87.93         86.24        17.87 o                         
  -1  11   7        132.61        127.03        13.82 o                         
   0  11   7         32.20         37.55        10.57 o                         
   1  11   7         19.16         24.35         8.58 o                         
   2  11   7         12.97         14.33         9.43 o                         
   3  11   7         13.14         26.71        11.66 o                         
   4  11   7         53.11         55.22        19.74 o                         
   5  11   7         22.06         44.06        26.87 o                         
  -6  12   7          1.92          2.31        13.74 o                         
  -5  12   7        105.39        110.60        30.45 o                         
  -4  12   7        155.14        143.80        33.27 o                         
  -3  12   7        226.17        200.85        21.61 o                         
  -2  12   7         53.33         30.14        10.31 o                         
  -1  12   7        186.08        177.69        16.58 o                         
   0  12   7         27.25         45.51        11.45 o                         
   1  12   7        187.37        222.47        23.18 o                         
   2  12   7         31.54         14.58        10.45 o                         
   3  12   7        156.16        170.71        25.58 o                         
   4  12   7         56.52         28.34        19.23 o                         
   5  12   7         47.94         42.28        30.83 o                         
  -5  13   7         29.53         10.01        19.79 o                         
  -4  13   7          4.26          7.58        11.90 o                         
  -3  13   7         99.67         73.67        17.93 o                         
  -2  13   7         65.63         24.67        10.08 o                         
  -1  13   7        356.57        331.85        34.81 o                         
   0  13   7         38.00         32.42        10.26 o                         
   1  13   7          0.15         35.02        16.68 o                         
   2  13   7          5.64         -3.05        16.29 o                         
   3  13   7         49.79         78.62        19.67 o                         
   4  13   7         38.07         26.43        30.97 o                         
   5  13   7         40.17         61.60        23.24 o                         
  -5  14   7        221.55         44.13        46.30 o                         
  -4  14   7          0.17        -11.31        11.31 o                         
  -3  14   7          2.45         15.95        10.59 o                         
  -2  14   7          0.39         -2.66        10.11 o                         
  -1  14   7          1.83          1.69        11.85 o                         
   0  14   7         82.43         41.41        18.61 o                         
   1  14   7        362.43        357.09        39.81 o                         
   2  14   7         25.13         18.79        15.64 o                         
   3  14   7          3.96          8.74        14.93 o                         
   4  14   7          1.06         20.70        16.10 o                         
  -4  15   7          5.46         19.32        25.05 o                         
  -3  15   7         10.60         21.11        12.05 o                         
  -2  15   7        289.76        309.70        36.78 o                         
  -1  15   7          0.76         -4.01        16.41 o                         
   0  15   7          2.09         10.69        12.78 o                         
   1  15   7          8.60         27.37        17.96 o                         
   2  15   7         24.86         14.02        17.50 o                         
   3  15   7          1.21          1.40        14.62 o                         
   4  15   7        144.05        150.11        39.09 o                         
  -3  16   7         95.41         46.43        22.67 o                         
  -2  16   7         11.01         12.53        11.34 o                         
  -1  16   7         80.45         53.40        19.96 o                         
   0  16   7         18.77         22.93        14.35 o                         
   1  16   7          0.61          8.30        14.65 o                         
   2  16   7         78.49         64.10        19.90 o                         
   3  16   7        154.55        119.80        17.66 o                         
  -2  17   7         17.41         12.67        17.70 o                         
  -1  17   7         18.33         25.07        23.35 o                         
   0  17   7         37.89         34.39        16.87 o                         
   1  17   7          1.27         14.02        11.20 o                         
   2  17   7         10.29         28.00        17.59 o                         
  -1  18   7          1.43         27.51        15.48 o                         
   0  18   7         18.29         -3.78        13.81 o                         
  -6   0   8        188.43        161.66        37.49 o                         
  -4   0   8         42.48          9.17        16.83 o                         
  -2   0   8         65.99         51.75        21.08 o                         
   0   0   8        962.43       1018.09        89.60 o                         
   2   0   8         21.76         -9.35        20.15 o                         
   4   0   8        124.73        139.34        38.55 o                         
   6   0   8        251.89        123.60        74.95 o                         
  -7   1   8         10.24         -1.07        20.70 o                         
  -6   1   8         92.21         48.17        25.40 o                         
  -5   1   8          4.77         -8.58        16.70 o                         
  -4   1   8        121.16        135.28        23.52 o                         
  -3   1   8        165.04        145.19        17.80 o                         
  -2   1   8        517.72        483.16        25.37 o                         
  -1   1   8         12.04         11.23         6.03 o                         
   0   1   8        398.00        441.42        29.56 o                         
   1   1   8          3.57          3.16         7.62 o                         
   2   1   8        194.58        195.34        21.39 o                         
   3   1   8         16.94         -0.05        27.37 o                         
   4   1   8        181.54        220.92        32.43 o                         
   5   1   8          0.79         -8.47        13.45 o                         
   6   1   8         82.11         73.96        24.59 o                         
  -7   2   8          4.88         20.18        14.79 o                         
  -6   2   8          1.56        -24.94        24.94 o                         
  -5   2   8         57.62         39.62        16.38 o                         
  -4   2   8        120.91         98.37        23.79 o                         
  -3   2   8        179.42        214.39        23.90 o                         
  -2   2   8         99.42        118.96        14.35 o                         
  -1   2   8          1.85         -3.08        10.27 o                         
   0   2   8         49.77         31.91         6.95 o                         
   1   2   8        192.81        173.17        17.77 o                         
   2   2   8        121.51         84.25        28.26 o                         
   3   2   8        240.99        241.55        28.49 o                         
   4   2   8         68.38         96.00        23.04 o                         
   5   2   8          2.67         23.85        17.07 o                         
   6   2   8          5.42        -14.93        30.26 o                         
  -7   3   8          3.80        -25.13        25.13 o                         
  -6   3   8          5.78         31.46        19.36 o                         
  -5   3   8         21.84         17.42        16.10 o                         
  -4   3   8        664.46        740.34        75.27 o                         
  -3   3   8        152.57        118.50        14.46 o                         
  -2   3   8          2.03         -2.04         8.14 o                         
  -1   3   8          2.60         -2.05         6.87 o                         
   0   3   8        119.97         96.17        20.70 o                         
   1   3   8          5.04          4.02        11.01 o                         
   2   3   8        941.90        971.83        83.27 o                         
   3   3   8        230.18        234.50        28.56 o                         
   4   3   8          0.27         -1.47        14.04 o                         
   5   3   8          1.83         -9.71        16.76 o                         
   6   3   8         40.10         26.68        15.70 o                         
  -6   4   8        139.32        153.96        25.93 o                         
  -5   4   8         51.60         21.19        18.81 o                         
  -4   4   8         88.55         96.43        41.69 o                         
  -3   4   8        106.52        105.23        23.13 o                         
  -2   4   8        152.04        166.55        17.52 o                         
  -1   4   8        496.23        497.95        25.22 o                         
   0   4   8        124.93        127.13        16.69 o                         
   1   4   8         64.90         93.22        18.02 o                         
   2   4   8        245.59        255.39        26.90 o                         
   3   4   8         96.61        115.87        23.73 o                         
   4   4   8        177.08        146.49        22.09 o                         
   5   4   8        106.56        103.96        21.72 o                         
   6   4   8          0.29         25.10        14.00 o                         
  -6   5   8         40.62         49.49        26.08 o                         
  -5   5   8        180.21        204.56        31.85 o                         
  -4   5   8        139.28         51.84        16.80 o                         
  -3   5   8         61.11         50.97        16.07 o                         
  -2   5   8          8.11          3.79         6.85 o                         
  -1   5   8        241.25        200.96        12.63 o                         
   0   5   8         28.93         10.92         8.92 o                         
   1   5   8        294.47        301.75        20.12 o                         
   2   5   8         92.56         59.18        21.22 o                         
   3   5   8         14.83         16.02        15.25 o                         
   4   5   8         32.31         48.30        28.97 o                         
   5   5   8         75.17        100.60        19.20 o                         
   6   5   8          0.33         23.02        16.57 o                         
  -6   6   8         14.51          0.74        18.84 o                         
  -5   6   8         16.44          4.91        17.54 o                         
  -4   6   8         22.07          5.22        14.32 o                         
  -3   6   8        181.34        128.68        20.76 o                         
  -2   6   8        177.72        177.24        15.60 o                         
  -1   6   8        825.03        836.66        60.28 o                         
   0   6   8         94.09         83.51        22.52 o                         
   1   6   8         50.49         23.76        14.47 o                         
   2   6   8          0.51         -7.66        33.34 o                         
   3   6   8        211.88        200.87        28.42 o                         
   4   6   8         10.38         34.60        22.09 o                         
   5   6   8        215.40        251.32        29.12 o                         
  -6   7   8          2.65          7.93        17.40 o                         
  -5   7   8          0.63         21.67        14.15 o                         
  -4   7   8        236.56        234.33        30.18 o                         
  -3   7   8        187.72        177.58        23.65 o                         
  -2   7   8        127.21         78.60        17.93 o                         
  -1   7   8         83.67         55.24        15.96 o                         
   0   7   8          0.78         -4.62         9.34 o                         
   1   7   8        105.67        102.07        15.05 o                         
   2   7   8        136.93        141.50        20.56 o                         
   3   7   8        249.03        237.31        33.23 o                         
   4   7   8         26.52         50.64        17.62 o                         
   5   7   8         34.14         10.23        18.55 o                         
  -6   8   8          1.27        -19.30        19.30 o                         
  -5   8   8        274.78        275.17        33.51 o                         
  -4   8   8         46.12         58.35        15.19 o                         
  -3   8   8        218.74        203.04        24.68 o                         
  -2   8   8         39.97         25.04        10.07 o                         
  -1   8   8          9.35          8.62         6.31 o                         
   0   8   8         19.74         21.81        10.92 o                         
   1   8   8        384.47        384.03        38.92 o                         
   2   8   8         26.77         10.36        16.51 o                         
   3   8   8         68.31         56.07        22.12 o                         
   4   8   8          9.23        -15.71        16.19 o                         
   5   8   8          2.77         15.55        12.93 o                         
  -5   9   8         12.92          0.02        24.03 o                         
  -4   9   8         15.58         14.44        18.27 o                         
  -3   9   8        113.63        120.84        19.39 o                         
  -2   9   8         62.70         61.53        14.30 o                         
  -1   9   8          5.04          9.52         6.71 o                         
   0   9   8        306.64        310.79        28.73 o                         
   1   9   8          1.97         -0.96        13.06 o                         
   2   9   8         25.74         21.26        14.73 o                         
   3   9   8        169.00        159.81        32.09 o                         
   4   9   8         74.21         91.20        18.60 o                         
   5   9   8          6.42         20.73        12.35 o                         
  -5  10   8        120.81         89.14        21.11 o                         
  -4  10   8         13.47         14.49        12.56 o                         
  -3  10   8          3.45          2.39        15.03 o                         
  -2  10   8          3.86          6.85         9.45 o                         
  -1  10   8         91.13         65.00        14.98 o                         
   0  10   8        585.90        522.10        60.04 o                         
   1  10   8         66.09         43.89        16.51 o                         
   2  10   8         23.59         19.43        10.14 o                         
   3  10   8          0.24          9.86        14.69 o                         
   4  10   8          0.44         18.21        16.62 o                         
  -5  11   8         13.36         23.27        14.79 o                         
  -4  11   8          3.41         14.15        10.28 o                         
  -3  11   8        104.35        110.38        14.77 o                         
  -2  11   8        360.07        296.13        32.83 o                         
  -1  11   8         61.67         46.67        13.57 o                         
   0  11   8         60.06         38.99        19.51 o                         
   1  11   8         38.06         33.49        12.00 o                         
   2  11   8         18.93         -3.15        12.58 o                         
   3  11   8          6.56         15.29        25.51 o                         
   4  11   8        131.90        134.42        30.43 o                         
  -4  12   8          0.21        -14.07        14.07 o                         
  -3  12   8          2.95         15.17         9.82 o                         
  -2  12   8        187.25        148.37        25.44 o                         
  -1  12   8        180.10        177.70        22.10 o                         
   0  12   8          1.88          8.82         9.62 o                         
   1  12   8         26.84         28.97        13.68 o                         
   2  12   8         40.50         12.45        15.56 o                         
   3  12   8          5.48         -3.82        20.74 o                         
   4  12   8         20.12         36.08        21.40 o                         
  -4  13   8        132.78        101.60        21.39 o                         
  -3  13   8         57.66         61.83        16.75 o                         
  -2  13   8         76.18         32.03        12.96 o                         
  -1  13   8          1.56         -5.42        10.13 o                         
   0  13   8          6.35          3.03        12.14 o                         
   1  13   8          6.02          1.62        13.51 o                         
   2  13   8         70.20         82.55        26.20 o                         
   3  13   8         19.92         60.25        16.17 o                         
  -3  14   8          1.17         11.67        13.04 o                         
  -2  14   8         14.33         18.25        14.13 o                         
  -1  14   8          8.06          3.53        14.54 o                         
   0  14   8          1.53          9.22        13.65 o                         
   1  14   8         18.91          5.59        15.51 o                         
   2  14   8         64.14         82.95        17.25 o                         
  -2  15   8          9.09         -5.30        11.32 o                         
  -1  15   8         39.87         47.29        17.29 o                         
   0  15   8        112.53         73.85        17.76 o                         
   1  15   8         56.86         48.69        14.61 o                         
  -5   0   9          0.36         35.42        32.88 o                         
  -3   0   9        110.35        123.60        31.17 o                         
  -1   0   9        154.04        146.91        30.02 o                         
   1   0   9         47.95         23.03        33.16 o                         
   3   0   9        143.54        199.75        39.50 o                         
   5   0   9         18.09         74.56        15.34 o                         
  -5   1   9        248.43        254.89        32.46 o                         
  -4   1   9        125.71         86.50        22.40 o                         
  -3   1   9          5.72         13.49        10.44 o                         
  -2   1   9          5.61         -5.66        10.05 o                         
  -1   1   9         78.24         59.93        13.01 o                         
   0   1   9          2.68         -3.95        12.27 o                         
   1   1   9        581.53        601.94        76.23 o                         
   2   1   9        183.17        207.80        25.73 o                         
   3   1   9          1.83         -9.54        17.37 o                         
   4   1   9         10.42          3.25        17.50 o                         
   5   1   9         52.91         49.77        13.87 o                         
  -5   2   9          5.47        -18.17        18.17 o                         
  -4   2   9         23.54        -12.53        15.07 o                         
  -3   2   9        237.51        248.30        28.99 o                         
  -2   2   9        302.52        298.40        39.28 o                         
  -1   2   9          0.20          7.08        14.99 o                         
   0   2   9          9.41         15.33        11.38 o                         
   1   2   9          3.14         19.29        14.36 o                         
   2   2   9         43.31         -1.30        21.61 o                         
   3   2   9         93.94         99.71        25.16 o                         
   4   2   9         69.01         72.48        17.22 o                         
   5   2   9          5.57          2.63        18.32 o                         
  -5   3   9         14.53          4.36        14.35 o                         
  -4   3   9          9.92         43.47        14.38 o                         
  -3   3   9        260.25        248.58        27.99 o                         
  -2   3   9          0.66          3.68        16.89 o                         
  -1   3   9        159.72        180.85        28.68 o                         
   0   3   9          1.91          4.03         9.82 o                         
   1   3   9          0.00         21.36        13.15 o                         
   2   3   9         46.28         43.09        16.54 o                         
   3   3   9         99.07         34.67        35.65 o                         
   4   3   9          0.78          3.86        17.45 o                         
   5   3   9         31.32         57.91        23.58 o                         
  -5   4   9          6.43        -12.69        17.42 o                         
  -4   4   9         34.61         20.93        14.38 o                         
  -3   4   9        114.60        127.40        24.65 o                         
  -2   4   9         13.16          8.54         9.63 o                         
  -1   4   9        110.03         81.04        18.62 o                         
   0   4   9        211.90        165.65        34.24 o                         
   1   4   9          5.40         28.30        13.81 o                         
   2   4   9         67.30         75.52        20.39 o                         
   3   4   9         22.45         38.66        19.90 o                         
   4   4   9         29.76         34.43        17.93 o                         
  -5   5   9          2.70         -8.28        12.99 o                         
  -4   5   9         17.20         10.80        14.05 o                         
  -3   5   9          5.52         29.86        15.04 o                         
  -2   5   9         14.65         12.41        14.52 o                         
  -1   5   9          0.27          5.01         7.97 o                         
   0   5   9        160.27        162.57        21.86 o                         
   1   5   9         15.30         22.64        13.81 o                         
   2   5   9         39.01          4.48        23.37 o                         
   3   5   9          5.45        -17.91        17.91 o                         
   4   5   9         11.75         12.76        15.30 o                         
  -5   6   9          3.53         13.84        18.88 o                         
  -4   6   9         61.89         90.23        15.26 o                         
  -3   6   9         10.30         17.41        10.00 o                         
  -2   6   9         91.05         81.84        17.67 o                         
  -1   6   9        174.59        168.80        18.07 o                         
   0   6   9        152.21        155.20        17.78 o                         
   1   6   9          7.05          9.02        14.19 o                         
   2   6   9         94.25         96.33        25.79 o                         
   3   6   9          5.61        -14.29        14.29 o                         
   4   6   9         50.43         67.62        16.40 o                         
  -5   7   9         11.75          6.02        15.26 o                         
  -4   7   9         33.91         -5.22        15.28 o                         
  -3   7   9         65.21         54.18        18.32 o                         
  -2   7   9          7.92         33.37        14.03 o                         
  -1   7   9          6.65          7.58         9.07 o                         
   0   7   9          0.04          0.22        19.66 o                         
   1   7   9         24.96          8.28        13.44 o                         
   2   7   9         30.29         15.45        32.08 o                         
   3   7   9         60.31         58.98        18.47 o                         
   4   7   9          1.70        -15.72        15.72 o                         
  -4   8   9         12.38         -2.59        13.73 o                         
  -3   8   9          0.13         -8.43        14.13 o                         
  -2   8   9        169.43        164.41        24.32 o                         
  -1   8   9         18.33         -2.16         9.84 o                         
   0   8   9          5.64         -3.48        10.70 o                         
   1   8   9         25.30          5.73        11.68 o                         
   2   8   9         51.90         51.09        22.11 o                         
   3   8   9          1.48         -5.07        16.16 o                         
   4   8   9         81.87         45.19        33.28 o                         
  -4   9   9        122.34         66.14        17.36 o                         
  -3   9   9         31.88         16.86        12.30 o                         
  -2   9   9          0.06         30.60        14.70 o                         
  -1   9   9         17.96         11.30        12.98 o                         
   0   9   9          0.15         17.08        13.55 o                         
   1   9   9         34.64         46.98        15.89 o                         
   2   9   9         50.72         30.74        16.25 o                         
   3   9   9         40.99         51.59        15.48 o                         
  -4  10   9          3.02         -6.55        25.79 o                         
  -3  10   9         28.08         33.30        13.04 o                         
  -2  10   9         13.35         12.98        12.70 o                         
  -1  10   9         60.38         20.42        16.27 o                         
   0  10   9          6.40          7.82        15.11 o                         
   1  10   9          3.46         -4.97        18.23 o                         
   2  10   9          9.22         12.21        12.77 o                         
   3  10   9          3.60         13.45        14.97 o                         
  -3  11   9          1.87         -5.75        20.64 o                         
  -2  11   9          0.89         15.13        13.84 o                         
  -1  11   9         67.40         80.51        20.30 o                         
   0  11   9         37.77         34.10        11.35 o                         
   1  11   9         98.01         95.88        20.13 o                         
   2  11   9         18.02         49.81        20.90 o                         
  -2  12   9         46.23         33.33        16.06 o                         
  -1  12   9         16.39         16.90        10.56 o                         
   0  12   9         34.44         26.13        10.79 o                         
   1  12   9          4.26         -8.62        19.76 o                         
  -1  13   9         23.69         31.33        31.79 o                         
   0  13   9         11.63          9.78        14.89 o                         
  -4   0  10        170.12        144.82        38.43 o                         
  -2   0  10         20.50         37.33        34.44 o                         
   0   0  10         25.49         14.18        21.59 o                         
   2   0  10        372.23        394.38       116.02 o                         
  -4   1  10         12.27         19.37        11.66 o                         
  -3   1  10          0.46         18.51        16.75 o                         
  -2   1  10         10.01         21.92        17.58 o                         
  -1   1  10         65.66         40.05        34.72 o                         
   0   1  10          0.09          0.39        11.95 o                         
   1   1  10          3.24         22.85        17.65 o                         
   2   1  10         11.62         31.48        14.84 o                         
   3   1  10          3.94         48.12        16.66 o                         
  -4   2  10        134.80        111.82        18.36 o                         
  -3   2  10         16.76         -5.30        20.05 o                         
  -2   2  10         61.89         34.69        25.59 o                         
  -1   2  10          8.75         -6.16        13.70 o                         
   0   2  10         44.66         35.66        17.68 o                         
   1   2  10          0.58          9.81        17.27 o                         
   2   2  10        130.74         88.66        28.44 o                         
   3   2  10          0.32        -16.99        16.99 o                         
  -3   3  10         31.99         28.91        20.31 o                         
  -2   3  10         31.53         20.34        18.68 o                         
  -1   3  10         70.91         38.32        21.29 o                         
   0   3  10         45.99         42.74        15.45 o                         
   1   3  10         10.14          7.17        16.38 o                         
   2   3  10          3.72         30.24        15.15 o                         
   3   3  10         74.16         49.66        28.93 o                         
  -3   4  10         28.89         39.37        20.11 o                         
  -2   4  10         58.52         70.80        24.48 o                         
  -1   4  10         14.29          9.96        13.15 o                         
   0   4  10         19.06         -3.37        12.59 o                         
   1   4  10          0.38        -12.98        15.75 o                         
   2   4  10          0.08         -9.27        15.70 o                         
  -3   5  10         40.68         42.80        14.64 o                         
  -2   5  10          0.32         18.92        13.21 o                         
  -1   5  10         50.35         48.54        21.25 o                         
   0   5  10         19.37          7.88        11.75 o                         
   1   5  10        117.28         72.84        18.03 o                         
   2   5  10          0.01         -1.87        14.77 o                         
  -3   6  10         24.32         23.42        19.18 o                         
  -2   6  10          1.28         14.67        16.30 o                         
  -1   6  10          4.70        -14.64        14.64 o                         
   0   6  10         12.61         13.78        16.74 o                         
   1   6  10          0.13         -1.94        13.73 o                         
   2   6  10         25.39          6.02        15.72 o                         
  -2   7  10         10.93          4.44        13.46 o                         
  -1   7  10         87.66         75.49        17.46 o                         
   0   7  10         91.53         75.72        18.52 o                         
   1   7  10         32.00         13.25        13.32 o                         
  -2   8  10         46.43          6.67        22.77 o                         
  -1   8  10         26.98         20.48        27.74 o                         
   0   8  10          6.85          7.07        14.83 o                         
   1   8  10         25.36         13.12        17.29 o                         
                                                                                
